# Supplementary material for: correctKin: an optimized method to infer relatedness up to the 4th degree from low-coverage ancient human genomes
Source: Genome Biol. 2023 Feb 28;24:38. doi: 10.1186/s13059-023-02882-4 (PMC9972692; doi:10.1186/s13059-023-02882-4)
Supplement: Supplementary file 2 — Additional file 2: Table S1. Effect of RPsH and marker overlap on kinship coefficient. [file 13059_2023_2882_MOESM2_ESM.xlsx]

## Sheet: effect of randomization
Table S1. Effect of pseudo haploidisation on estimated kinship coefficient. We performed 100 different pseudo haploidization of the diploid data set and calculated the mean and SD of the estimated kinship coefficient.
					diploid			haploid
ID1	ID2	POP	relatedness	expected kinship coeff	estimated kinship coeff	95% conf. interval lower	95% conf. interval upper	mean	SD
HG00244.SG	HG00244_DUP.SG	GBR	sample match	0.5	0.496289	0.491601	0.500978	0.495784	0.00105783
HG00356.SG	HG00356_DUP.SG	FIN	sample match	0.5	0.49261	0.487922	0.497299	0.488393	0.00109851
NA12763.SG	NA12763_DUP.SG	CEU	sample match	0.5	0.499209	0.494521	0.503898	0.498825	0.00104264
NA12775.SG	NA12775_DUP.SG	CEU	sample match	0.5	0.492537	0.487849	0.497225	0.492149	0.00109536
NA20798.SG	NA20798_DUP.SG	TSI	sample match	0.5	0.49457	0.489881	0.499258	0.492159	0.00113861
NA20526.SG	NA20792.SG	TSI	1st	0.25	0.243288	0.238599	0.247976	0.240951	0.00109561
HG00657.SG	HG00702.SG	CHS	1st	0.25	0.240484	0.235796	0.245173	0.236832	0.00103698
HG00119.SG	HG00124.SG	GBR	2nd	0.125	0.159362	0.154673	0.16405	0.158238	0.00114194

## Sheet: effect of overlap
Table S1. Effect of marker overlap fraction (the jointly genotyped markers between two samples) on the uncorrected and corrected kinship coefficient. The correction was performed by dividing the uncorrected kinship coefficient with the overlap fraction.
						uncorrected kinship coefficient and the standard deviation (based on 100 different pseudo haploid randomizations and random marker subset at each overlap fractions)
				overlap fraction		0.05		0.1		0.15		0.2		0.25		0.3		0.35		0.4		0.45		0.5		0.55		0.6		0.65		0.7		0.75		0.8		0.85		0.9		0.95		1
ID1	ID2	POP	relatedness	expected kinship coeff	est. kin. coeff. (diploid full data)	mean	SD	mean	SD	mean	SD	mean	SD	mean	SD	mean	SD	mean	SD	mean	SD	mean	SD	mean	SD	mean	SD	mean	SD	mean	SD	mean	SD	mean	SD	mean	SD	mean	SD	mean	SD	mean	SD	mean	SD
HG00244.SG	HG00244_DUP.SG	GBR	sample match	0.5	0.496289	0.0247799	0.000295	0.0496144	0.000417462	0.0744134	0.00051795	0.0991701	0.000622726	0.123959	0.000668838	0.148739	0.000731951	0.173495	0.000797224	0.198282	0.000865678	0.223043	0.0008773	0.247874	0.000879525	0.272666	0.000878048	0.297475	0.00092704	0.322281	0.00100422	0.347072	0.00103765	0.371835	0.00103186	0.396648	0.00102855	0.421446	0.00103635	0.44619	0.00109152	0.470953	0.00108114	0.495784	0.00105783
HG00356.SG	HG00356_DUP.SG	FIN	sample match	0.5	0.49261	0.0246005	0.00031242	0.0491167	0.000412811	0.0736918	0.000498588	0.0982273	0.000596156	0.12268	0.00067338	0.147138	0.000732517	0.171544	0.000750518	0.195981	0.000803314	0.220361	0.000853238	0.244956	0.000931373	0.269257	0.000913997	0.293634	0.000966467	0.318156	0.000913443	0.342387	0.000926261	0.366835	0.000924086	0.391123	0.00103634	0.415449	0.00107696	0.439786	0.00103546	0.464087	0.00107887	0.488393	0.00109851
NA12763.SG	NA12763_DUP.SG	CEU	sample match	0.5	0.499209	0.0249654	0.000323994	0.0498385	0.000464079	0.0747734	0.000517166	0.0997348	0.000562416	0.124703	0.000651226	0.149562	0.000639852	0.174483	0.000864132	0.199534	0.000680495	0.224383	0.00080894	0.249242	0.000843596	0.274383	0.000873738	0.299298	0.00082734	0.324221	0.00101911	0.349133	0.0010506	0.374014	0.000982984	0.399026	0.00101198	0.423945	0.000961303	0.448955	0.00108887	0.473868	0.00104022	0.498825	0.00104264
NA12775.SG	NA12775_DUP.SG	CEU	sample match	0.5	0.492537	0.0245402	0.000304861	0.0491353	0.000426591	0.0736761	0.000488873	0.0984427	0.000638237	0.123023	0.000648931	0.147691	0.000723297	0.172212	0.000724105	0.19679	0.000871552	0.22136	0.00093709	0.245944	0.000784178	0.270616	0.000832356	0.295196	0.000982806	0.319789	0.000914078	0.344526	0.00100302	0.369064	0.00100091	0.393553	0.00103893	0.418308	0.00107782	0.442897	0.00106868	0.467554	0.00109429	0.492149	0.00109536
NA20798.SG	NA20798_DUP.SG	TSI	sample match	0.5	0.49457	0.0247637	0.000291733	0.0495244	0.000402103	0.0742037	0.000441812	0.0989916	0.000624639	0.12359	0.00066463	0.148294	0.000686975	0.172978	0.000705695	0.197502	0.000762498	0.222228	0.000789724	0.246816	0.000952057	0.271429	0.000938758	0.295922	0.000974929	0.320501	0.00102906	0.345055	0.00106406	0.36949	0.000984216	0.394173	0.00108221	0.418707	0.00104136	0.443128	0.00113541	0.467648	0.00111457	0.492159	0.00113861
NA20526.SG	NA20792.SG	TSI	1st	0.25	0.243288	0.0121267	0.000285085	0.0241559	0.000417957	0.0362701	0.000436917	0.0482829	0.00057405	0.0603678	0.000646824	0.0725461	0.000595252	0.0845494	0.000728066	0.0966118	0.000769152	0.108486	0.00084543	0.120617	0.000874355	0.132647	0.000827252	0.144864	0.000908267	0.15668	0.000984023	0.168794	0.000960675	0.180793	0.00103121	0.192865	0.000965304	0.204882	0.000994989	0.216908	0.00106266	0.228958	0.00107299	0.240951	0.00109561
HG00657.SG	HG00702.SG	CHS	1st	0.25	0.240484	0.0118277	0.000289937	0.0235962	0.00042297	0.0354823	0.000554135	0.0473524	0.000527718	0.0590404	0.000674003	0.0709453	0.000658324	0.0827473	0.00068626	0.0946266	0.000755156	0.106535	0.000773085	0.11838	0.000830969	0.130117	0.000821338	0.142022	0.000963607	0.15397	0.000916597	0.165707	0.000983081	0.177491	0.000902397	0.189387	0.00102375	0.201249	0.000998923	0.213097	0.00104969	0.224999	0.00103893	0.236832	0.00103698
HG00119.SG	HG00124.SG	GBR	2nd	0.125	0.159362	0.00791152	0.00028054	0.0158392	0.000358503	0.0236936	0.00052466	0.0315717	0.000521668	0.0394869	0.000634375	0.0474818	0.000689473	0.0553942	0.000735592	0.0632054	0.000726419	0.0711655	0.000784515	0.0791417	0.000879795	0.0870144	0.000978415	0.0948358	0.000888664	0.102853	0.000887973	0.110704	0.000985869	0.118639	0.00100677	0.126538	0.0011461	0.134506	0.00106641	0.142415	0.00115911	0.150336	0.00111683	0.158238	0.00114194
						corrected kinship coefficient and the standard deviation (based on 100 different pseudo haploid randomizations and random marker subset at each overlap fractions)
				overlap fraction		0.05		0.1		0.15		0.2		0.25		0.3		0.35		0.4		0.45		0.5		0.55		0.6		0.65		0.7		0.75		0.8		0.85		0.9		0.95		1
ID1	ID2	POP	relatedness	expected kinship coeff	est. kin. coeff. (diploid full data)	mean	SD	mean	SD	mean	SD	mean	SD	mean	SD	mean	SD	mean	SD	mean	SD	mean	SD	mean	SD	mean	SD	mean	SD	mean	SD	mean	SD	mean	SD	mean	SD	mean	SD	mean	SD	mean	SD	mean	SD
HG00244.SG	HG00244_DUP.SG	GBR	sample match	0.5	0.496289	0.496292	0.00590776	0.495198	0.00416663	0.495241	0.00344702	0.495137	0.00310948	0.495372	0.0026729	0.49566	0.00243938	0.49566	0.00227772	0.495534	0.00216335	0.495438	0.00194883	0.49555	0.00175833	0.495505	0.00159562	0.495893	0.00154534	0.496049	0.00154565	0.496044	0.00148307	0.49602	0.00137642	0.496078	0.00128641	0.496029	0.00121979	0.495889	0.00121309	0.495788	0.00113815	0.495784	0.00105783
HG00356.SG	HG00356_DUP.SG	FIN	sample match	0.5	0.49261	0.491754	0.00624483	0.491551	0.0041313	0.491367	0.00332446	0.489958	0.00297397	0.490203	0.00269062	0.490119	0.00243996	0.489793	0.00214271	0.489678	0.00200705	0.489784	0.00189636	0.48959	0.00186169	0.489692	0.00166231	0.489483	0.00161112	0.489449	0.0014053	0.489023	0.00132306	0.489402	0.00123286	0.488693	0.00129483	0.488776	0.00126696	0.488701	0.00115068	0.488532	0.00113573	0.488393	0.00109851
NA12763.SG	NA12763_DUP.SG	CEU	sample match	0.5	0.499209	0.500059	0.00649001	0.498111	0.00463782	0.497783	0.00344304	0.498681	0.00281228	0.498193	0.00260175	0.498509	0.00213275	0.498089	0.00246686	0.498806	0.00170118	0.498752	0.00179817	0.498361	0.00168674	0.498662	0.00158792	0.498823	0.00137879	0.498582	0.00156715	0.498815	0.00150111	0.498911	0.00131123	0.498593	0.00126446	0.498724	0.00113071	0.498806	0.00120975	0.498749	0.00109482	0.498825	0.00104264
NA12775.SG	NA12775_DUP.SG	CEU	sample match	0.5	0.492537	0.490725	0.00609575	0.491098	0.00426385	0.491653	0.0032622	0.490781	0.00318179	0.492298	0.00259688	0.491704	0.00240802	0.492706	0.00207174	0.491632	0.00217738	0.491858	0.00208222	0.491581	0.00156733	0.491983	0.00151331	0.491679	0.00163695	0.492248	0.00140702	0.492148	0.00143279	0.491964	0.00133426	0.491826	0.0012984	0.492023	0.00126775	0.491949	0.00118701	0.49223	0.00115204	0.492149	0.00109536
NA20798.SG	NA20798_DUP.SG	TSI	sample match	0.5	0.49457	0.494533	0.0058263	0.494452	0.00401489	0.495362	0.00294912	0.494441	0.00312006	0.493836	0.00265559	0.494487	0.00229078	0.494649	0.00201811	0.493654	0.00190584	0.49371	0.00175451	0.493245	0.0019027	0.493304	0.00170608	0.492996	0.00162414	0.492964	0.0015828	0.492676	0.00151923	0.492797	0.00131269	0.492568	0.00135241	0.49241	0.0012246	0.492361	0.00126156	0.492325	0.00117338	0.492159	0.00113861
NA20526.SG	NA20792.SG	TSI	1st	0.25	0.243288	0.24272	0.00570601	0.24155	0.0041793	0.24167	0.00291116	0.241452	0.00287066	0.24166	0.00258945	0.242011	0.00198578	0.241568	0.00208012	0.24164	0.00192378	0.241254	0.00188015	0.241056	0.00174743	0.241373	0.00150526	0.241352	0.00151317	0.240947	0.00151334	0.24121	0.00137274	0.241175	0.00137549	0.241117	0.00120682	0.241045	0.0011706	0.241061	0.00118104	0.241028	0.00112963	0.240951	0.00109561
HG00657.SG	HG00702.SG	CHS	1st	0.25	0.240484	0.236871	0.00580683	0.23672	0.00424303	0.236671	0.00369632	0.236714	0.00263825	0.235932	0.00269348	0.236556	0.00219503	0.236646	0.00196264	0.236538	0.00188769	0.236764	0.00171813	0.236737	0.00166179	0.23668	0.00149398	0.236593	0.00160529	0.237001	0.00141091	0.236607	0.00140377	0.236807	0.00120393	0.236753	0.00127983	0.236732	0.00117505	0.236797	0.00116646	0.236887	0.00109377	0.236832	0.00103698
HG00119.SG	HG00124.SG	GBR	2nd	0.125	0.159362	0.158219	0.0056098	0.158546	0.00358886	0.15807	0.00350039	0.157691	0.00260569	0.158185	0.0025412	0.158254	0.00229798	0.158111	0.00209933	0.158225	0.00181846	0.158127	0.00174305	0.15827	0.00175944	0.158152	0.00177819	0.158054	0.00148107	0.158208	0.00136587	0.158213	0.00140884	0.158202	0.00134254	0.158188	0.00143275	0.15813	0.0012537	0.158288	0.00128833	0.158243	0.00117558	0.158238	0.00114194
