# Supplementary material for: correctKin: an optimized method to infer relatedness up to the 4th degree from low-coverage ancient human genomes
Source: Genome Biol. 2023 Feb 28;24:38. doi: 10.1186/s13059-023-02882-4 (PMC9972692; doi:10.1186/s13059-023-02882-4)
Supplement: Supplementary file 3 — Additional file 3: Table S2. Effect of genotyping errors on kinship coefficient. [file 13059_2023_2882_MOESM3_ESM.xlsx]

## Sheet: effect of genotyping errors
Table S2. The mean and SD of corrected kinship coefficient based on 100 different randomization of various genotyping error. In all data sets all sample had random 5% genotyping errors. The mixed contamination consisted of equal amount of the three different genotyping errors (with a total 5% of maximum genotyping error per sample).
			no error		post mortem dam.			exogene contam.			endogene contam.			mixed contam.
ID1	ID2	relation	mean	SD	mean	SD	*rel diff	mean	SD	*rel diff	mean	SD	*rel diff	mean	SD	*rel diff
HG00244.SG	HG00244_DUP.SG	sample match	0.495784	0.00105783	0.465045	0.00792326	0.0620015	0.449672	0.0100465	0.0930077	0.467267	0.0101584	0.0575194	0.46231	0.00536462	0.0675174
HG00356.SG	HG00356_DUP.SG	sample match	0.488393	0.00109851	0.457865	0.00863906	0.0625075	0.442594	0.00989054	0.0937742	0.459777	0.00843035	0.0585923	0.454584	0.00584549	0.0692245
NA12763.SG	NA12763_DUP.SG	sample match	0.498825	0.00104264	0.469124	0.00923972	0.0595424	0.453364	0.00928359	0.0911363	0.472411	0.00991064	0.0529514	0.465079	0.00555745	0.0676499
NA12775.SG	NA12775_DUP.SG	sample match	0.492149	0.00109536	0.462881	0.00791257	0.0594713	0.444455	0.00897789	0.0969106	0.464491	0.0090904	0.0561997	0.45928	0.00604627	0.0667868
NA20798.SG	NA20798_DUP.SG	sample match	0.492159	0.00113861	0.461835	0.0089071	0.0616133	0.446135	0.0105245	0.0935149	0.464202	0.010355	0.0568037	0.457638	0.00572791	0.0701417
HG00657.SG	HG00702.SG	first order	0.236832	0.00103698	0.220274	0.00417631	0.0699141	0.212213	0.00532856	0.10395	0.222077	0.00514989	0.0623021	0.218802	0.00301082	0.0761306
NA20526.SG	NA20792.SG	first order	0.240951	0.00109561	0.224926	0.00397497	0.0665079	0.21775	0.00600128	0.0962873	0.22739	0.00547113	0.056282	0.224086	0.00284563	0.0699953
HG00119.SG	HG00124.SG	second order	0.158238	0.00114194	0.148632	0.00309157	0.0607079	0.14303	0.00346886	0.0961121	0.149617	0.00350343	0.0544836	0.147465	0.00208626	0.0680817
*rel diff stands for relative difference compared to no error estimation
