# Supplementary material for: correctKin: an optimized method to infer relatedness up to the 4th degree from low-coverage ancient human genomes
Source: Genome Biol. 2023 Feb 28;24:38. doi: 10.1186/s13059-023-02882-4 (PMC9972692; doi:10.1186/s13059-023-02882-4)
Supplement: Supplementary file 4 — Additional file 4: Table S3. Comparison of kinship analysis of a complex admixed family using pseudo-haploid and diploid data. [file 13059_2023_2882_MOESM4_ESM.xlsx]

## Sheet: hapl. dipl. comparison
Table S3. Comparison of kinship coefficient calculation in a complex admixed family using the original diploid data set and the random pseudo-haploidized data set in the range of 5-100% marker overlap fractions.
		uncorrected kin. coeff.		corrected kin. coeff.
Sample pair (relation)	marker overlap frac.	haploid	diploid	haploid	diploid
CB-AFR/1-CB-AFR/2 (first degree)	1	0.242244	0.241612	0.242244	0.242341
CB/1-CB/2 (first degree)	1	0.293168	0.292815	0.293168	0.292671
CB-EUR/1-CB-AFR/1 (second degree)	1	0.145141	0.144248	0.145141	0.145214
CB-EUR/1-CB-AFR/2 (second degree)	1	0.137257	0.136775	0.137257	0.137369
CB/2-CB-EUR/1 (fifth degree)	1	0.0208427	0.0203113	0.0208427	0.0201868
CB/1-CB-EUR/1 (fifth degree)	1	0.00991992	0.00943579	0.00991992	0.0100164
CB-AFR/1-CB-AFR/2 (first degree)	0.95	0.230277	0.229343	0.242397	0.242294
CB/1-CB/2 (first degree)	0.95	0.278409	0.278506	0.293062	0.29273
CB-EUR/1-CB-AFR/1 (second degree)	0.95	0.137394	0.136973	0.144625	0.145092
CB-EUR/1-CB-AFR/2 (second degree)	0.95	0.130271	0.129912	0.137127	0.137317
CB/2-CB-EUR/1 (fifth degree)	0.95	0.0199272	0.0194251	0.020976	0.0204608
CB/1-CB-EUR/1 (fifth degree)	0.95	0.00972128	0.00920745	0.0102329	0.0102275
CB-AFR/1-CB-AFR/2 (first degree)	0.9	0.21768	0.217243	0.241866	0.242834
CB/1-CB/2 (first degree)	0.9	0.26444	0.264152	0.293823	0.292488
CB-EUR/1-CB-AFR/1 (second degree)	0.9	0.130214	0.129908	0.144682	0.145519
CB-EUR/1-CB-AFR/2 (second degree)	0.9	0.123282	0.123389	0.13698	0.137509
CB/2-CB-EUR/1 (fifth degree)	0.9	0.0183053	0.0186895	0.0203393	0.020451
CB/1-CB-EUR/1 (fifth degree)	0.9	0.0082177	0.00879624	0.00913078	0.0102208
CB-AFR/1-CB-AFR/2 (first degree)	0.85	0.206153	0.206515	0.242533	0.241901
CB/1-CB/2 (first degree)	0.85	0.249286	0.249456	0.293278	0.29286
CB-EUR/1-CB-AFR/1 (second degree)	0.85	0.123538	0.122822	0.145338	0.145401
CB-EUR/1-CB-AFR/2 (second degree)	0.85	0.116379	0.116879	0.136916	0.137444
CB/2-CB-EUR/1 (fifth degree)	0.85	0.0177684	0.0173764	0.020904	0.0204527
CB/1-CB-EUR/1 (fifth degree)	0.85	0.00853869	0.00840675	0.0100455	0.0101864
CB-AFR/1-CB-AFR/2 (first degree)	0.8	0.193767	0.193827	0.242208	0.242725
CB/1-CB/2 (first degree)	0.8	0.23425	0.23378	0.292813	0.293493
CB-EUR/1-CB-AFR/1 (second degree)	0.8	0.116382	0.116122	0.145478	0.145365
CB-EUR/1-CB-AFR/2 (second degree)	0.8	0.109623	0.110356	0.137028	0.137957
CB/2-CB-EUR/1 (fifth degree)	0.8	0.016849	0.0170355	0.0210612	0.0212641
CB/1-CB-EUR/1 (fifth degree)	0.8	0.00869851	0.00871958	0.0108731	0.0108052
CB-AFR/1-CB-AFR/2 (first degree)	0.75	0.181577	0.181359	0.242103	0.242502
CB/1-CB/2 (first degree)	0.75	0.220702	0.219869	0.294269	0.293269
CB-EUR/1-CB-AFR/1 (second degree)	0.75	0.109004	0.10926	0.145339	0.145333
CB-EUR/1-CB-AFR/2 (second degree)	0.75	0.103654	0.102586	0.138206	0.137302
CB/2-CB-EUR/1 (fifth degree)	0.75	0.017247	0.015409	0.0229961	0.020804
CB/1-CB-EUR/1 (fifth degree)	0.75	0.00865903	0.0079317	0.0115454	0.010469
CB-AFR/1-CB-AFR/2 (first degree)	0.7	0.171371	0.168805	0.244816	0.242947
CB/1-CB/2 (first degree)	0.7	0.205312	0.20617	0.293303	0.293838
CB-EUR/1-CB-AFR/1 (second degree)	0.7	0.101914	0.100967	0.145591	0.14589
CB-EUR/1-CB-AFR/2 (second degree)	0.7	0.0974029	0.0961311	0.139147	0.137855
CB/2-CB-EUR/1 (fifth degree)	0.7	0.0143898	0.015051	0.0205569	0.0212591
CB/1-CB-EUR/1 (fifth degree)	0.7	0.00706913	0.00697241	0.0100988	0.0105253
CB-AFR/1-CB-AFR/2 (first degree)	0.65	0.158635	0.156199	0.244053	0.243177
CB/1-CB/2 (first degree)	0.65	0.190922	0.189566	0.293726	0.294507
CB-EUR/1-CB-AFR/1 (second degree)	0.65	0.0955118	0.0933346	0.146941	0.145559
CB-EUR/1-CB-AFR/2 (second degree)	0.65	0.090027	0.0892176	0.138503	0.137787
CB/2-CB-EUR/1 (fifth degree)	0.65	0.0137411	0.0137003	0.0211402	0.0206544
CB/1-CB-EUR/1 (fifth degree)	0.65	0.00775603	0.00614419	0.0119323	0.0111783
CB-AFR/1-CB-AFR/2 (first degree)	0.6	0.145437	0.146712	0.242395	0.242532
CB/1-CB/2 (first degree)	0.6	0.177828	0.177007	0.29638	0.294536
CB-EUR/1-CB-AFR/1 (second degree)	0.6	0.0872423	0.0866998	0.145404	0.145583
CB-EUR/1-CB-AFR/2 (second degree)	0.6	0.0825939	0.0839681	0.137656	0.13764
CB/2-CB-EUR/1 (fifth degree)	0.6	0.0133365	0.0119593	0.0222275	0.0205625
CB/1-CB-EUR/1 (fifth degree)	0.6	0.00607697	0.00669946	0.0101283	0.0102287
CB-AFR/1-CB-AFR/2 (first degree)	0.55	0.135235	0.133424	0.245883	0.242628
CB/1-CB/2 (first degree)	0.55	0.161093	0.160612	0.292897	0.294206
CB-EUR/1-CB-AFR/1 (second degree)	0.55	0.0807555	0.0798821	0.146828	0.145848
CB-EUR/1-CB-AFR/2 (second degree)	0.55	0.0768421	0.0747241	0.139713	0.137822
CB/2-CB-EUR/1 (fifth degree)	0.55	0.0119802	0.012613	0.0217822	0.0214512
CB/1-CB-EUR/1 (fifth degree)	0.55	0.00671621	0.00614416	0.0122113	0.011576
CB-AFR/1-CB-AFR/2 (first degree)	0.5	0.122368	0.121347	0.244736	0.243077
CB/1-CB/2 (first degree)	0.5	0.14704	0.146821	0.294079	0.294285
CB-EUR/1-CB-AFR/1 (second degree)	0.5	0.0736084	0.0716371	0.147217	0.146425
CB-EUR/1-CB-AFR/2 (second degree)	0.5	0.0686192	0.0678125	0.137238	0.138016
CB/2-CB-EUR/1 (fifth degree)	0.5	0.0107043	0.0101182	0.0214085	0.0208768
CB/1-CB-EUR/1 (fifth degree)	0.5	0.0065431	0.00636989	0.0130862	0.0116564
CB-AFR/1-CB-AFR/2 (first degree)	0.45	0.108667	0.108921	0.241483	0.244082
CB/1-CB/2 (first degree)	0.45	0.133323	0.132624	0.296273	0.294075
CB-EUR/1-CB-AFR/1 (second degree)	0.45	0.0648499	0.065594	0.144111	0.146915
CB-EUR/1-CB-AFR/2 (second degree)	0.45	0.0612689	0.0627006	0.136153	0.138727
CB/2-CB-EUR/1 (fifth degree)	0.45	0.00909692	0.00971761	0.0202154	0.0214219
CB/1-CB-EUR/1 (fifth degree)	0.45	0.00450049	0.00441064	0.0100011	0.0114838
CB-AFR/1-CB-AFR/2 (first degree)	0.4	0.0973997	0.097484	0.2435	0.243846
CB/1-CB/2 (first degree)	0.4	0.118635	0.117321	0.296588	0.294203
CB-EUR/1-CB-AFR/1 (second degree)	0.4	0.0578995	0.0577854	0.144749	0.1459
CB-EUR/1-CB-AFR/2 (second degree)	0.4	0.0546935	0.0546706	0.136734	0.138722
CB/2-CB-EUR/1 (fifth degree)	0.4	0.00900874	0.00873173	0.0225219	0.0222173
CB/1-CB-EUR/1 (fifth degree)	0.4	0.00474933	0.00520112	0.0118734	0.0112089
CB-AFR/1-CB-AFR/2 (first degree)	0.35	0.0846163	0.0847727	0.241762	0.242894
CB/1-CB/2 (first degree)	0.35	0.10389	0.101668	0.296829	0.296128
CB-EUR/1-CB-AFR/1 (second degree)	0.35	0.0517828	0.0511215	0.147951	0.145911
CB-EUR/1-CB-AFR/2 (second degree)	0.35	0.0489733	0.0480084	0.139924	0.137577
CB/2-CB-EUR/1 (fifth degree)	0.35	0.00757839	0.00790918	0.0216526	0.0223463
CB/1-CB-EUR/1 (fifth degree)	0.35	0.00438463	0.00314364	0.0125275	0.0114598
CB-AFR/1-CB-AFR/2 (first degree)	0.3	0.0732886	0.0724425	0.244296	0.245941
CB/1-CB/2 (first degree)	0.3	0.0891268	0.0883165	0.29709	0.29579
CB-EUR/1-CB-AFR/1 (second degree)	0.3	0.0429011	0.0435421	0.143004	0.146791
CB-EUR/1-CB-AFR/2 (second degree)	0.3	0.0403505	0.0411677	0.134502	0.139922
CB/2-CB-EUR/1 (fifth degree)	0.3	0.00671116	0.00716306	0.0223706	0.0224067
CB/1-CB-EUR/1 (fifth degree)	0.3	0.0037164	0.00424976	0.012388	0.0114869
CB-AFR/1-CB-AFR/2 (first degree)	0.25	0.0617132	0.0602571	0.246854	0.244704
CB/1-CB/2 (first degree)	0.25	0.0733188	0.0740924	0.293276	0.296601
CB-EUR/1-CB-AFR/1 (second degree)	0.25	0.0377682	0.0360862	0.151073	0.147025
CB-EUR/1-CB-AFR/2 (second degree)	0.25	0.0346914	0.034835	0.138766	0.139658
CB/2-CB-EUR/1 (fifth degree)	0.25	0.00591151	0.00566462	0.0236462	0.0221147
CB/1-CB-EUR/1 (fifth degree)	0.25	0.00310516	0.00171503	0.0124207	0.0125679
CB-AFR/1-CB-AFR/2 (first degree)	0.2	0.0488103	0.0481136	0.244053	0.243185
CB/1-CB/2 (first degree)	0.2	0.0592193	0.0596485	0.296098	0.295874
CB-EUR/1-CB-AFR/1 (second degree)	0.2	0.029048	0.0286428	0.145241	0.147393
CB-EUR/1-CB-AFR/2 (second degree)	0.2	0.0281422	0.0274645	0.140712	0.138833
CB/2-CB-EUR/1 (fifth degree)	0.2	0.00481475	0.00412411	0.0240739	0.0250177
CB/1-CB-EUR/1 (fifth degree)	0.2	0.00239012	0.0023196	0.0119506	0.0137873
CB-AFR/1-CB-AFR/2 (first degree)	0.15	0.0366366	0.0364727	0.244246	0.243605
CB/1-CB/2 (first degree)	0.15	0.044519	0.0444776	0.296795	0.295763
CB-EUR/1-CB-AFR/1 (second degree)	0.15	0.0226732	0.0214098	0.151156	0.146007
CB-EUR/1-CB-AFR/2 (second degree)	0.15	0.0207209	0.0203981	0.13814	0.138619
CB/2-CB-EUR/1 (fifth degree)	0.15	0.00383946	0.00309614	0.0255966	0.0228038
CB/1-CB-EUR/1 (fifth degree)	0.15	0.00158125	0.00196621	0.0105417	0.0138107
CB-AFR/1-CB-AFR/2 (first degree)	0.1	0.0251018	0.0244498	0.25102	0.246535
CB/1-CB/2 (first degree)	0.1	0.0299156	0.029305	0.299159	0.29467
CB-EUR/1-CB-AFR/1 (second degree)	0.1	0.0152748	0.0148888	0.15275	0.148462
CB-EUR/1-CB-AFR/2 (second degree)	0.1	0.0143966	0.013854	0.143967	0.140963
CB/2-CB-EUR/1 (fifth degree)	0.1	0.00229042	0.00247579	0.0229045	0.0217674
CB/1-CB-EUR/1 (fifth degree)	0.1	0.00129227	0.00109727	0.0129228	0.0116208
CB-AFR/1-CB-AFR/2 (first degree)	0.05	0.0124273	0.0125242	0.248552	0.240758
CB/1-CB/2 (first degree)	0.05	0.014996	0.0149478	0.299926	0.294623
CB-EUR/1-CB-AFR/1 (second degree)	0.05	0.0070881	0.00752991	0.141765	0.147096
CB-EUR/1-CB-AFR/2 (second degree)	0.05	0.00669158	0.00675162	0.133834	0.137667
CB/2-CB-EUR/1 (fifth degree)	0.05	0.00140278	0.00138911	0.0280562	0.0283234
CB/1-CB-EUR/1 (fifth degree)	0.05	0.000579438	0.000610772	0.011589	0.0130378
