# Supplementary material for: correctKin: an optimized method to infer relatedness up to the 4th degree from low-coverage ancient human genomes
Source: Genome Biol. 2023 Feb 28;24:38. doi: 10.1186/s13059-023-02882-4 (PMC9972692; doi:10.1186/s13059-023-02882-4)
Supplement: Supplementary file 5 — Additional file 5: Table S4. Comparison of kinship coefficient correction using experimental 1KG Phase III data. [file 13059_2023_2882_MOESM5_ESM.xlsx]

## Sheet: correlation of est. kin. coeff.
Table S4. Correlation between kinship coefficient estimates of nuclear families identified in the fully typed diploid/haploid and partially typed diploid/haploid data sets. In all cases we used a subset of 1020 EUR, EAS individuals and markers restricted to the 1240K marker positions. Partially typed data sets were generated by down sampling the genotyped markers of each individuals to a random s…
data set 1	data set 2	correlation
diploid fully typed	uncorrected diploid random depleted	0.754945
diploid fully typed	corrected diploid random depleted	0.999814
diploid fully typed	uncorrected haploid random depleted	0.758848
diploid fully typed	corrected haploid random depleted	0.999137
diploid fully typed	haploid fully typed	0.999892
corrected diploid random depleted	corrected haploid random depleted	0.999332
uncorrected diploid random depleted	uncorrected haploid random depleted	0.99971

## Sheet: 1KG kin. coeff. est.
Table S4. Estimated and corrected kinship coefficients calculated from selected 1KG individuals using the full diploid, full pseudo haploid, partually depleted diploid and haploid data.
					fully typed dioploid data								haploid fully typed data							random depleted diploid data							random depleted haploid data
ID1	ID2	1KG classification	1KG POP	expected kin. coeff.	kin group	uncorr. kin. coeff.	overlap frac.	corr. kin. coeff.	6 sigma threshold	95 conf (lower)	95 conf (upper)	est. relatedness	uncorr. kin. coeff.	overlap frac.	corr. kin. coeff.	6 sigma threshold	95 conf (lower)	95 conf (upper)	est. relatedness	uncorr. kin. coeff.	overlap frac.	corr. kin. coeff.	6 sigma threshold	95 conf (lower)	95 conf (upper)	est. relatedness	uncorr. kin. coeff.	overlap frac.	corr. kin. coeff.	6 sigma threshold	95 conf (lower)	95 conf (upper)	est. relatedness
HG02067.SG	HG02046.SG	siblings	KHV	0.25	Group1	0.265175	1	0.265175	0.015038	0.2606	0.26975	1st	0.262439	1	0.262439	0.017995	0.257227	0.267651	1st	0.041816	0.160497	0.260541	0.018014	0.255231	0.265851	1st	0.040813	0.160524	0.254249	0.027621	0.246409	0.262088	1st
HG02371.SG	HG02372.SG	father/son (parent child direction uncertain)	CDX	0.25	Group2	0.252022	1	0.252022	0.015038	0.247447	0.256598	1st	0.249989	1	0.249989	0.017995	0.244777	0.255201	1st	0.070079	0.282671	0.247919	0.017617	0.242737	0.253101	1st	0.068298	0.282784	0.24152	0.025291	0.234463	0.248578	1st
HG00524.SG	HG00501.SG	siblings	CHS	0.25	Group3	0.247956	1	0.247956	0.015038	0.243381	0.252532	1st	0.247254	1	0.247254	0.017995	0.242042	0.252466	1st	0.018902	0.078979	0.239325	0.02004	0.233349	0.245302	1st	0.019126	0.078977	0.242169	0.032162	0.232871	0.251467	1st
NA20792.SG	NA20526.SG	siblings	TSI	0.25	Group4	0.244488	1	0.244488	0.015038	0.239913	0.249064	1st	0.242961	1	0.242961	0.017995	0.237749	0.248173	1st	0.063801	0.264876	0.24087	0.017087	0.235924	0.245817	1st	0.063403	0.264866	0.239376	0.025004	0.232467	0.246286	1st
HG02025.SG	HG02024.SG	child/mother	KHV	0.25	Group5	0.245894	1	0.245894	0.015038	0.241319	0.25047	1st	0.245884	1	0.245884	0.017995	0.240672	0.251096	1st	0.026689	0.110641	0.241224	0.019105	0.235561	0.246886	1st	0.02688	0.110629	0.242975	0.030072	0.23434	0.251611	1st
HG02026.SG	HG02024.SG	father/son	KHV	0.25	Group5	0.248263	1	0.248263	0.015038	0.243687	0.252838	1st	0.246472	1	0.246472	0.017995	0.24126	0.251684	1st	0.072438	0.293402	0.246889	0.017051	0.24191	0.251868	1st	0.070462	0.293441	0.240123	0.024705	0.233266	0.24698	1st
HG00656.SG	HG00702.SG	father/daugther	CHS	0.25	Group6	0.245716	1	0.245716	0.015038	0.24114	0.250291	1st	0.245047	1	0.245047	0.017995	0.239835	0.250259	1st	0.154535	0.632115	0.244472	0.01698	0.239534	0.24941	1st	0.153268	0.632124	0.242466	0.023865	0.235894	0.249037	1st
HG00657.SG	HG00702.SG	mother/daugther	CHS	0.25	Group6	0.247713	1	0.247713	0.015038	0.243138	0.252289	1st	0.245286	1	0.245286	0.017995	0.240074	0.250498	1st	0.129338	0.523908	0.246872	0.016996	0.241875	0.251869	1st	0.129973	0.523839	0.248117	0.023698	0.241486	0.254747	1st
HG00119.SG	HG00124.SG	second order	GBR	0.0125	Group7	0.160122	1	0.160122	0.015038	0.155547	0.164698	2nd	0.16137	1	0.16137	0.017995	0.156158	0.166582	2nd	0.10876	0.684706	0.158841	0.016427	0.154068	0.163615	2nd	0.10747	0.684811	0.156934	0.023147	0.150551	0.163318	2nd
HG00581.SG	HG00635.SG	siblings	CHS	0.25	Group8	0.241027	1	0.241027	0.015038	0.236452	0.245603	1st	0.240764	1	0.240764	0.017995	0.235552	0.245976	1st	0.096143	0.401678	0.239353	0.016997	0.234438	0.244268	1st	0.095774	0.401684	0.23843	0.024674	0.231622	0.245238	1st
HG00581.SG	HG00607.SG	N/A	CHS	N/A	Group8	0.05715	1	0.05715	0.015038	0.052575	0.061726	3rd	0.054307	1	0.054307	0.017995	0.049095	0.059519	3rd	0.006341	0.114256	0.055501	0.019105	0.049839	0.061164	3rd	0.006057	0.114219	0.053033	0.030072	0.044398	0.061669	3rd
HG00607.SG	HG00635.SG	N/A	CHS	N/A	Group8	0.057996	1	0.057996	0.015038	0.053421	0.062572	3rd	0.056488	1	0.056488	0.017995	0.051276	0.0617	3rd	0.002786	0.051037	0.054585	0.021922	0.048023	0.061147	3rd	0.002386	0.050995	0.04679	0.036779	0.035964	0.057615	4th
HG02375.SG	HG02388.SG	second order	CDX	0.0125	Group9	0.116872	1	0.116872	0.015038	0.112296	0.121447	2nd	0.113043	1	0.113043	0.017995	0.107831	0.118255	2nd	0.016574	0.146831	0.112879	0.018757	0.107331	0.118427	2nd	0.016266	0.146818	0.110793	0.028647	0.102607	0.118979	2nd
HG00238.SG	HG00240.SG	N/A	GBR	N/A	Group10	0.071535	1	0.071535	0.015038	0.06696	0.076111	3rd	0.071472	1	0.071472	0.017995	0.06626	0.076684	3rd	0.001938	0.028935	0.066985	0.024976	0.059409	0.074561	3rd	0.00165	0.02895	0.057012	0.043798	0.043915	0.070108	3rd
HG02373.SG	HG02381.SG	siblings	CDX	0.25	Group11	0.257666	1	0.257666	0.015038	0.253091	0.262242	1st	0.25473	1	0.25473	0.017995	0.249518	0.259942	1st	0.086165	0.338883	0.254263	0.017274	0.249218	0.259308	1st	0.084511	0.338807	0.249437	0.024946	0.242473	0.256402	1st
HG02250.SG	HG02377.SG	second order	CDX	0.0125	Group11	0.128444	1	0.128444	0.015038	0.123868	0.133019	2nd	0.126875	1	0.126875	0.017995	0.121663	0.132087	2nd	0.046466	0.363198	0.127934	0.017049	0.122934	0.132935	2nd	0.04448	0.363201	0.122468	0.024492	0.115633	0.129302	2nd
HG00851.SG	HG00881.SG	N/A	CDX	N/A	Group12	0.066551	1	0.066551	0.015038	0.061975	0.071126	3rd	0.06642	1	0.06642	0.017995	0.061208	0.071632	3rd	0.007774	0.120327	0.064606	0.018761	0.059048	0.070164	3rd	0.007191	0.12031	0.059769	0.029035	0.051461	0.068078	3rd
HG00584.SG	HG00595.SG	N/A	CHS	N/A	Group13	0.056352	1	0.056352	0.015038	0.051776	0.060927	3rd	0.053971	1	0.053971	0.017995	0.048759	0.059183	3rd	0.009216	0.166132	0.055477	0.018014	0.050166	0.060787	3rd	0.008926	0.166135	0.053725	0.027621	0.045885	0.061564	3rd
NA11932.SG	NA12383.SG	N/A	CEU	N/A	Group14	0.051798	1	0.051798	0.015038	0.047222	0.056373	3rd	0.050873	1	0.050873	0.017995	0.045661	0.056085	3rd	0.011986	0.237046	0.050564	0.017717	0.045334	0.055794	3rd	0.011341	0.237065	0.047838	0.026186	0.040455	0.055222	3rd
NA11931.SG	NA11933.SG	N/A*	CEU	N/A	Group14	0.036955	1	0.036955	0.015038	0.03238	0.041531	4th	0.03632	1	0.03632	0.017995	0.031108	0.041532	4th	0.001855	0.054932	0.033762	0.021922	0.0272	0.040323	4th	0.001471	0.054908	0.026782	0.036779	0.015957	0.037607	uncertain
HG00112.SG	HG00123.SG	N/A	GBR	N/A	Group15	0.048592	1	0.048592	0.015038	0.044017	0.053168	3rd	0.045363	1	0.045363	0.017995	0.040151	0.050575	4th	0.001484	0.030751	0.048246	0.024976	0.040671	0.055822	3rd	0.001087	0.030761	0.035327	0.043798	0.02223	0.048423	uncertain
HG00475.SG	HG00542.SG	N/A	CHS	N/A	Group16	0.090617	1	0.090617	0.015038	0.086041	0.095192	3rd	0.090826	1	0.090826	0.017995	0.085614	0.096038	3rd	0.026826	0.305051	0.087938	0.017342	0.082833	0.093043	3rd	0.02664	0.304974	0.087351	0.025154	0.080275	0.094426	3rd
HG00475.SG	HG00500.SG	N/A	CHS	N/A	Group16	0.025141	1	0.025141	0.015038	0.020566	0.029717	4th	0.024403	1	0.024403	0.017995	0.019191	0.029615	4th	0.002165	0.088275	0.024531	0.0196	0.018707	0.030355	4th	0.002583	0.088285	0.029261	0.031277	0.020216	0.038306	uncertain
HG00116.SG	HG00120.SG	N/A	GBR	N/A	Group17	0.084381	1	0.084381	0.015038	0.079806	0.088957	3rd	0.084846	1	0.084846	0.017995	0.079634	0.090058	3rd	0.011323	0.131673	0.085993	0.018742	0.080471	0.091514	3rd	0.011019	0.131631	0.083715	0.028791	0.075504	0.091925	3rd
NA20786.SG	NA20811.SG	N/A	TSI	N/A	Group18	0.030974	1	0.030974	0.015038	0.026399	0.03555	4th	0.02655	1	0.02655	0.017995	0.021338	0.031762	4th	0.004444	0.143353	0.030998	0.018757	0.02545	0.036546	4th	0.003711	0.143289	0.025895	0.028647	0.017709	0.034082	uncertain
HG02154.SG	HG02166.SG	N/A	CDX	N/A	Group19	0.030275	1	0.030275	0.015038	0.0257	0.034851	4th	0.026518	1	0.026518	0.017995	0.021306	0.03173	4th	0.022131	0.793312	0.027897	0.016501	0.023071	0.032723	4th	0.018384	0.793298	0.023174	0.023743	0.016548	0.029801	uncertain
HG02353.SG	HG02363.SG	second order	CDX	0.0125	Group20	0.136499	1	0.136499	0.015038	0.131924	0.141075	2nd	0.133299	1	0.133299	0.017995	0.128087	0.138511	2nd	0.022582	0.168688	0.133869	0.018141	0.128532	0.139206	2nd	0.021802	0.168653	0.129271	0.027476	0.121508	0.137034	2nd
HG02386.SG	HG02387.SG	second order	CDX	0.0125	Group20	0.137985	1	0.137985	0.015038	0.13341	0.142561	2nd	0.136127	1	0.136127	0.017995	0.130915	0.141339	2nd	0.014276	0.103796	0.137538	0.01962	0.131741	0.143336	2nd	0.013924	0.103823	0.134112	0.03089	0.125233	0.142991	2nd
HG02353.SG	HG02379.SG	N/A	CDX	N/A	Group20	0.048384	1	0.048384	0.015038	0.043809	0.05296	3rd	0.047399	1	0.047399	0.017995	0.042187	0.052611	3rd	0.017112	0.368223	0.046473	0.017407	0.041391	0.051554	4th	0.015578	0.368217	0.042306	0.02442	0.03554	0.049072	4th
HG02356.SG	HG02379.SG	N/A	CDX	N/A	Group20	0.054808	1	0.054808	0.015038	0.050233	0.059383	3rd	0.053048	1	0.053048	0.017995	0.047836	0.05826	3rd	0.026073	0.487524	0.05348	0.01674	0.048606	0.058355	3rd	0.0234	0.487433	0.048006	0.023695	0.04148	0.054531	3rd
HG02353.SG	HG02386.SG	N/A	CDX	N/A	Group20	0.033243	1	0.033243	0.015038	0.028667	0.037818	4th	0.031187	1	0.031187	0.017995	0.025975	0.036399	4th	0.006531	0.210994	0.030952	0.01763	0.025791	0.036113	4th	0.005977	0.210962	0.028331	0.02584	0.021058	0.035603	4th
HG02353.SG	HG02387.SG	N/A	CDX	N/A	Group20	0.02421	1	0.02421	0.015038	0.019634	0.028785	4th	0.022469	1	0.022469	0.017995	0.017257	0.027681	5th	0.002583	0.102296	0.02525	0.01962	0.019453	0.031047	4th	0.00248	0.102341	0.024236	0.03089	0.015357	0.033114	uncertain
HG02379.SG	HG02363.SG	N/A	CDX	N/A	Group20	0.045006	1	0.045006	0.015038	0.040431	0.049582	4th	0.042794	1	0.042794	0.017995	0.037582	0.048006	4th	0.012759	0.298412	0.042757	0.017342	0.037652	0.047861	4th	0.011867	0.298387	0.039771	0.025154	0.032695	0.046846	4th
NA12760.SG	NA12830.SG	N/A	CEU	N/A	Group21	0.029175	1	0.029175	0.015038	0.024599	0.03375	4th	0.026538	1	0.026538	0.017995	0.021326	0.03175	4th	0.004669	0.163895	0.028486	0.018014	0.023175	0.033796	4th	0.004279	0.163837	0.026116	0.027621	0.018276	0.033955	uncertain
NA20531.SG	NA20770.SG	N/A	TSI	N/A	Group22	0.027171	1	0.027171	0.015038	0.022596	0.031747	4th	0.026185	1	0.026185	0.017995	0.020973	0.031397	4th	0.016464	0.639745	0.025735	0.016758	0.020868	0.030602	4th	0.013315	0.639722	0.020814	0.023571	0.014359	0.02727	uncertain
HG00689.SG	HG00708.SG	N/A	TSI	N/A	Group23	0.02612	1	0.02612	0.015038	0.021545	0.030696	4th	0.025292	1	0.025292	0.017995	0.02008	0.030504	4th	0.009812	0.388625	0.025249	0.016911	0.020291	0.030207	4th	0.009146	0.38854	0.023538	0.024135	0.016783	0.030294	uncertain
HG01795.SG	HG02179.SG	N/A	CDX	N/A	Group24	0.059733	1	0.059733	0.015038	0.055158	0.064309	3rd	0.058496	1	0.058496	0.017995	0.053284	0.063708	3rd	0.00139	0.022891	0.060721	0.027814	0.052239	0.069204	3rd	0.001262	0.022883	0.055168	0.050462	0.039889	0.070447	3rd
HG01801.SG	HG02380.SG	N/A	CDX	N/A	Group25	0.025324	1	0.025324	0.015038	0.020748	0.029899	4th	0.021781	1	0.021781	0.017995	0.016569	0.026993	5th	0.00268	0.102239	0.026213	0.01962	0.020416	0.03201	4th	0.002226	0.102172	0.021783	0.03089	0.012904	0.030662	uncertain
HG02156.SG	HG02380.SG	N/A	CDX	N/A	Group25	0.049507	1	0.049507	0.015038	0.044932	0.054083	3rd	0.04609	1	0.04609	0.017995	0.040878	0.051302	4th	0.026429	0.553027	0.04779	0.017119	0.042761	0.052818	3rd	0.025172	0.552945	0.045523	0.02434	0.038742	0.052304	4th
*NA11931 and NA11933 are paternal and maternal grandmother of a CEU individual that was not sequenced in the 1KG phase 3 data (family ID 1424 and 1424a) that could support the suggested 4th relation.
