# Supplementary material for: correctKin: an optimized method to infer relatedness up to the 4th degree from low-coverage ancient human genomes
Source: Genome Biol. 2023 Feb 28;24:38. doi: 10.1186/s13059-023-02882-4 (PMC9972692; doi:10.1186/s13059-023-02882-4)
Supplement: Supplementary file 6 — Additional file 6: Table S5. correctKin analysis of 2126 ancient AADR individuals. [file 13059_2023_2882_MOESM6_ESM.xlsx]

## Sheet: relatives
Table S5. Analysis of 2136 ancient individuals of the AADR 1240K data set. JOINT DATA indicates haploid data sets that were joined from the same individual (the data sets have partially overlapping IDENTICAL haploid genotypes). DUP/MZT stands for sample duplicate (or monoygotic twins). The uncertain category contains all relations where kinship coefficient is bellow the 6 sigma threshold (includi…
result of unsupervised kinship analysis										annotation of samples from the 1240K AADR annotation data
kin group	ID1	ID2	uncorr. kin. coeff.	overlap frac.	corr. kin. coeff.	6 sigma threshold	95 conf (lower)	95 conf (upper)	est. rel.	Master ID1	Master ID2	Pop label1	Pop Label2	sex1	sex2	MT1	MT2	Y1	Y2	manuscript1	manuscript2
Group1	I2357	I2357_all	0.152288	0.157229	0.968572	0.026151	0.960535	0.976609	JOINT DATA	I2357	I2357	Hungary_MN_ALBK_Szakalhat	Hungary_MN_ALBK_Szakalhat	F	F	..	..	H1e	..	LipsonNature2017	LipsonNature2017
Group2	I5358	SB570A_lib.SG	0.170215	0.180951	0.94067	0.025666	0.932775	0.948565	JOINT DATA	I5358	I5358	Wales_LN	Wales_LN.SG	F	F	..	..	K1a1	K1a4	OlaldeNature2018	BraceNatureEcologyEvolution2019
Group3	I6764	I6764.SG	0.248648	0.269287	0.923358	0.024143	0.915946	0.930771	JOINT DATA	I6764	I6764	Scotland_N	Scotland_N.SG	F	F	..	..	K1a1b1	..	BraceDiekmannNatureEcologyEvolution2019	BraceDiekmannNatureEcologyEvolution2019
Group4	I5371	SB528A_lib.SG	0.210651	0.230128	0.915366	0.024775	0.907774	0.922957	JOINT DATA	I5371	I5371	Scotland_N	Scotland_N.SG	F	F	..	..	H4a1a2a	H2	OlaldeNature2018	BraceNatureEcologyEvolution2019
Group5	I5387	I5387.SG	0.256475	0.280395	0.914691	0.023947	0.90731	0.922072	JOINT DATA	I5387	I5387	England_N	England_N.SG	M	M	I2a2a	I2a2a1	U5a2d	..	BraceDiekmannNatureEcologyEvolution2019	BraceDiekmannNatureEcologyEvolution2019
Group6	I2373_all	I2373	0.133178	0.146242	0.910671	0.026813	0.902411	0.918931	JOINT DATA	I2373	I2373	Hungary_EN_Koros_all	Hungary_EN_Koros	F	F	..	..	H	H	LipsonNature2017	LipsonNature2017
Group7	I6750	I6750.SG	0.321407	0.353485	0.909251	0.023037	0.90221	0.916292	JOINT DATA	I6750	I6750	England_N	England_N.SG	M	M	I2a2	I2a2a2a	K1a+195	..	OlaldeNature2018	OlaldeNature2018
Group8	I0431_published	I0431	0.081187	0.089341	0.908737	0.031246	0.899031	0.918443	JOINT DATA	I0431	I0431	Russia_Srubnaya_published	Russia_Srubnaya	F	F	..	..	H2b	H2b	MathiesonNature2015	NarasimhanPattersonScience2019 (supplement of MathiesonNature2018)
Group9	I6755	I6755.SG	0.327509	0.362891	0.9025	0.023364	0.89536	0.90964	JOINT DATA	I6755	I6755	England_N	England_N.SG	M	M	I2a2a1	I2a2a1	K	..	BraceDiekmannNatureEcologyEvolution2019	BraceDiekmannNatureEcologyEvolution2019
Group10	I6760	I6760.SG	0.398506	0.463691	0.859421	0.022721	0.852508	0.866334	JOINT DATA	I6760	I6760	England_N	England_N.SG	M	M	I2a2a1a1a2	I2a2a1a1a2	U5b2a	..	BraceDiekmannNatureEcologyEvolution2019	BraceDiekmannNatureEcologyEvolution2019
Group11	I5359	SB573A_lib.SG	0.334507	0.394441	0.848055	0.022897	0.841114	0.854995	JOINT DATA	I5359	I5359	Wales_C	Wales_C.SG	M	M	I2a2a	I2a2a1	H5	H5	OlaldeNature2018	BraceNatureEcologyEvolution2019
Group12	I6746	I6746.SG	0.436716	0.520869	0.838438	0.022592	0.831557	0.845318	JOINT DATA	I6746	I6746	England_N	England_N.SG	F	F	..	..	U5b1+16189+@16192	..	BraceDiekmannNatureEcologyEvolution2019	BraceDiekmannNatureEcologyEvolution2019
Group13	I6762	I6762.SG	0.426844	0.510416	0.836268	0.022802	0.829338	0.843197	JOINT DATA	I6762	I6762	England_N	England_N.SG	M	M	I2a2a1a1a2	I2a2a1a1a2	K1a1b1	..	OlaldeNature2018	BraceNatureEcologyEvolution2019
Group14	I3068	SB379D2_lib.SG	0.338259	0.405326	0.834536	0.023038	0.827519	0.841553	JOINT DATA	I3068	I3068	England_N	England_N.SG	M	M	I2a2a1a1a	I2a2a1a1a	T2c1d1	T2c1d	OlaldeNature2018	BraceNatureEcologyEvolution2019
Group15	I5366	SB603A_lib.SG	0.36939	0.44741	0.825618	0.022933	0.818671	0.832564	JOINT DATA	I5366	I5366	England_N	England_N.SG	F	F	..	..	X2b+226	X2b	OlaldeNature2018	BraceNatureEcologyEvolution2019
Group16	I2497_all	I2497	0.21372	0.27358	0.781196	0.023947	0.773815	0.788577	JOINT DATA	I2497	I2497	Vietnam_BA_all	Vietnam_BA	F	F	..	..	C7a	C7a	LipsonScience2018	LipsonScience2018
Group17	I6766	I6766.SG	0.46015	0.59136	0.778122	0.02378	0.770815	0.785429	JOINT DATA	I6766	I6766	Scotland_N	Scotland_N.SG	F	F	..	..	H	..	BraceDiekmannNatureEcologyEvolution2019	BraceDiekmannNatureEcologyEvolution2019
Group18	I3041	I3041.SG	0.406127	0.529495	0.767007	0.022896	0.760015	0.774	JOINT DATA	I3041	I3041	Scotland_N	Scotland_N.SG	M	M	I2a2a	I2a2a1a1a	K1a3a	K1a3	OlaldeNature2018	BraceDiekmannNatureEcologyEvolution2019
Group19	I6753	I6753.SG	0.48597	0.639447	0.759985	0.024786	0.752275	0.767695	JOINT DATA	I6753	I6753	England_N	England_N.SG	M	M	I2a2a1a1a	I2a2a1a1a	K1a2b	..	BraceDiekmannNatureEcologyEvolution2019	BraceDiekmannNatureEcologyEvolution2019
Group20	I6751	I6751.SG	0.46248	0.619191	0.74691	0.024983	0.739149	0.754671	JOINT DATA	I6751	I6751	England_N	England_N.SG	F	F	..	..	U5b1+16189+@16192	..	OlaldeNature2018	OlaldeNature2018
Group21	I2937_all	I2937	0.407477	0.554675	0.734623	0.023062	0.727597	0.741648	JOINT DATA	I2937	I2937	Greece_Peloponnese_N_all	Greece_Peloponnese_N	F	F	..	..	K1a26	K1a26	LazaridisNature2017	LazaridisNature2017
Group22	I3005	SB338B2_lib.SG	0.382463	0.530441	0.721028	0.022896	0.714035	0.72802	JOINT DATA	I3005	I3005	England_N_possible	England_N.SG	F	F	..	..	K1a4a1	K1a4	BraceDiekmannNatureEcologyEvolution2019	BraceNatureEcologyEvolution2019
Group23	I6759	I6759.SG	0.466616	0.651765	0.715927	0.025488	0.708013	0.72384	JOINT DATA	I6759	I6759	England_N	England_N.SG	M	M	I2a1b	I2a1b	J1	..	OlaldeNature2018	OlaldeNature2018
Group24	I6757	I6757.SG	0.482004	0.691125	0.697419	0.023555	0.690123	0.704716	JOINT DATA	I6757	I6757	England_N	England_N.SG	M	M	I2a2a1a1a2	I2a2a1a1a2	J1c9	..	BraceDiekmannNatureEcologyEvolution2019	BraceDiekmannNatureEcologyEvolution2019
Group25	I6747	I6747.SG	0.483248	0.708531	0.682043	0.02346	0.674993	0.689092	JOINT DATA	I6747	I6747	England_N	England_N.SG	M	M	I2a2a1	I2a2a1	J1c1b	..	BraceDiekmannNatureEcologyEvolution2019	BraceDiekmannNatureEcologyEvolution2019
Group26	I0017	I0017.SG	0.357454	0.689614	0.51834	0.023555	0.511043	0.525636	DUP/MZT	I0017	I0017	Sweden_HG_Motala	Sweden_HG_Motala.SG	M	M	I2a1b2a1	I2a1b2a1	U2e1	U2e1	MathiesonNature2015 (1240k of same same sample with 390k in HaakLazaridis2015)	LazaridisNature2014
Group27	BOT2016.SG	BOT2016	0.336716	0.667973	0.504086	0.024623	0.496456	0.511717	DUP/MZT	BOT2016	BOT2016	Kazakhstan_Eneolithic_Botai.SG	Kazakhstan_Eneolithic_Botai	F	F	..	..	Z1a	Z1	DamgaardScience2018	JeongNatureEcologyEvolution2019
Group28	I1495	NE7.SG	0.222751	0.444846	0.500737	0.022933	0.49379	0.507683	DUP/MZT	I1495	I1495	Hungary_LN_Lengyel	Hungary_LN_Lengyel_dup.I1495.SG	M	M	I2a1	I2a1	N1a1a+152	N1a1a1a	MathiesonNature2015 (capture of same sample shotgunned in Gamba2014)	GambaNatureCommunications2014
Group29	Stuttgart_published.DG	I0018	0.381838	0.762919	0.500496	0.028577	0.492022	0.50897	DUP/MZT	I0018	I0018	Germany_EN_LBK_Stuttgart_published.DG	Germany_EN_LBK	F	F	..	..	T2c1d1	T2c1d1	LazaridisNature2014	LipsonNature2017 (new libraries added in to previously published data LazaridisNature2014)
Group30	ARM002	ARM003	0.225058	0.450008	0.50012	0.022933	0.493174	0.507067	DUP/MZT	ARM002	ARM002	Russia_Caucasus_KuraAraxes	Russia_Caucasus_KuraAraxes_dup.ARM002	M	M	G2b	G2b	K3	K3	WangNatureCommunications2019	WangNatureCommunications2019
Group31	BOT14.SG	BOT14	0.300951	0.605307	0.497188	0.024638	0.489565	0.504811	DUP/MZT	BOT14	BOT14	Kazakhstan_Eneolithic_Botai.SG	Kazakhstan_Eneolithic_Botai	M	M	R1b1a1a1	R1b1a1	K1b2	K1b2	DamgaardScience2018	JeongNatureEcologyEvolution2019
Group32	I1506	NE1.SG	0.298621	0.606737	0.492176	0.024638	0.484553	0.499799	DUP/MZT	I1506	I1506	Hungary_MN_ALPc	Hungary_LBK_MN.SG	F	F	..	..	U5b2c	U5b2c	MathiesonNature2015 (capture of same sample shotgunned in Gamba2014)	GambaNatureCommunications2014
Group33	I1500	NE5.SG	0.197504	0.402193	0.491067	0.022897	0.484126	0.498007	DUP/MZT	I1500	I1500	Hungary_MN_ALPc	Hungary_ALPc_MN.SG	M	M	C1a2	C1a2	J1c1	J1c1	MathiesonNature2015 (capture of same sample shotgunned in Gamba2014)	GambaNatureCommunications2014
Group34	I1504	BR2.SG	0.284979	0.582062	0.489602	0.02345	0.482461	0.496744	DUP/MZT	I1504	I1504	Hungary_LBA_Kyjatice	Hungary_LBA.SG	M	M	J2a1	J2a1	K1a1a	K1a1a	MathiesonNature2015 (capture of same sample shotgunned in Gamba2014)	GambaNatureCommunications2014
Group35	I1502	BR1.SG	0.166055	0.339727	0.488788	0.02341	0.481653	0.495924	DUP/MZT	I1502	I1502	Hungary_EBA_Mako	Hungary_Mako_EBA_published.SG	F	F	..	..	K1	K1c1	MathiesonNature2015 (capture of same sample shotgunned in Gamba2014)	GambaNatureCommunications2014
Group36	I1496	NE6.SG	0.221064	0.453178	0.487808	0.022933	0.480861	0.494755	DUP/MZT	I1496	I1496	Hungary_MN_LBK	Hungary_MN_LBK_published.SG	M	M	C1a2	C1a2	K1a3a3	K1a3a3	MathiesonNature2015 (capture of same sample shotgunned in Gamba2014)	GambaNatureCommunications2014
Group37	I1498	NE2.SG	0.048112	0.098633	0.487786	0.030361	0.478382	0.49719	DUP/MZT	I1498	I1498	Hungary_MN_ALPc	Hungary_ALPc_MN_published.SG	F	F	..	..	H	H	MathiesonNature2015 (capture of same sample shotgunned in Gamba2014)	GambaNatureCommunications2014
Group38	I1499	NE3.SG	0.030352	0.062321	0.487034	0.035446	0.475775	0.498292	DUP/MZT	I1499	I1499	Hungary_MN_ALPc_Bukk	Hungary_ALPc_Bukk_MN.SG	F	F	..	..	X2b+226	X2b-T226C	MathiesonNature2015 (capture of same sample shotgunned in Gamba2014)	GambaNatureCommunications2014
Group39	I1497	CO1.SG	0.204804	0.423657	0.48342	0.02312	0.476406	0.490435	DUP/MZT	I1497	I1497	Hungary_LateC_Baden	Hungary_Baden_LCA.SG	F	F	..	..	H	H	MathiesonNature2015 (capture of same sample shotgunned in Gamba2014)	GambaNatureCommunications2014
Group40	I7782	NEO298.SG	0.268535	0.555805	0.483147	0.023062	0.476121	0.490173	DUP/MZT	I7782	NEO298	Russia_UstBelaya_Angara	UstBelaya_EBA.SG	F	F	..	..	D4j1	D4j1	FlegontovNature2019	SikoraNature2019
Group41	Latvia_MN1.SG	I4627	0.039627	0.08211	0.482613	0.032447	0.472481	0.492745	DUP/MZT	I4627	I4627	Latvia_MN.SG	Latvia_MN	M	M	R1b1a1a(xR1b1a1a2)	R1b1a1a(xR1b1a1a2)	U4a1	U4a1	JonesCurrentBiology2017	MathiesonNature2018
Group42	MJ-15.SG	MJ-32.SG	0.015183	0.031807	0.477332	0.046453	0.462421	0.492243	DUP/MZT	MJ-15	MJ-32	Ukraine_IA_WesternScythian.SG	Ukraine_Cimmerians_o2.SG	M	M	R1a-M417	R1a2c-B111	U2e2	U2e2	JarveCurrentBiology2019	JarveCurrentBiology2019
Group43	RISE577.SG	I4139	0.197401	0.414151	0.476639	0.023022	0.469606	0.483672	DUP/MZT	I4139	I4139	Czech_Unetice_EBA_dup.I4139.SG	Czech_EBA_Starounetice_dup.I4139	F	F	..	..	T2b	T2b	AllentoftNature2015	OlaldeNature2018 (known there as I5035)
Group44	Latvia_LN1.SG	I4629	0.018534	0.03913	0.473658	0.041383	0.460437	0.48688	DUP/MZT	I4629	I4629	Latvia_LN_CordedWare.SG	Latvia_LN_CordedWare	F	F	..	..	U5a1	U5a1b	JonesCurrentBiology2017	MathiesonNature2018
Group45	I1507	KO1_published.SG	0.217503	0.466089	0.466656	0.022721	0.459743	0.473569	DUP/MZT	I1507	I1507	Hungary_EN_HG_Koros	Hungary_EN_HG_Koros_published.SG	M	M	I2a1	I2a1	R1b1	R1b1	MathiesonNature2015 (capture of same sample shotgunned in Gamba2014)	GambaNatureCommunications2014
Group46	NEO231.SG	I8296_published	0.116399	0.251157	0.46345	0.02465	0.455845	0.471056	DUP/MZT	NEO231	I8296	UstBelaya_EBA.SG	Russia_UstBelaya_Angara_published	F	F	..	..	F1b1b	F1b1b	SikoraNature2019	FlegontovNature2019
Group47	Latvia_HG3.SG	I4628	0.149393	0.323361	0.462	0.023626	0.454794	0.469205	DUP/MZT	I4628	I4628	Latvia_HG_dup.I4628.SG	Latvia_HG	M	M	R1b1a1a(xR1b1a1a2)	R1b1a1a(xR1b1a1a2)	U5a2d	U5a2d	JonesCurrentBiology2017	MathiesonNature2018
Group48	NEO230.SG	I8295_published	0.041873	0.091575	0.457251	0.031246	0.447545	0.466958	DUP/MZT	NEO230	I8295	UstBelaya_EBA.SG	Russia_UstBelaya_Angara_published	F	F	..	..	C4	C4a'b'c	SikoraNature2019	FlegontovNature2019
Group49	RISE586.SG	I4130	0.016261	0.036806	0.441808	0.041383	0.428586	0.45503	DUP/MZT	I4130	I4130	Czech_Unetice_EBA_dup.I5044.SG	Czech_EBA_Unetice	F	F	..	..	K1b1a	K1b1a	AllentoftNature2015	OlaldeNature2018 (known there as I5044)
Group50	I3039	I3040	0.005952	0.024497	0.242978	0.046453	0.228067	0.257889	1st	I3039	I3040	England_N_1d.rel.I6761	England_N	M	M	I	I2a2a	R	U8b	BraceDiekmannNatureEcologyEvolution2019	BraceDiekmannNatureEcologyEvolution2019
Group50	I3039	I6761	0.016262	0.074369	0.218663	0.032447	0.208531	0.228795	1st	I3039	I6761	England_N_1d.rel.I6761	England_N	M	F	I	..	R	K1a+195	BraceDiekmannNatureEcologyEvolution2019	OlaldeNature2018
Group50	I3039	I3039.SG	0.083102	0.087585	0.948812	0.031246	0.939106	0.958519	JOINT DATA	I3039	I3039	England_N_1d.rel.I6761	England_N_1d.rel.I6761.SG	M	U	I	I2a2a	R	M / V / B4	BraceDiekmannNatureEcologyEvolution2019	BraceNatureEcologyEvolution2019
Group50	I3039	I3040.SG	0.004805	0.019567	0.245585	0.055374	0.22778	0.263389	1st	I3039	I3040	England_N_1d.rel.I6761	England_N.SG	M	M	I	I2a2a	R	K1a11	BraceDiekmannNatureEcologyEvolution2019	BraceNatureEcologyEvolution2019
Group50	I3039	I6761.SG	0.016557	0.074823	0.221278	0.032447	0.211146	0.23141	1st	I3039	I6761	England_N_1d.rel.I6761	England_N.SG	M	F	I	..	R	..	BraceDiekmannNatureEcologyEvolution2019	OlaldeNature2018
Group50	I3040	I6761	0.022752	0.098762	0.230374	0.030361	0.22097	0.239778	1st	I3040	I6761	England_N	England_N	M	F	I2a2a	..	U8b	K1a+195	BraceDiekmannNatureEcologyEvolution2019	OlaldeNature2018
Group50	I3040	I3039.SG	0.004776	0.019751	0.24181	0.055374	0.224006	0.259615	1st	I3040	I3039	England_N	England_N_1d.rel.I6761.SG	M	U	I2a2a	I2a2a	U8b	M / V / B4	BraceDiekmannNatureEcologyEvolution2019	BraceNatureEcologyEvolution2019
Group50	I3040	I3040.SG	0.109568	0.115842	0.945838	0.028228	0.937066	0.954609	JOINT DATA	I3040	I3040	England_N	England_N.SG	M	M	I2a2a	I2a2a	U8b	K1a11	BraceDiekmannNatureEcologyEvolution2019	BraceNatureEcologyEvolution2019
Group50	I3040	I6761.SG	0.023525	0.099473	0.236499	0.030361	0.227095	0.245903	1st	I3040	I6761	England_N	England_N.SG	M	F	I2a2a	..	U8b	..	BraceDiekmannNatureEcologyEvolution2019	OlaldeNature2018
Group50	I6761	I3039.SG	0.01323	0.06008	0.220211	0.035446	0.208952	0.231469	1st	I6761	I3039	England_N	England_N_1d.rel.I6761.SG	F	U	..	I2a2a	K1a+195	M / V / B4	OlaldeNature2018	BraceNatureEcologyEvolution2019
Group50	I6761	I3040.SG	0.017809	0.07877	0.226088	0.032447	0.215956	0.23622	1st	I6761	I3040	England_N	England_N.SG	F	M	..	I2a2a	K1a+195	K1a11	OlaldeNature2018	BraceNatureEcologyEvolution2019
Group50	I6761	I6761.SG	0.38724	0.4638	0.834929	0.022721	0.828016	0.841842	JOINT DATA	I6761	I6761	England_N	England_N.SG	F	F	..	..	K1a+195	..	OlaldeNature2018	OlaldeNature2018
Group50	I3039.SG	I3040.SG	0.003936	0.015855	0.248227	0.055374	0.230423	0.266032	1st	I3039	I3040	England_N_1d.rel.I6761.SG	England_N.SG	U	M	I2a2a	I2a2a	M / V / B4	K1a11	BraceNatureEcologyEvolution2019	BraceNatureEcologyEvolution2019
Group50	I3039.SG	I6761.SG	0.013341	0.060467	0.220629	0.035446	0.20937	0.231887	1st	I3039	I6761	England_N_1d.rel.I6761.SG	England_N.SG	U	F	I2a2a	..	M / V / B4	..	BraceNatureEcologyEvolution2019	OlaldeNature2018
Group50	I3040.SG	I6761.SG	0.018507	0.079375	0.23316	0.032447	0.223028	0.243292	1st	I3040	I6761	England_N.SG	England_N.SG	M	F	I2a2a	..	K1a11	..	BraceNatureEcologyEvolution2019	OlaldeNature2018
Group51	I7781	I7760	0.033989	0.099181	0.342694	0.030361	0.33329	0.352098	1st	I7781	I7760	Russia_Medieval_UstBelaya_Angara	Russia_UstBelaya_Angara	F	U	..	E1b1b1b2	C4a'b'c	C4a'b'c	FlegontovNature2019	FlegontovNature2019
Group52	VEK006	VEK007	0.009319	0.038344	0.243049	0.041383	0.229828	0.256271	1st	VEK006	VEK007	Russia_Caucasus_KuraAraxes_1d.rel.VEK007_1d.rel.VEK008	Russia_Caucasus_KuraAraxes	F	M	..	J1	U4a2	U4a2	WangNatureCommunications2019	WangNatureCommunications2019
Group52	VEK006	VEK009	0.008075	0.030615	0.26375	0.046453	0.248839	0.278661	1st	VEK006	VEK007	Russia_Caucasus_KuraAraxes_1d.rel.VEK007_1d.rel.VEK008	Russia_Caucasus_KuraAraxes_dup.VEK007	F	M	..	J1	U4a2	U4a2	WangNatureCommunications2019	WangNatureCommunications2019
Group52	VEK007	VEK009	0.049799	0.102671	0.485039	0.030361	0.475635	0.494444	DUP/MZT	VEK007	VEK007	Russia_Caucasus_KuraAraxes	Russia_Caucasus_KuraAraxes_dup.VEK007	M	M	J1	J1	U4a2	U4a2	WangNatureCommunications2019	WangNatureCommunications2019
Group53	I0843	I0585	0.155825	0.736726	0.21151	0.028114	0.203015	0.220006	1st	I0843	I0585	Iberia_HG_brother.I0585	Iberia_HG	M	M	C1a2	C1a2	U5b2c1	U5b2c1	OlaldeScience2019	MathiesonNature2015 (1240k of same same sample with shotgun in Olalde2014)
Group53	I0843	LaBrana1_published.SG	0.167521	0.805385	0.208002	0.034526	0.19791	0.218094	1st	I0843	I0585	Iberia_HG_brother.I0585	Iberia_HG_published.SG	M	M	C1a2	C1a2	U5b2c1	U5b2c1	OlaldeScience2019	OlaldeNature2014
Group53	I0585	LaBrana1_published.SG	0.347391	0.767324	0.452731	0.032148	0.443169	0.462293	DUP/MZT	I0585	I0585	Iberia_HG	Iberia_HG_published.SG	M	M	C1a2	C1a2	U5b2c1	U5b2c1	MathiesonNature2015 (1240k of same same sample with shotgun in Olalde2014)	OlaldeNature2014
Group54	I7041	I7043	0.081405	0.289005	0.281672	0.023902	0.274328	0.289017	1st	I7041	I7043	Hungary_EBA_Protonagyrev_brother.I7043	Hungary_EBA_Protonagyrev	M	M	R1b1a1a2	R1b1a1a2a1a(xR1b1a1a2a1a1,xR1b1a1a2a1a2)	H1b1	H1b1	OlaldeNature2018	OlaldeNature2018
Group55	DA336.SG	DA338.SG	0.03344	0.121268	0.275754	0.028228	0.266983	0.284525	1st	DA336	DA338	Russia_Shamanka_EBA.SG	Russia_Shamanka_EBA.SG_brother.DA336.SG	M	M	Q1a2a	Q1a2a	C4a2a1	C4a2a1	DamgaardScience2018	DamgaardScience2018
Group56	I7271	I7278	0.040838	0.154785	0.263835	0.026151	0.255798	0.271872	1st	I7271	I7278	Czech_BellBeaker_brother.I7278	Czech_BellBeaker	M	M	R1b1a1a2a1a2b1	R1b1a1a2a1a2b1	U4a	U4a	OlaldeNature2018	OlaldeNature2018
Group57	I2596	I2597	0.106191	0.404678	0.262409	0.023038	0.255392	0.269427	1st	I2596	I2597	England_EBA_father.or.son.I2597	England_C_EBA	M	M	R1b1a1a2a1a2c	R1b1a1a2a1a2c	J1c1	U5a2c3a	OlaldeNature2018	OlaldeNature2018
Group58	I7579	I7580	0.14483	0.558435	0.25935	0.023062	0.252324	0.266376	1st	I7579	I7580	England_MBA_sister.I1780	England_MBA	F	F	..	..	U5b2a1a	U5b2a1a	OlaldeNature2018	OlaldeNature2018
Group59	I0421	I0430	0.039757	0.154405	0.257485	0.026151	0.249448	0.265522	1st	I0421	I0430	Russia_Srubnaya_1d.rel.I0430	Russia_Srubnaya	F	M	..	R1a1a1b2a2a	H3g	H3g	NarasimhanPattersonScience2019 (supplement of MathiesonNature2018)	NarasimhanPattersonScience2019 (supplement of MathiesonNature2018)
Group60	I1722	I2055	0.011136	0.039751	0.280141	0.041383	0.266919	0.293363	1st	I1722	I2055	Russia_Caucasus_Eneolithic_sibling.I2055_sibling.I2056	Russia_Caucasus_Eneolithic_sibling.I2056_sibling.I1722	F	M	..	J	R1a	R1a	WangNatureCommunications2019	WangNatureCommunications2019
Group60	I1722	I2056	0.028669	0.121551	0.235861	0.028228	0.22709	0.244633	1st	I1722	I2056	Russia_Caucasus_Eneolithic_sibling.I2055_sibling.I2056	Russia_Caucasus_Eneolithic	F	M	..	J2a	R1a	R1a	WangNatureCommunications2019	WangNatureCommunications2019
Group60	I2055	I2056	0.03187	0.126983	0.250977	0.027805	0.242379	0.259576	1st	I2055	I2056	Russia_Caucasus_Eneolithic_sibling.I2056_sibling.I1722	Russia_Caucasus_Eneolithic	M	M	J	J2a	R1a	R1a	WangNatureCommunications2019	WangNatureCommunications2019
Group61	SA6002	SIJ002	0.112356	0.494191	0.227354	0.022882	0.220381	0.234326	1st	I11133	I11131	Russia_LateMaikop	Russia_LateMaikop_1d.rel.I11132.I11133	F	M	..	L1	U4c1	U4c1	WangNatureCommunications2019	WangNatureCommunications2019
Group61	SA6002	SIJ003	0.13727	0.512609	0.267787	0.022802	0.260858	0.274717	1st	I11133	I11132	Russia_LateMaikop	Russia_LateMaikop_1d.rel.I11131.I11133	F	F	..	..	U4c1	U4c1	WangNatureCommunications2019	WangNatureCommunications2019
Group61	SIJ002	SIJ003	0.131813	0.497643	0.264874	0.022882	0.257901	0.271847	1st	I11131	I11132	Russia_LateMaikop_1d.rel.I11132.I11133	Russia_LateMaikop_1d.rel.I11131.I11133	M	F	L1	..	U4c1	U4c1	WangNatureCommunications2019	WangNatureCommunications2019
Group62	I8997	I8998	0.156923	0.624668	0.25121	0.02421	0.24374	0.25868	1st	I8997	I8998	Pakistan_IA_Loebanr_brother.I8998	Pakistan_IA_Loebanr	M	M	R2a	R2	W3a1b	W3a1b	NarasimhanPattersonScience2019	NarasimhanPattersonScience2019
Group63	prs002-ALL_DATA.SG	prs017-ALL_DATA.SG	0.02322	0.093724	0.247753	0.030361	0.238349	0.257157	1st	prs002	prs017	Ireland_Megalithic.SG	Ireland_Megalithic.SG_father.prs002âˆ’ALL_DATA.SG	F	M	..	I	H1+16189	K1a+195	SanchezQuintoPNAS2019	SanchezQuintoPNAS2019
Group64	I12968	I12449_published	0.077433	0.313427	0.247052	0.023874	0.239743	0.254362	1st	I12968	I12449	Pakistan_IA_Butkara	Pakistan_Butkara_I_father.or.son.I12968_published	M	M	R2a3a	R2a3a	U1a1	U1a1c1d	NarasimhanPattersonScience2019	NarasimhanPattersonScience2019
Group65	AV1	AV2	0.137561	0.55716	0.246898	0.023062	0.239872	0.253923	1st	AV1	AV2	Hungary_AvarPeriod	Hungary_Avar_daughter.or.mother.AV1	U	F	R1b1a1a2a1	..	X2m'n	X2m'n	AmorimNatureCommunications2018	AmorimNatureCommunications2018
Group66	I5869	I5870	0.008449	0.034284	0.246429	0.041383	0.233207	0.25965	1st	I5869	I5870	Ukraine_N_1d.rel.I5870	Ukraine_N	M	M	I	I2a2	U4b1b1	U4b1b1	MathiesonNature2018	MathiesonNature2018
Group67	I7282	I7283	0.132917	0.543012	0.244777	0.023065	0.237769	0.251785	1st	I7282	I7283	Czech_BellBeaker	Czech_BellBeaker_mother.I7282	M	F	R1b1a1a2a1a2b1	..	K1a3a3	K1a3a3	OlaldeNature2018	OlaldeNature2018
Group68	I7210	I7212	0.128113	0.524699	0.244164	0.022896	0.237171	0.251157	1st	I7210	I7212	Czech_BellBeaker_father.or.son.I7212	Czech_BellBeaker	M	M	R1b1a1a2a1a2b1	R1b1a1a2a1a2b1	H6a1b4	K1b1a1+199	OlaldeNature2018	OlaldeNature2018
Group69	I0700	I1108	0.027624	0.113331	0.24375	0.028982	0.234758	0.252742	1st	I0700	I1108	Bulgaria_MalakPreslavets_N_1d.rel.I1108	Bulgaria_MalakPreslavets_N	M	M	T1a1a	T1a1	T2e	T2e	MathiesonNature2018	MathiesonNature2018
Group70	I6581	I6582	0.112954	0.463793	0.243545	0.022721	0.236632	0.250458	1st	I6581	I6582	Poland_BellBeaker_father.I6582_father.I6535	Poland_BellBeaker	M	F	R1b1a1a2a1a2b1	..	H6a1a	U5a2b1	OlaldeNature2018	OlaldeNature2018
Group71	I4880	I4882	0.143813	0.591968	0.24294	0.02378	0.235633	0.250247	1st	I4880	I4882	Serbia_Mesolithic_IronGates	Serbia_Mesolithic_IronGates_brother.I4880	M	M	I2a2a1b2	I2a2a1b	U4b1b1	U4b1b1	MathiesonNature2018	MathiesonNature2018
Group72	I1526	I7780	0.077173	0.594876	0.12973	0.023654	0.122477	0.136983	2nd	I1526	I7780	Russia_UstBelaya_Angara	Russia_UstBelaya_Angara	M	M	Q1a2a	Q1a2a	C4a1c	C4a1a3	FlegontovNature2019	FlegontovNature2019
Group72	I1526	NEO232.SG	0.257726	0.53944	0.477766	0.023065	0.470758	0.484774	DUP/MZT	I1526	NEO232	Russia_UstBelaya_Angara	UstBelaya_EBA.SG	M	M	Q1a2a	Q1b1	C4a1c	C4a1a3	FlegontovNature2019	SikoraNature2019
Group72	I7780	NEO232.SG	0.052682	0.434821	0.121158	0.023067	0.114165	0.128152	2nd	I7780	NEO232	Russia_UstBelaya_Angara	UstBelaya_EBA.SG	M	M	Q1a2a	Q1b1	C4a1a3	C4a1a3	FlegontovNature2019	SikoraNature2019
Group73	I1054	I1053	0.146978	0.60632	0.24241	0.024638	0.234788	0.250033	1st	I1054	I1053	Russia_MLBA_Sintashta_brother.I1053	Russia_MLBA_Sintashta	M	M	R1a1a1b2a2a	R1a1a1b2a2a	H2b	H2b	NarasimhanPattersonScience2019	NarasimhanPattersonScience2019
Group74	I0460	I0458	0.009555	0.039493	0.241934	0.041383	0.228712	0.255156	1st	I0460	I0458	Iberia_BellBeaker	Iberia_BellBeaker_father.or.son.I0460	M	M	I2a2a	I2a2a	H45	K1a1b1	OlaldeNature2018	OlaldeNature2018
Group75	DA104.SG	DA105.SG	0.050518	0.209603	0.241016	0.025042	0.233326	0.248706	1st	DA104	DA105	Kyrgyzstan_TianShanHun.SG	Kyrgyzstan_TianShanHun.SG_son.DA104.SG	F	M	..	Q1a1b1a	F1b1+@152	F1b1+@152	DamgaardNature2018	DamgaardNature2018
Group76	I4563	I4561	0.079554	0.330165	0.240952	0.02324	0.233855	0.248048	1st	I4563	I4561	Iberia_BA_1d.rel.I4561	Iberia_BA	M	F	R1b1a1a2a1a2(xR1b1a1a2a1a2a5)	..	H1/H84	H1/H84	OlaldeScience2019	OlaldeScience2019 (the correct coverage is shown here but is underreported in Table S1 of the publication)
Group77	I4262	I4778	0.123819	0.515029	0.240412	0.022592	0.233531	0.247292	1st	I4262	I4778	Kazakhstan_MLBA_Karagash	Kazakhstan_MLBA_Karagash_father.or.son.I4262	M	M	R1a1a1b2a2a	R1a1a1b2a2a	K1a+195	H7b	NarasimhanPattersonScience2019	NarasimhanPattersonScience2019
Group78	I0117	I0114	0.118038	0.491921	0.239952	0.02262	0.233087	0.246818	1st	I0117	I0114	Germany_EBA_Unetice	Germany_EBA_Unetice_brother.I0117	F	M	..	I2a2	I3a	I3a	MathiesonNature2015 (1240k of same same sample with 390k in HaakLazaridis2015)	MathiesonNature2015 (1240k of same same sample with 390k in HaakLazaridis2015)
Group79	I0354	I0360	0.011916	0.049688	0.239814	0.037805	0.227775	0.251853	1st	I0354	I0360	Russia_Srubnaya_o	Russia_Srubnaya_1d.rel.I0354	F	M	..	R1a1	U5a1	U5a1	NarasimhanPattersonScience2019 (supplement of MathiesonNature2018, which itself supplements MathiesonNature2015)	NarasimhanPattersonScience2019 (supplement of MathiesonNature2018)
Group80	I10001	I12985	0.143391	0.598364	0.239638	0.023654	0.232385	0.246891	1st	I10001	I12985	Pakistan_IA_Loebanr	Pakistan_IA_Loebanr_mother.I10001	M	F	L1a	..	R30b1	R30b1	NarasimhanPattersonScience2019	NarasimhanPattersonScience2019
Group81	I8534	I12486	0.039225	0.16386	0.239378	0.02608	0.231324	0.247433	1st	I8534	I12486	Turkmenistan_C_Geoksyur_mother.or.daughter.I12486	Turkmenistan_C_Geoksyur	F	U	..	J	J1b1a1	J1b1a1	NarasimhanPattersonScience2019	NarasimhanPattersonScience2019
Group82	I6549	I6552	0.068348	0.285923	0.239045	0.023902	0.2317	0.246389	1st	I6549	I6552	Pakistan_H_Butkara	Pakistan_H_Butkara_mother.I6549	M	F	J1	..	M30	M30	NarasimhanPattersonScience2019	NarasimhanPattersonScience2019
Group83	I2960	I2959	0.06753	0.282991	0.238628	0.023947	0.231247	0.24601	1st	I2960	I2959	Pakistan_Medieval_Udegram_Ghaznavid_father.or.son.I2959	Pakistan_Medieval_Udegram_Ghaznavid	M	M	R1a1a	R1a1a1b	D4c2	M5a1	NarasimhanPattersonScience2019	NarasimhanPattersonScience2019
Group84	DA385.SG	DA71.SG	0.088989	0.375586	0.236933	0.022804	0.229989	0.243877	1st	DA385	DA71	Kyrgyzstan_TianShanHun.SG	Kyrgyzstan_TianShanHun.SG_daughter.DA385.SG	M	F	R1a1a1b2a	..	H13a2a	A16	DamgaardNature2018	DamgaardNature2018
Group85	WEHR_1415adult_d	WEHR_1415child	0.028002	0.118871	0.235569	0.028228	0.226798	0.244341	1st	WEHR_1415adult	WEHR_1415child	Germany_Lech_EBA_mother.WEHR_1415child	Germany_Lech_EBA	F	M	..	R1b1a2a1a	H13a2b2a	H13a2b2a	MittnikScience2019	MittnikScience2019
Group86	DA57.SG	DA59.SG	0.053229	0.226586	0.234917	0.024775	0.227326	0.242508	1st	DA57	DA59	Kyrgyzstan_TianShanSaka.SG	Kyrgyzstan_TianShanSaka.SG_brother.DA57.SG	M	M	J2a1h2	J2a1	D4j8	D4j8	DamgaardNature2018	DamgaardNature2018
Group87	I3983	I4054	0.041256	0.175934	0.234495	0.025666	0.226601	0.24239	1st	I3983	I4054	Iberia_Roman	Iberia_Roman_brother.I3983	M	M	J2a1a2a2	J	H4a1c2	H4a1c2	OlaldeScience2019	OlaldeScience2019
Group88	Latvia_HG2.SG	I4439	0.068359	0.61355	0.111415	0.024983	0.103654	0.119176	2nd	I4626	I4439	Latvia_HG.SG	Latvia_HG	M	M	R1b1a1a	R1b1a1a(xR1b1a1a2)	U2e1	U5b1d1	JonesCurrentBiology2017	MathiesonNature2018
Group88	Latvia_HG2.SG	I4626	0.143185	0.307804	0.465181	0.023874	0.457872	0.472491	DUP/MZT	I4626	I4626	Latvia_HG.SG	Latvia_HG	M	M	R1b1a1a	R1b1a1a	U2e1	U2e1h	JonesCurrentBiology2017	MathiesonNature2018
Group88	I4439	I4626	0.032481	0.296547	0.10953	0.023979	0.102173	0.116888	2nd	I4439	I4626	Latvia_HG	Latvia_HG	M	M	R1b1a1a(xR1b1a1a2)	R1b1a1a	U5b1d1	U2e1h	MathiesonNature2018	MathiesonNature2018
Group89	I0627_all	I1137_all_published	0.001779	0.029627	0.06005	0.046453	0.045139	0.074961	3rd	I0627	I1137	Vietnam_N_all	Vietnam_N_all_published	F	M	..	O2a1c1b1a	M7b1a1	M7b1a1	LipsonScience2018	LipsonScience2018
Group89	I0627_all	I0627	0.088131	0.095273	0.925038	0.030361	0.915634	0.934442	JOINT DATA	I0627	I0627	Vietnam_N_all	Vietnam_N	F	F	..	..	M7b1a1	M7b1a1	LipsonScience2018	LipsonScience2018
Group89	I0627_all	I1137	0.001392	0.022885	0.060842	0.055374	0.043038	0.078646	3rd	I0627	I1137	Vietnam_N_all	Vietnam_N_published	F	M	..	O2a1c1b1a	M7b1a1	M7b1a1	LipsonScience2018	LipsonScience2018
Group89	I0627_all	I6940	0.002882	0.058339	0.049393	0.035446	0.038134	0.060651	3rd	I0627	I6940	Vietnam_N_all	India_RoopkundC	F	M	..	O1b1a1a1b	M7b1a1	M24a	LipsonScience2018	HarneyNatureCommunications2019
Group89	I1137_all_published	I0627	0.001348	0.025797	0.05227	0.046453	0.037359	0.067181	3rd	I1137	I0627	Vietnam_N_all_published	Vietnam_N	M	F	O2a1c1b1a	..	M7b1a1	M7b1a1	LipsonScience2018	LipsonScience2018
Group89	I1137_all_published	I1137	0.084611	0.092017	0.919517	0.031246	0.90981	0.929223	JOINT DATA	I1137	I1137	Vietnam_N_all_published	Vietnam_N_published	M	M	O2a1c1b1a	O2a1c1b1a	M7b1a1	M7b1a1	LipsonScience2018	LipsonScience2018
Group89	I1137_all_published	I6940	0.003101	0.060556	0.051205	0.035446	0.039947	0.062464	3rd	I1137	I6940	Vietnam_N_all_published	India_RoopkundC	M	M	O2a1c1b1a	O1b1a1a1b	M7b1a1	M24a	LipsonScience2018	HarneyNatureCommunications2019
Group89	I0627	I1137	0.001118	0.019952	0.056018	0.055374	0.038214	0.073822	3rd	I0627	I1137	Vietnam_N	Vietnam_N_published	F	M	..	O2a1c1b1a	M7b1a1	M7b1a1	LipsonScience2018	LipsonScience2018
Group89	I0627	I6940	0.002135	0.050585	0.042216	0.037805	0.030177	0.054255	4th	I0627	I6940	Vietnam_N	India_RoopkundC	F	M	..	O1b1a1a1b	M7b1a1	M24a	LipsonScience2018	HarneyNatureCommunications2019
Group89	I1137	I6940	0.0023	0.047621	0.048304	0.037805	0.036265	0.060343	3rd	I1137	I6940	Vietnam_N_published	India_RoopkundC	M	M	O2a1c1b1a	O1b1a1a1b	M7b1a1	M24a	LipsonScience2018	HarneyNatureCommunications2019
Group90	I12260	I12292	0.014988	0.068738	0.218052	0.033512	0.207451	0.228653	1st	I12260	I12292	Tajikistan_H_KsirovKushan_1d.rel.I12292	Tajikistan_Ksirov_Kushan	M	M	R	R2	U2e1e	U2e1e	NarasimhanPattersonScience2019	NarasimhanPattersonScience2019
Group91	CL102	CL83	0.028701	0.220072	0.130419	0.025067	0.122725	0.138112	2nd	CL102	CL83	Italy_North_EarlyMedieval_Langobards	Italy_North_EarlyMedieval_Langobards_brother.CL84_son.CL87	U	U	C2	..	H1i2	H1	AmorimNatureCommunications2018	AmorimNatureCommunications2018
Group91	CL102	CL84	0.037077	0.259139	0.143077	0.023899	0.13575	0.150405	2nd	CL102	CL84	Italy_North_EarlyMedieval_Langobards	Italy_North_EarlyMedieval_Langobards	U	M	C2	R1b1a1a2a1a1c2a1	H1i2	H1t	AmorimNatureCommunications2018	AmorimNatureCommunications2018
Group91	CL102	CL87	0.065847	0.27573	0.238809	0.023947	0.231427	0.24619	1st	CL102	CL87	Italy_North_EarlyMedieval_Langobards	Italy_North_EarlyMedieval_Langobards_mother.CL83_mother.CL84_daughter.CL102	U	U	C2	E1a	H1i2	H1	AmorimNatureCommunications2018	AmorimNatureCommunications2018
Group91	CL83	CL84	0.130161	0.46784	0.278218	0.022721	0.271304	0.285131	1st	CL83	CL84	Italy_North_EarlyMedieval_Langobards_brother.CL84_son.CL87	Italy_North_EarlyMedieval_Langobards	U	M	..	R1b1a1a2a1a1c2a1	H1	H1t	AmorimNatureCommunications2018	AmorimNatureCommunications2018
Group91	CL83	CL87	0.121473	0.495046	0.245377	0.022882	0.238404	0.252349	1st	CL83	CL87	Italy_North_EarlyMedieval_Langobards_brother.CL84_son.CL87	Italy_North_EarlyMedieval_Langobards_mother.CL83_mother.CL84_daughter.CL102	U	U	..	E1a	H1	H1	AmorimNatureCommunications2018	AmorimNatureCommunications2018
Group91	CL84	CL87	0.146334	0.589961	0.248041	0.02378	0.240734	0.255348	1st	CL84	CL87	Italy_North_EarlyMedieval_Langobards	Italy_North_EarlyMedieval_Langobards_mother.CL83_mother.CL84_daughter.CL102	M	U	R1b1a1a2a1a1c2a1	E1a	H1t	H1	AmorimNatureCommunications2018	AmorimNatureCommunications2018
Group92	I5879	I5890	0.013976	0.054068	0.258481	0.035446	0.247223	0.26974	1st	I5879	I5890	Ukraine_N_brother.I8590_father.or.son.I3718	Ukraine_N	M	M	R1b1(xR1b1a1a2)	R1b1a(xR1b1a1a)	U5a1	U5a1	MathiesonNature2018	MathiesonNature2018
Group92	I5879	I3718	0.018304	0.074855	0.244531	0.032447	0.234399	0.254663	1st	I5879	I3718	Ukraine_N_brother.I8590_father.or.son.I3718	Ukraine_N	M	M	R1b1(xR1b1a1a2)	R1b1a(xR1b1a1a)	U5a1	U5a1	MathiesonNature2018	MathiesonNature2018
Group92	I5890	I3718	0.02415	0.176721	0.136658	0.025666	0.128764	0.144553	2nd	I5890	I3718	Ukraine_N	Ukraine_N	M	M	R1b1a(xR1b1a1a)	R1b1a(xR1b1a1a)	U5a1	U5a1	MathiesonNature2018	MathiesonNature2018
Group93	I4558	I4560	0.099351	0.488716	0.203289	0.02262	0.196424	0.210154	1st	I4558	I4560	Iberia_BA_1d.rel.I4560	Iberia_BA	F	F	..	..	K1a3a	K1a3a	OlaldeScience2019 (the correct coverage is shown here but is underreported in Table S1 of the publication)	OlaldeScience2019 (the correct coverage is shown here but is underreported in Table S1 of the publication)
Group94	I1738	I1732	0.009428	0.512514	0.018396	0.022802	0.011466	0.025325	uncertain	I1738	I1732	Ukraine_N	Ukraine_N	M	F	I2a2a1b1b	..	U5a2+16294	U4b	MathiesonNature2018	MathiesonNature2018
Group94	I1738	Ukraine_N1.SG	0.005892	0.081136	0.072621	0.032447	0.062489	0.082753	3rd	I1738	I1378	Ukraine_N	Ukraine_N_son.I1732.SG	M	M	I2a2a1b1b	I2a2a1b1	U5a2+16294	U5b2	MathiesonNature2018	JonesCurrentBiology2017
Group94	I1738	I1378	0.008512	0.110333	0.077149	0.028982	0.068157	0.086141	3rd	I1738	I1378	Ukraine_N	Ukraine_N_son.I1732	M	M	I2a2a1b1b	I2a2a1b1	U5a2+16294	U4b	MathiesonNature2018	MathiesonNature2018
Group94	I1732	Ukraine_N1.SG	0.019875	0.084944	0.233979	0.031246	0.224272	0.243685	1st	I1732	I1378	Ukraine_N	Ukraine_N_son.I1732.SG	F	M	..	I2a2a1b1	U4b	U5b2	MathiesonNature2018	JonesCurrentBiology2017
Group94	I1732	I1378	0.027422	0.113427	0.241763	0.028982	0.232771	0.250754	1st	I1732	I1378	Ukraine_N	Ukraine_N_son.I1732	F	M	..	I2a2a1b1	U4b	U4b	MathiesonNature2018	MathiesonNature2018
Group94	Ukraine_N1.SG	I1378	0.008897	0.019511	0.456009	0.055374	0.438205	0.473813	DUP/MZT	I1378	I1378	Ukraine_N_son.I1732.SG	Ukraine_N_son.I1732	M	M	I2a2a1b1	I2a2a1b1	U5b2	U4b	JonesCurrentBiology2017	MathiesonNature2018
Group95	DA55.SG	DA56.SG	0.041741	0.230271	0.181269	0.024775	0.173678	0.188861	2nd	DA55	DA56	Kyrgyzstan_TianShanSaka.SG	Kyrgyzstan_OutTianShanSaka.SG	M	M	R1a	R1a1a1b2a	HV6	HV6	DamgaardNature2018	DamgaardNature2018
Group96	ans014.SG	ans017.SG	0.134255	0.747931	0.179502	0.027017	0.171536	0.187468	2nd	ans014	ans017	Sweden_Megalithic.SG	Sweden_Megalithic.SG	M	M	I2a1b1a1	I2a1b1a1	J1c5	HV0a	SanchezQuintoPNAS2019	SanchezQuintoPNAS2019
Group97	I6714	I3388	0.13034	0.544084	0.239559	0.023794	0.232356	0.246761	1st	I6714	I3388	Russia_Afanasievo_son.I3388_son.I3950_brother.I3949	Russia_Afanasievo	M	F	Q1a2	..	U5a1d2b	U5a1d2b	NarasimhanPattersonScience2019	NarasimhanPattersonScience2019
Group97	I6714	I3951	0.059127	0.576055	0.102641	0.02345	0.0955	0.109782	2nd	I6714	I3951	Russia_Afanasievo_son.I3388_son.I3950_brother.I3949	Russia_Afanasievo_sister.I3950	M	F	Q1a2	..	U5a1d2b	U5b2a1a+16311	NarasimhanPattersonScience2019	NarasimhanPattersonScience2019
Group97	I6714	I3949	0.129559	0.576847	0.224598	0.02345	0.217457	0.231739	1st	I6714	I3949	Russia_Afanasievo_son.I3388_son.I3950_brother.I3949	Russia_Afanasievo_son.I3388_son.I3950_brother.I6714	M	M	Q1a2	Q1a2	U5a1d2b	U5a1d2b	NarasimhanPattersonScience2019	NarasimhanPattersonScience2019
Group97	I6714	I3950	0.136377	0.575063	0.237152	0.02345	0.230011	0.244293	1st	I6714	I3950	Russia_Afanasievo_son.I3388_son.I3950_brother.I3949	Russia_Afanasievo	M	M	Q1a2	Q1a2	U5a1d2b	U5b2a1a+16311	NarasimhanPattersonScience2019	NarasimhanPattersonScience2019
Group97	I3388	I3951	0.001523	0.51968	0.00293	0.022592	-0.003951	0.009811	uncertain	I3388	I3951	Russia_Afanasievo	Russia_Afanasievo_sister.I3950	F	F	..	..	U5a1d2b	U5b2a1a+16311	NarasimhanPattersonScience2019	NarasimhanPattersonScience2019
Group97	I3388	I3949	0.124999	0.522204	0.239368	0.022592	0.232487	0.246249	1st	I3388	I3949	Russia_Afanasievo	Russia_Afanasievo_son.I3388_son.I3950_brother.I6714	F	M	..	Q1a2	U5a1d2b	U5a1d2b	NarasimhanPattersonScience2019	NarasimhanPattersonScience2019
Group97	I3388	I3950	0.0007	0.519999	0.001346	0.022592	-0.005535	0.008226	uncertain	I3388	I3950	Russia_Afanasievo	Russia_Afanasievo	F	M	..	Q1a2	U5a1d2b	U5b2a1a+16311	NarasimhanPattersonScience2019	NarasimhanPattersonScience2019
Group97	I3951	I3949	0.07181	0.546525	0.131393	0.023794	0.124191	0.138596	2nd	I3951	I3949	Russia_Afanasievo_sister.I3950	Russia_Afanasievo_son.I3388_son.I3950_brother.I6714	F	M	..	Q1a2	U5b2a1a+16311	U5a1d2b	NarasimhanPattersonScience2019	NarasimhanPattersonScience2019
Group97	I3951	I3950	0.13392	0.545572	0.245468	0.023794	0.238265	0.25267	1st	I3951	I3950	Russia_Afanasievo_sister.I3950	Russia_Afanasievo	F	M	..	Q1a2	U5b2a1a+16311	U5b2a1a+16311	NarasimhanPattersonScience2019	NarasimhanPattersonScience2019
Group97	I3949	I3950	0.131683	0.546634	0.240898	0.023794	0.233696	0.248101	1st	I3949	I3950	Russia_Afanasievo_son.I3388_son.I3950_brother.I6714	Russia_Afanasievo	M	M	Q1a2	Q1a2	U5a1d2b	U5b2a1a+16311	NarasimhanPattersonScience2019	NarasimhanPattersonScience2019
Group98	DA334.SG	DA335.SG	0.018112	0.110035	0.164601	0.028982	0.155609	0.173592	2nd	DA334	DA335	Russia_Shamanka_EBA.SG	Russia_Shamanka_EBA.SG	M	M	Q1a2a	Q1a2a	C4a2a1	F1b1b	DamgaardScience2018	DamgaardScience2018
Group99	I4303	I4304	0.092073	0.559722	0.164499	0.023062	0.157473	0.171524	2nd	I4303	I4304	France_MN	France_MN	M	M	I2a1b	I2a1b	H3	T2c1d+152	OlaldeNature2018	OlaldeNature2018
Group100	I6554	I6292	0.140953	0.578475	0.243663	0.02345	0.236522	0.250805	1st	I6554	I6292	Pakistan_IA_Loebanr_son.I6292.son.I10000	Pakistan_IA_Loebanr	M	F	L1a	..	T2g1a	T2g1a	NarasimhanPattersonScience2019	NarasimhanPattersonScience2019
Group100	I6554	I10000	0.127884	0.532817	0.240015	0.022896	0.233023	0.247008	1st	I6554	I10000	Pakistan_IA_Loebanr_son.I6292.son.I10000	Pakistan_IA_Loebanr	M	M	L1a	L1a2	T2g1a	U7a	NarasimhanPattersonScience2019	NarasimhanPattersonScience2019
Group100	I6292	I10000	0.000143	0.55348	0.000259	0.023794	-0.006944	0.007461	uncertain	I6292	I10000	Pakistan_IA_Loebanr	Pakistan_IA_Loebanr	F	M	..	L1a2	T2g1a	U7a	NarasimhanPattersonScience2019	NarasimhanPattersonScience2019
Group101	CL47	CL49	0.052082	0.221521	0.235111	0.025067	0.227418	0.242805	1st	CL47	CL49	Italy_North_EarlyMedieval_Langobards	Italy_North_EarlyMedieval_Langobards	U	M	R1b1a1a2	R1b1a1a2a1b1	H11a	n/a	AmorimNatureCommunications2018	AmorimNatureCommunications2018
Group101	CL47	CL53	0.050136	0.207488	0.241633	0.025042	0.233943	0.249323	1st	CL47	CL53	Italy_North_EarlyMedieval_Langobards	Italy_North_EarlyMedieval_Langobards	U	M	R1b1a1a2	R1b1a1a2a1b1	H11a	H11a	AmorimNatureCommunications2018	AmorimNatureCommunications2018
Group101	CL47	CL57	0.031813	0.517854	0.061432	0.022592	0.054551	0.068313	3rd	CL47	CL57	Italy_North_EarlyMedieval_Langobards	Italy_North_EarlyMedieval_Langobards	U	M	R1b1a1a2	R1b1a1a2a1b1	H11a	H24a	AmorimNatureCommunications2018	AmorimNatureCommunications2018
Group101	CL49	CL53	0.020102	0.086765	0.231683	0.031246	0.221977	0.24139	1st	CL49	CL53	Italy_North_EarlyMedieval_Langobards	Italy_North_EarlyMedieval_Langobards	M	M	R1b1a1a2a1b1	R1b1a1a2a1b1	n/a	H11a	AmorimNatureCommunications2018	AmorimNatureCommunications2018
Group101	CL49	CL57	0.009678	0.214043	0.045217	0.025067	0.037524	0.05291	4th	CL49	CL57	Italy_North_EarlyMedieval_Langobards	Italy_North_EarlyMedieval_Langobards	M	M	R1b1a1a2a1b1	R1b1a1a2a1b1	n/a	H24a	AmorimNatureCommunications2018	AmorimNatureCommunications2018
Group101	CL53	CL57	0.022006	0.202362	0.108744	0.024984	0.101065	0.116423	2nd	CL53	CL57	Italy_North_EarlyMedieval_Langobards	Italy_North_EarlyMedieval_Langobards	M	M	R1b1a1a2a1b1	R1b1a1a2a1b1	H11a	H24a	AmorimNatureCommunications2018	AmorimNatureCommunications2018
Group102	KBD001	KBD002	0.093266	0.608702	0.153221	0.024638	0.145598	0.160844	2nd	KBD001	KBD002	Russia_North_Caucasus_MBA	Russia_North_Caucasus_MBA_rel.KBD001	M	F	R1b1a2	..	I4a	W1+119	WangNatureCommunications2019	WangNatureCommunications2019
Group103	I12208	I12209	0.09309	0.654352	0.142263	0.024786	0.13458	0.149945	2nd	I12208	I12209	Iberia_LBA_Cogotas	Iberia_LBA_Cogotas	F	M	..	R1b1a1a2a1a2(xR1b1a1a2a1a2c,xR1b1a1a2a1a2b1,xR1b1a1a2a1a2a5)	K1a1b1	H1ah	OlaldeScience2019	OlaldeScience2019
Group104	I6718	I3394	0.032204	0.591307	0.054462	0.02378	0.047155	0.061769	3rd	I6718	I3394	Russia_MLBA_Krasnoyarsk	Russia_MLBA_Krasnoyarsk	M	M	R1a1a1b	R1a1a1b2a	U4a	U4a1	NarasimhanPattersonScience2019	NarasimhanPattersonScience2019
Group104	I6718	I3393	0.123949	0.50035	0.247724	0.022882	0.240752	0.254697	1st	I6718	I3393	Russia_MLBA_Krasnoyarsk	Russia_MLBA_Krasnoyarsk_father.or.son.I6718	M	M	R1a1a1b	R1a1a1b	U4a	U5b2b	NarasimhanPattersonScience2019	NarasimhanPattersonScience2019
Group104	I3394	I3393	0.06057	0.490177	0.123567	0.02262	0.116702	0.130432	2nd	I3394	I3393	Russia_MLBA_Krasnoyarsk	Russia_MLBA_Krasnoyarsk_father.or.son.I6718	M	M	R1a1a1b2a	R1a1a1b	U4a1	U5b2b	NarasimhanPattersonScience2019	NarasimhanPattersonScience2019
Group105	SZ12	SZ13	0.044358	0.385089	0.115188	0.022781	0.108225	0.122152	2nd	SZ12	SZ13	Hungary_Langobard	Hungary_Langobard_son.SZ24_father.SZ7_brother.SZ22	M	M	I2a2a1	I2a2a1b2a2a2	W6	N1b1b1	AmorimNatureCommunications2018	AmorimNatureCommunications2018
Group105	SZ12	SZ14	0.014009	0.206265	0.067918	0.025042	0.060228	0.075608	3rd	SZ12	SZ14	Hungary_Langobard	Hungary_Langobard	M	M	I2a2a1	I2a2a1	W6	I3	AmorimNatureCommunications2018	AmorimNatureCommunications2018
Group105	SZ12	SZ22	0.047854	0.353225	0.135476	0.023037	0.128435	0.142517	2nd	SZ12	SZ22	Hungary_Langobard	Hungary_Langobard_son.SZ24_brother.SZ22	M	M	I2a2a1	I2a2a1b2a2a2	W6	N1b1b1	AmorimNatureCommunications2018	AmorimNatureCommunications2018
Group105	SZ12	SZ24	0.035044	0.252305	0.138894	0.02465	0.131289	0.1465	2nd	SZ12	SZ24	Hungary_Langobard	Hungary_Langobard	M	M	I2a2a1	I2a2a2a	W6	U4b	AmorimNatureCommunications2018	AmorimNatureCommunications2018
Group105	SZ12	SZ7	0.020588	0.362333	0.056822	0.023364	0.049682	0.063961	3rd	SZ12	SZ7	Hungary_Langobard	Hungary_Langobard	M	M	I2a2a1	I2a2a1b2a2a2	W6	T2e	AmorimNatureCommunications2018	AmorimNatureCommunications2018
Group105	SZ12	SZ8	0.006619	0.089467	0.07398	0.031246	0.064274	0.083686	3rd	SZ12	SZ8	Hungary_Langobard	Hungary_Langobard_sister.SZ14_sister.SZ6	M	F	I2a2a1	..	W6	M5b'c	AmorimNatureCommunications2018	AmorimNatureCommunications2018
Group105	SZ13	SZ14	0.03926	0.266279	0.147438	0.024143	0.140026	0.154851	2nd	SZ13	SZ14	Hungary_Langobard_son.SZ24_father.SZ7_brother.SZ22	Hungary_Langobard	M	M	I2a2a1b2a2a2	I2a2a1	N1b1b1	I3	AmorimNatureCommunications2018	AmorimNatureCommunications2018
Group105	SZ13	SZ22	0.121924	0.510297	0.238927	0.022802	0.231997	0.245856	1st	SZ13	SZ22	Hungary_Langobard_son.SZ24_father.SZ7_brother.SZ22	Hungary_Langobard_son.SZ24_brother.SZ22	M	M	I2a2a1b2a2a2	I2a2a1b2a2a2	N1b1b1	N1b1b1	AmorimNatureCommunications2018	AmorimNatureCommunications2018
Group105	SZ13	SZ24	0.080838	0.335521	0.240932	0.02341	0.233796	0.248067	1st	SZ13	SZ24	Hungary_Langobard_son.SZ24_father.SZ7_brother.SZ22	Hungary_Langobard	M	M	I2a2a1b2a2a2	I2a2a2a	N1b1b1	U4b	AmorimNatureCommunications2018	AmorimNatureCommunications2018
Group105	SZ13	SZ7	0.132197	0.537236	0.246069	0.023065	0.239061	0.253077	1st	SZ13	SZ7	Hungary_Langobard_son.SZ24_father.SZ7_brother.SZ22	Hungary_Langobard	M	M	I2a2a1b2a2a2	I2a2a1b2a2a2	N1b1b1	T2e	AmorimNatureCommunications2018	AmorimNatureCommunications2018
Group105	SZ13	SZ8	0.017624	0.129935	0.135641	0.027805	0.127043	0.144239	2nd	SZ13	SZ8	Hungary_Langobard_son.SZ24_father.SZ7_brother.SZ22	Hungary_Langobard_sister.SZ14_sister.SZ6	M	F	I2a2a1b2a2a2	..	N1b1b1	M5b'c	AmorimNatureCommunications2018	AmorimNatureCommunications2018
Group105	SZ14	SZ22	0.029983	0.246207	0.12178	0.02465	0.114175	0.129386	2nd	SZ14	SZ22	Hungary_Langobard	Hungary_Langobard_son.SZ24_brother.SZ22	M	M	I2a2a1	I2a2a1b2a2a2	I3	N1b1b1	AmorimNatureCommunications2018	AmorimNatureCommunications2018
Group105	SZ14	SZ24	0.021132	0.183565	0.115123	0.025741	0.107179	0.123066	2nd	SZ14	SZ24	Hungary_Langobard	Hungary_Langobard	M	M	I2a2a1	I2a2a2a	I3	U4b	AmorimNatureCommunications2018	AmorimNatureCommunications2018
Group105	SZ14	SZ7	0.019141	0.252155	0.075908	0.02465	0.068302	0.083513	3rd	SZ14	SZ7	Hungary_Langobard	Hungary_Langobard	M	M	I2a2a1	I2a2a1b2a2a2	I3	T2e	AmorimNatureCommunications2018	AmorimNatureCommunications2018
Group105	SZ14	SZ8	0.01336	0.061725	0.216445	0.035446	0.205186	0.227704	1st	SZ14	SZ8	Hungary_Langobard	Hungary_Langobard_sister.SZ14_sister.SZ6	M	F	I2a2a1	..	I3	M5b'c	AmorimNatureCommunications2018	AmorimNatureCommunications2018
Group105	SZ22	SZ24	0.073445	0.308098	0.238383	0.023874	0.231074	0.245693	1st	SZ22	SZ24	Hungary_Langobard_son.SZ24_brother.SZ22	Hungary_Langobard	M	M	I2a2a1b2a2a2	I2a2a2a	N1b1b1	U4b	AmorimNatureCommunications2018	AmorimNatureCommunications2018
Group105	SZ22	SZ7	0.051535	0.474657	0.108572	0.022686	0.101674	0.115471	2nd	SZ22	SZ7	Hungary_Langobard_son.SZ24_brother.SZ22	Hungary_Langobard	M	M	I2a2a1b2a2a2	I2a2a1b2a2a2	N1b1b1	T2e	AmorimNatureCommunications2018	AmorimNatureCommunications2018
Group105	SZ22	SZ8	0.014712	0.115295	0.1276	0.028228	0.118829	0.136372	2nd	SZ22	SZ8	Hungary_Langobard_son.SZ24_brother.SZ22	Hungary_Langobard_sister.SZ14_sister.SZ6	M	F	I2a2a1b2a2a2	..	N1b1b1	M5b'c	AmorimNatureCommunications2018	AmorimNatureCommunications2018
Group105	SZ24	SZ7	0.050129	0.317033	0.15812	0.023626	0.150915	0.165326	2nd	SZ24	SZ7	Hungary_Langobard	Hungary_Langobard	M	M	I2a2a2a	I2a2a1b2a2a2	U4b	T2e	AmorimNatureCommunications2018	AmorimNatureCommunications2018
Group105	SZ24	SZ8	0.00972	0.077192	0.125921	0.032447	0.115789	0.136053	2nd	SZ24	SZ8	Hungary_Langobard	Hungary_Langobard_sister.SZ14_sister.SZ6	M	F	I2a2a2a	..	U4b	M5b'c	AmorimNatureCommunications2018	AmorimNatureCommunications2018
Group105	SZ7	SZ8	0.009875	0.120575	0.0819	0.028228	0.073128	0.090671	3rd	SZ7	SZ8	Hungary_Langobard	Hungary_Langobard_sister.SZ14_sister.SZ6	M	F	I2a2a1b2a2a2	..	T2e	M5b'c	AmorimNatureCommunications2018	AmorimNatureCommunications2018
Group106	I2445	I2443	0.091176	0.650864	0.140084	0.025488	0.132171	0.147998	2nd	I2445	I2443	England_BellBeaker	England_BellBeaker	M	F	R1b1a1a2a1a2c1	..	X2b6	T2c1d+152	OlaldeNature2018	OlaldeNature2018
Group107	MK5001	MK5004	0.070914	0.532827	0.133089	0.022896	0.126097	0.140082	2nd	MK5001	MK5004	Russia_Caucasus_LateMaikop_rel.MK5004	Russia_Caucasus_LateMaikop	M	M	L	L	K1a4	T2al	WangNatureCommunications2019	WangNatureCommunications2019
Group108	I5278	I5279	0.037649	0.284584	0.132294	0.023902	0.124949	0.139639	2nd	I5278	I5279	Russia_Afanasievo	Russia_Afanasievo	M	M	R1b1a1a2a2	R1b1a1a2a2	U5a1a1	U4d1	NarasimhanPattersonScience2019	NarasimhanPattersonScience2019
Group109	I0806	I0805	0.005246	0.040358	0.129988	0.041383	0.116766	0.14321	2nd	I0806	I0805	Germany_BellBeaker	Germany_BellBeaker	M	U	R1b1a1a2a1a2	R1b1a1a2	H1	H1	MathiesonNature2015 (1240k of same same sample with 390k in HaakLazaridis2015)	MathiesonNature2015
Group110	I1539	I1532	0.008442	0.064945	0.129986	0.033512	0.119385	0.140587	2nd	I1539	I1532	Germany_CordedWare	Germany_CordedWare	F	M	..	R1a1a	J1c1b1a	J1c2e	MathiesonNature2015	MathiesonNature2015
Group111	I1274	I1277	0.02579	0.099624	0.258871	0.030361	0.249467	0.268275	1st	I1274	I1277	Iberia_C_brother.I1277	Iberia_C	M	M	I2a2	I2a2a2a	H3	H3	MathiesonNature2015	MathiesonNature2015
Group111	I1274	I1271	0.00258	0.046789	0.055148	0.037805	0.043109	0.067186	3rd	I1274	I1271	Iberia_C_brother.I1277	Iberia_C	M	F	I2a2	..	H3	K1a+195	MathiesonNature2015	MathiesonNature2015
Group111	I1277	I1271	0.010868	0.146015	0.074429	0.026813	0.066169	0.082689	3rd	I1277	I1271	Iberia_C	Iberia_C	M	F	I2a2a2a	..	H3	K1a+195	MathiesonNature2015	MathiesonNature2015
Group112	CL145	CL146	0.126555	0.58974	0.214594	0.02378	0.207287	0.221901	1st	CL145	CL146	Italy_North_EarlyMedieval_Langobards_brother.CL146_son.CL151	Italy_North_EarlyMedieval_Langobards	M	M	R1b1a1a2a1a	R1b1a1a2a1a	T2b	T2b3	AmorimNatureCommunications2018	AmorimNatureCommunications2018
Group112	CL145	CL151	0.130751	0.524897	0.249098	0.022896	0.242106	0.256091	1st	CL145	CL151	Italy_North_EarlyMedieval_Langobards_brother.CL146_son.CL151	Italy_North_EarlyMedieval_Langobards_mother.CL145_mother.CL146	M	U	R1b1a1a2a1a	H3a2a	T2b	T2b	AmorimNatureCommunications2018	AmorimNatureCommunications2018
Group112	CL145	CL92	0.021094	0.5385	0.039171	0.023065	0.032163	0.046179	4th	CL145	CL92	Italy_North_EarlyMedieval_Langobards_brother.CL146_son.CL151	Italy_North_EarlyMedieval_Langobards_son.CL93	M	M	R1b1a1a2a1a	R1b1a1a2a1a3	T2b	H	AmorimNatureCommunications2018	AmorimNatureCommunications2018
Group112	CL145	CL93	0.06498	0.55891	0.116263	0.023062	0.109237	0.123288	2nd	CL145	CL93	Italy_North_EarlyMedieval_Langobards_brother.CL146_son.CL151	Italy_North_EarlyMedieval_Langobards	M	M	R1b1a1a2a1a	R1b1a1a2a1a	T2b	J2b1a	AmorimNatureCommunications2018	AmorimNatureCommunications2018
Group112	CL146	CL151	0.130727	0.527557	0.247797	0.022896	0.240804	0.25479	1st	CL146	CL151	Italy_North_EarlyMedieval_Langobards	Italy_North_EarlyMedieval_Langobards_mother.CL145_mother.CL146	M	U	R1b1a1a2a1a	H3a2a	T2b3	T2b	AmorimNatureCommunications2018	AmorimNatureCommunications2018
Group112	CL146	CL92	0.024634	0.541706	0.045476	0.023065	0.038468	0.052484	4th	CL146	CL92	Italy_North_EarlyMedieval_Langobards	Italy_North_EarlyMedieval_Langobards_son.CL93	M	M	R1b1a1a2a1a	R1b1a1a2a1a3	T2b3	H	AmorimNatureCommunications2018	AmorimNatureCommunications2018
Group112	CL146	CL93	0.062975	0.562051	0.112045	0.023062	0.105019	0.11907	2nd	CL146	CL93	Italy_North_EarlyMedieval_Langobards	Italy_North_EarlyMedieval_Langobards	M	M	R1b1a1a2a1a	R1b1a1a2a1a	T2b3	J2b1a	AmorimNatureCommunications2018	AmorimNatureCommunications2018
Group112	CL151	CL92	0.000541	0.484767	0.001116	0.02262	-0.005749	0.007981	uncertain	CL151	CL92	Italy_North_EarlyMedieval_Langobards_mother.CL145_mother.CL146	Italy_North_EarlyMedieval_Langobards_son.CL93	U	M	H3a2a	R1b1a1a2a1a3	T2b	H	AmorimNatureCommunications2018	AmorimNatureCommunications2018
Group112	CL151	CL93	0.002402	0.501921	0.004785	0.022882	-0.002187	0.011758	uncertain	CL151	CL93	Italy_North_EarlyMedieval_Langobards_mother.CL145_mother.CL146	Italy_North_EarlyMedieval_Langobards	U	M	H3a2a	R1b1a1a2a1a	T2b	J2b1a	AmorimNatureCommunications2018	AmorimNatureCommunications2018
Group112	CL92	CL93	0.127729	0.515145	0.247948	0.022592	0.241067	0.254829	1st	CL92	CL93	Italy_North_EarlyMedieval_Langobards_son.CL93	Italy_North_EarlyMedieval_Langobards	M	M	R1b1a1a2a1a3	R1b1a1a2a1a	H	J2b1a	AmorimNatureCommunications2018	AmorimNatureCommunications2018
Group113	I6715	I3954	0.065672	0.516348	0.127185	0.022592	0.120305	0.134066	2nd	I6715	I3954	Russia_Afanasievo	Russia_Afanasievo	F	F	..	..	U4b3	U4b3	NarasimhanPattersonScience2019	NarasimhanPattersonScience2019
Group114	I6712	I6711	0.007551	0.149451	0.050522	0.026813	0.042262	0.058782	3rd	I6712	I6711	Russia_Afanasievo_son.I10565	Russia_Afanasievo	M	M	R1b1a1a2a2	R1b1a1a2a	T2c1a2	J2a2a	NarasimhanPattersonScience2019	NarasimhanPattersonScience2019
Group114	I6712	RISE509.SG	0.092353	0.395899	0.233273	0.022897	0.226333	0.240214	1st	I6712	I10565	Russia_Afanasievo_son.I10565	Russia_Afanasievo.SG	M	F	R1b1a1a2a2	..	T2c1a2	T2c1a2	NarasimhanPattersonScience2019	AllentoftNature2015
Group114	I6712	RISE511.SG	0.065923	0.591251	0.111498	0.02378	0.104191	0.118805	2nd	I6712	RISE511	Russia_Afanasievo_son.I10565	Russia_Afanasievo_sister.I3387_mother.I6711.SG	M	F	R1b1a1a2a2	..	T2c1a2	J2a2a	NarasimhanPattersonScience2019	AllentoftNature2015
Group114	I6712	I3387	0.075743	0.562779	0.134587	0.023062	0.127561	0.141613	2nd	I6712	I3387	Russia_Afanasievo_son.I10565	Russia_Afanasievo	M	M	R1b1a1a2a2	R1b1a1a2a2	T2c1a2	J2a2a	NarasimhanPattersonScience2019	NarasimhanPattersonScience2019
Group114	I6712	I10565	0.117264	0.485154	0.241706	0.02262	0.234841	0.248571	1st	I6712	I10565	Russia_Afanasievo_son.I10565	Russia_Afanasievo	M	F	R1b1a1a2a2	..	T2c1a2	T2c1a2	NarasimhanPattersonScience2019	NarasimhanPattersonScience2019
Group114	I6711	RISE509.SG	0.00087	0.125085	0.006957	0.027805	-0.001641	0.015555	uncertain	I6711	I10565	Russia_Afanasievo	Russia_Afanasievo.SG	M	F	R1b1a1a2a	..	J2a2a	T2c1a2	NarasimhanPattersonScience2019	AllentoftNature2015
Group114	I6711	RISE511.SG	0.042707	0.182136	0.234478	0.025666	0.226583	0.242373	1st	I6711	RISE511	Russia_Afanasievo	Russia_Afanasievo_sister.I3387_mother.I6711.SG	M	F	R1b1a1a2a	..	J2a2a	J2a2a	NarasimhanPattersonScience2019	AllentoftNature2015
Group114	I6711	I3387	0.020512	0.176969	0.115907	0.025666	0.108012	0.123802	2nd	I6711	I3387	Russia_Afanasievo	Russia_Afanasievo	M	M	R1b1a1a2a	R1b1a1a2a2	J2a2a	J2a2a	NarasimhanPattersonScience2019	NarasimhanPattersonScience2019
Group114	I6711	I10565	0.001154	0.158699	0.007271	0.026151	-0.000766	0.015308	uncertain	I6711	I10565	Russia_Afanasievo	Russia_Afanasievo	M	F	R1b1a1a2a	..	J2a2a	T2c1a2	NarasimhanPattersonScience2019	NarasimhanPattersonScience2019
Group114	RISE509.SG	RISE511.SG	0.001928	0.552769	0.003488	0.023794	-0.003715	0.010691	uncertain	I10565	RISE511	Russia_Afanasievo.SG	Russia_Afanasievo_sister.I3387_mother.I6711.SG	F	F	..	..	T2c1a2	J2a2a	AllentoftNature2015	AllentoftNature2015
Group114	RISE509.SG	I3387	0.001605	0.498995	0.003217	0.022882	-0.003756	0.010189	uncertain	I10565	I3387	Russia_Afanasievo.SG	Russia_Afanasievo	F	M	..	R1b1a1a2a2	T2c1a2	J2a2a	AllentoftNature2015	NarasimhanPattersonScience2019
Group114	RISE509.SG	I10565	0.200087	0.416863	0.479983	0.023022	0.47295	0.487016	DUP/MZT	I10565	I10565	Russia_Afanasievo.SG	Russia_Afanasievo	F	F	..	..	T2c1a2	T2c1a2	AllentoftNature2015	NarasimhanPattersonScience2019
Group114	RISE511.SG	I3387	0.195163	0.760169	0.256736	0.028577	0.248262	0.265209	1st	RISE511	I3387	Russia_Afanasievo_sister.I3387_mother.I6711.SG	Russia_Afanasievo	F	M	..	R1b1a1a2a2	J2a2a	J2a2a	AllentoftNature2015	NarasimhanPattersonScience2019
Group114	RISE511.SG	I10565	0.001532	0.615036	0.002491	0.024983	-0.00527	0.010252	uncertain	RISE511	I10565	Russia_Afanasievo_sister.I3387_mother.I6711.SG	Russia_Afanasievo	F	F	..	..	J2a2a	T2c1a2	AllentoftNature2015	NarasimhanPattersonScience2019
Group114	I3387	I10565	0.004813	0.590347	0.008153	0.02378	0.000846	0.01546	uncertain	I3387	I10565	Russia_Afanasievo	Russia_Afanasievo	M	F	R1b1a1a2a2	..	J2a2a	T2c1a2	NarasimhanPattersonScience2019	NarasimhanPattersonScience2019
Group115	I1055	I1058	0.005763	0.156952	0.036719	0.026151	0.028682	0.044756	4th	I1055	I1058	Russia_MLBA_Sintashta	Russia_MLBA_Sintashta_o2_brother.I1057_brother.I1056	M	M	R1a1a1b2a	R1a1a	U2e1h	U5a1i1	NarasimhanPattersonScience2019	NarasimhanPattersonScience2019
Group115	I1055	I1056	0.003255	0.121591	0.026768	0.028228	0.017997	0.03554	uncertain	I1055	I1056	Russia_MLBA_Sintashta	Russia_MLBA_Sintashta_o2_brother.I1057_brother.I1058	M	M	R1a1a1b2a	R1a1a1b	U2e1h	U5a1i1	NarasimhanPattersonScience2019	NarasimhanPattersonScience2019
Group115	I1055	I1057	0.009585	0.229955	0.041682	0.024775	0.034091	0.049274	4th	I1055	I1057	Russia_MLBA_Sintashta	Russia_MLBA_Sintashta_o2	M	M	R1a1a1b2a	R1a1a1b2a2a	U2e1h	U5a1i1	NarasimhanPattersonScience2019	NarasimhanPattersonScience2019
Group115	I1055	I0940	0.010377	0.038716	0.268039	0.041383	0.254817	0.281261	1st	I1055	I0940	Russia_MLBA_Sintashta	Russia_MLBA_Sintashta_1d.rel.I1055	M	F	R1a1a1b2a	..	U2e1h	U2e1h	NarasimhanPattersonScience2019	NarasimhanPattersonScience2019
Group115	I1058	I1056	0.054055	0.198242	0.27267	0.024984	0.264991	0.280349	1st	I1058	I1056	Russia_MLBA_Sintashta_o2_brother.I1057_brother.I1056	Russia_MLBA_Sintashta_o2_brother.I1057_brother.I1058	M	M	R1a1a	R1a1a1b	U5a1i1	U5a1i1	NarasimhanPattersonScience2019	NarasimhanPattersonScience2019
Group115	I1058	I1057	0.079925	0.379951	0.210356	0.022804	0.203412	0.217301	1st	I1058	I1057	Russia_MLBA_Sintashta_o2_brother.I1057_brother.I1056	Russia_MLBA_Sintashta_o2	M	M	R1a1a	R1a1a1b2a2a	U5a1i1	U5a1i1	NarasimhanPattersonScience2019	NarasimhanPattersonScience2019
Group115	I1058	I0940	0.003225	0.06174	0.052238	0.035446	0.040979	0.063496	3rd	I1058	I0940	Russia_MLBA_Sintashta_o2_brother.I1057_brother.I1056	Russia_MLBA_Sintashta_1d.rel.I1055	M	F	R1a1a	..	U5a1i1	U2e1h	NarasimhanPattersonScience2019	NarasimhanPattersonScience2019
Group115	I1056	I1057	0.067149	0.290158	0.231422	0.023902	0.224077	0.238766	1st	I1056	I1057	Russia_MLBA_Sintashta_o2_brother.I1057_brother.I1058	Russia_MLBA_Sintashta_o2	M	M	R1a1a1b	R1a1a1b2a2a	U5a1i1	U5a1i1	NarasimhanPattersonScience2019	NarasimhanPattersonScience2019
Group115	I1056	I0940	0.001826	0.047959	0.038085	0.037805	0.026046	0.050123	4th	I1056	I0940	Russia_MLBA_Sintashta_o2_brother.I1057_brother.I1058	Russia_MLBA_Sintashta_1d.rel.I1055	M	F	R1a1a1b	..	U5a1i1	U2e1h	NarasimhanPattersonScience2019	NarasimhanPattersonScience2019
Group115	I1057	I0940	0.004546	0.092531	0.049127	0.031246	0.039421	0.058834	3rd	I1057	I0940	Russia_MLBA_Sintashta_o2	Russia_MLBA_Sintashta_1d.rel.I1055	M	F	R1a1a1b2a2a	..	U5a1i1	U2e1h	NarasimhanPattersonScience2019	NarasimhanPattersonScience2019
Group116	QED-2.SG	QED-7.SG	0.066244	0.549341	0.120589	0.023794	0.113386	0.127791	2nd	QED-2	QED-7	Lebanon_Roman.SG	Lebanon_Roman.SG	M	F	T-CTS9882	..	T1	HV1b	HaberAJHG2018	HaberAJHG2018
Group117	I2457	I2566	0.026572	0.373233	0.071194	0.022951	0.064204	0.078184	3rd	I2457	I2566	England_C_EBA	England_C_EBA	M	M	R1b1a1a2a1a2c	R1b1a1a2a1a2	I4a	K1b1a1	OlaldeNature2018	OlaldeNature2018
Group117	I2457	I2600	0.099627	0.398244	0.250167	0.022897	0.243226	0.257107	1st	I2457	I2600	England_C_EBA	England_C_EBA_o_daughter.I2457	M	F	R1b1a1a2a1a2c	..	I4a	U5b1+16189	OlaldeNature2018	OlaldeNature2018
Group117	I2566	I2600	0.01027	0.333296	0.030813	0.02324	0.023716	0.037909	4th	I2566	I2600	England_C_EBA	England_C_EBA_o_daughter.I2457	M	F	R1b1a1a2a1a2	..	K1b1a1	U5b1+16189	OlaldeNature2018	OlaldeNature2018
Group118	I12147	I12462	0.035152	0.3022	0.116321	0.023979	0.108964	0.123678	2nd	I12147	I12462	Pakistan_IA_Katelai	Pakistan_IA_Katelai	M	M	R2a3a2b2c	R2a3a2b2c	U7b	HV12b1	NarasimhanPattersonScience2019	NarasimhanPattersonScience2019
Group119	I4153	I4255	0.036914	0.317359	0.116316	0.023626	0.10911	0.123521	2nd	I4153	I4255	Uzbekistan_BA_Kashkarchi	Uzbekistan_BA_Kashkarchi	M	M	R1a1a1b	R1a1a1b	U5b2b	N1a1a1a1	NarasimhanPattersonScience2019	NarasimhanPattersonScience2019
Group120	I4351	I4349	0.072772	0.60107	0.121071	0.023654	0.113818	0.128324	2nd	I4351	I4349	Iran_C_HajjiFiruz	Iran_C_HajjiFiruz	F	M	..	J2b	HV	U1a4	NarasimhanPattersonScience2019	NarasimhanPattersonScience2019
Group120	I4351	I2323	0.047093	0.332438	0.141659	0.02324	0.134562	0.148756	2nd	I4351	I2323	Iran_C_HajjiFiruz	Iran_C_HajjiFiruz	F	F	..	..	HV	K1a20	NarasimhanPattersonScience2019	NarasimhanPattersonScience2019
Group120	I4349	I2323	0.030696	0.369755	0.083018	0.022951	0.076027	0.090008	3rd	I4349	I2323	Iran_C_HajjiFiruz	Iran_C_HajjiFiruz	M	F	J2b	..	U1a4	K1a20	NarasimhanPattersonScience2019	NarasimhanPattersonScience2019
Group121	RISE515.SG	RISE516.SG	0.032422	0.209118	0.15504	0.025042	0.14735	0.16273	2nd	RISE515	RISE516	Russia_BA_Okunevo.SG	Russia_BA_Okunevo.SG_sister.RISE672.SG	F	F	..	..	A8a	H6a1b	DamgaardScience2018	DamgaardScience2018
Group121	RISE515.SG	RISE667.SG	0.008367	0.060631	0.138002	0.035446	0.126743	0.14926	2nd	RISE515	RISE667	Russia_BA_Okunevo.SG	Russia_BA_Okunevo.SG	F	F	..	..	A8a	A8a	DamgaardScience2018	DamgaardScience2018
Group121	RISE515.SG	RISE670.SG	0.01633	0.168602	0.096856	0.02608	0.088802	0.104911	2nd	RISE515	RISE670	Russia_BA_Okunevo.SG	Russia_BA_Okunevo.SG	F	M	..	Q1a2b	A8a	A8a	DamgaardScience2018	DamgaardScience2018
Group121	RISE515.SG	RISE671.SG	0.012432	0.084943	0.146354	0.031246	0.136647	0.15606	2nd	RISE515	RISE671	Russia_BA_Okunevo.SG	Russia_BA_Okunevo.SG	F	F	..	..	A8a	H6a1b	DamgaardScience2018	DamgaardScience2018
Group121	RISE515.SG	RISE672.SG	0.0284	0.212236	0.133812	0.025042	0.126122	0.141502	2nd	RISE515	RISE672	Russia_BA_Okunevo.SG	Russia_BA_Okunevo.SG	F	M	..	Q1a2	A8a	H6a1b	DamgaardScience2018	DamgaardScience2018
Group121	RISE515.SG	RISE673.SG	0.009978	0.038483	0.259276	0.041383	0.246054	0.272498	1st	RISE515	RISE673	Russia_BA_Okunevo.SG	Russia_BA_Okunevo.SG_1d.rel.RISE515.SG	F	M	..	Q1a	A8a	A8a	DamgaardScience2018	DamgaardScience2018
Group121	RISE515.SG	RISE674.SG	0.049289	0.338787	0.145488	0.02341	0.138353	0.152624	2nd	RISE515	RISE674	Russia_BA_Okunevo.SG	Russia_BA_Okunevo.SG	F	M	..	Q1a2	A8a	A+152+16362	DamgaardScience2018	DamgaardScience2018
Group121	RISE516.SG	RISE667.SG	0.007492	0.085049	0.088094	0.031246	0.078388	0.0978	3rd	RISE516	RISE667	Russia_BA_Okunevo.SG_sister.RISE672.SG	Russia_BA_Okunevo.SG	F	F	..	..	H6a1b	A8a	DamgaardScience2018	DamgaardScience2018
Group121	RISE516.SG	RISE670.SG	0.014959	0.237856	0.062889	0.024646	0.055293	0.070485	3rd	RISE516	RISE670	Russia_BA_Okunevo.SG_sister.RISE672.SG	Russia_BA_Okunevo.SG	F	M	..	Q1a2b	H6a1b	A8a	DamgaardScience2018	DamgaardScience2018
Group121	RISE516.SG	RISE671.SG	0.010927	0.117305	0.093153	0.028228	0.084382	0.101924	3rd	RISE516	RISE671	Russia_BA_Okunevo.SG_sister.RISE672.SG	Russia_BA_Okunevo.SG	F	F	..	..	H6a1b	H6a1b	DamgaardScience2018	DamgaardScience2018
Group121	RISE516.SG	RISE672.SG	0.068028	0.290497	0.234179	0.023902	0.226834	0.241523	1st	RISE516	RISE672	Russia_BA_Okunevo.SG_sister.RISE672.SG	Russia_BA_Okunevo.SG	F	M	..	Q1a2	H6a1b	H6a1b	DamgaardScience2018	DamgaardScience2018
Group121	RISE516.SG	RISE673.SG	0.00728	0.053387	0.136359	0.037805	0.12432	0.148397	2nd	RISE516	RISE673	Russia_BA_Okunevo.SG_sister.RISE672.SG	Russia_BA_Okunevo.SG_1d.rel.RISE515.SG	F	M	..	Q1a	H6a1b	A8a	DamgaardScience2018	DamgaardScience2018
Group121	RISE516.SG	RISE674.SG	0.035904	0.47236	0.076011	0.022721	0.069098	0.082924	3rd	RISE516	RISE674	Russia_BA_Okunevo.SG_sister.RISE672.SG	Russia_BA_Okunevo.SG	F	M	..	Q1a2	H6a1b	A+152+16362	DamgaardScience2018	DamgaardScience2018
Group121	RISE667.SG	RISE670.SG	0.004019	0.06894	0.058303	0.033512	0.047702	0.068904	3rd	RISE667	RISE670	Russia_BA_Okunevo.SG	Russia_BA_Okunevo.SG	F	M	..	Q1a2b	A8a	A8a	DamgaardScience2018	DamgaardScience2018
Group121	RISE667.SG	RISE671.SG	0.00216	0.0341	0.063353	0.041383	0.050131	0.076574	3rd	RISE667	RISE671	Russia_BA_Okunevo.SG	Russia_BA_Okunevo.SG	F	F	..	..	A8a	H6a1b	DamgaardScience2018	DamgaardScience2018
Group121	RISE667.SG	RISE672.SG	0.007103	0.085342	0.083225	0.031246	0.073519	0.092932	3rd	RISE667	RISE672	Russia_BA_Okunevo.SG	Russia_BA_Okunevo.SG	F	M	..	Q1a2	A8a	H6a1b	DamgaardScience2018	DamgaardScience2018
Group121	RISE667.SG	RISE673.SG	0.00198	0.015593	0.126956	0.055374	0.109152	0.144761	2nd	RISE667	RISE673	Russia_BA_Okunevo.SG	Russia_BA_Okunevo.SG_1d.rel.RISE515.SG	F	M	..	Q1a	A8a	A8a	DamgaardScience2018	DamgaardScience2018
Group121	RISE667.SG	RISE674.SG	0.009521	0.136822	0.06959	0.027457	0.061111	0.078069	3rd	RISE667	RISE674	Russia_BA_Okunevo.SG	Russia_BA_Okunevo.SG	F	M	..	Q1a2	A8a	A+152+16362	DamgaardScience2018	DamgaardScience2018
Group121	RISE670.SG	RISE671.SG	0.005466	0.096127	0.056862	0.030361	0.047458	0.066266	3rd	RISE670	RISE671	Russia_BA_Okunevo.SG	Russia_BA_Okunevo.SG	M	F	Q1a2b	..	A8a	H6a1b	DamgaardScience2018	DamgaardScience2018
Group121	RISE670.SG	RISE672.SG	0.015439	0.239902	0.064356	0.024646	0.05676	0.071952	3rd	RISE670	RISE672	Russia_BA_Okunevo.SG	Russia_BA_Okunevo.SG	M	M	Q1a2b	Q1a2	A8a	H6a1b	DamgaardScience2018	DamgaardScience2018
Group121	RISE670.SG	RISE673.SG	0.004244	0.043333	0.09793	0.041383	0.084708	0.111151	2nd	RISE670	RISE673	Russia_BA_Okunevo.SG	Russia_BA_Okunevo.SG_1d.rel.RISE515.SG	M	M	Q1a2b	Q1a	A8a	A8a	DamgaardScience2018	DamgaardScience2018
Group121	RISE670.SG	RISE674.SG	0.060392	0.384149	0.15721	0.022781	0.150246	0.164173	2nd	RISE670	RISE674	Russia_BA_Okunevo.SG	Russia_BA_Okunevo.SG	M	M	Q1a2b	Q1a2	A8a	A+152+16362	DamgaardScience2018	DamgaardScience2018
Group121	RISE671.SG	RISE672.SG	0.011938	0.125115	0.095415	0.027805	0.086817	0.104013	2nd	RISE671	RISE672	Russia_BA_Okunevo.SG	Russia_BA_Okunevo.SG	F	M	..	Q1a2	H6a1b	H6a1b	DamgaardScience2018	DamgaardScience2018
Group121	RISE671.SG	RISE673.SG	0.003828	0.02208	0.173379	0.055374	0.155575	0.191183	2nd	RISE671	RISE673	Russia_BA_Okunevo.SG	Russia_BA_Okunevo.SG_1d.rel.RISE515.SG	F	M	..	Q1a	H6a1b	A8a	DamgaardScience2018	DamgaardScience2018
Group121	RISE671.SG	RISE674.SG	0.014964	0.195446	0.076563	0.024984	0.068884	0.084242	3rd	RISE671	RISE674	Russia_BA_Okunevo.SG	Russia_BA_Okunevo.SG	F	M	..	Q1a2	H6a1b	A+152+16362	DamgaardScience2018	DamgaardScience2018
Group121	RISE672.SG	RISE673.SG	0.00771	0.055058	0.140038	0.035446	0.128779	0.151297	2nd	RISE672	RISE673	Russia_BA_Okunevo.SG	Russia_BA_Okunevo.SG_1d.rel.RISE515.SG	M	M	Q1a2	Q1a	H6a1b	A8a	DamgaardScience2018	DamgaardScience2018
Group121	RISE672.SG	RISE674.SG	0.037488	0.489599	0.076569	0.02262	0.069704	0.083434	3rd	RISE672	RISE674	Russia_BA_Okunevo.SG	Russia_BA_Okunevo.SG	M	M	Q1a2	Q1a2	H6a1b	A+152+16362	DamgaardScience2018	DamgaardScience2018
Group121	RISE673.SG	RISE674.SG	0.009662	0.086822	0.111287	0.031246	0.10158	0.120993	2nd	RISE673	RISE674	Russia_BA_Okunevo.SG_1d.rel.RISE515.SG	Russia_BA_Okunevo.SG	M	M	Q1a	Q1a2	A8a	A+152+16362	DamgaardScience2018	DamgaardScience2018
Group122	I2356	I2395	0.002196	0.01912	0.114863	0.055374	0.097059	0.132667	2nd	I2356	I2395	Hungary_EarlyC_Tiszapolgar	Hungary_EarlyC_Tiszapolgar	M	M	G2a2b	G2a2b	T2c1+146	H26	LipsonNature2017	LipsonNature2017
Group123	I7289	I7214	0.117887	0.543493	0.216905	0.023065	0.209897	0.223913	1st	I7289	I7214	Czech_BellBeaker_sibling.I7214	Czech_BellBeaker	M	F	R1b1a1a2a1a2b1	..	U8b1b1	U8b1b1	OlaldeNature2018	OlaldeNature2018
Group123	I7289	I7290	0.039629	0.561487	0.070578	0.023062	0.063552	0.077603	3rd	I7289	I7290	Czech_BellBeaker_sibling.I7214	Czech_BellBeaker	M	F	R1b1a1a2a1a2b1	..	U8b1b1	V3	OlaldeNature2018	OlaldeNature2018
Group123	I7214	I7290	0.030321	0.562432	0.053911	0.023062	0.046886	0.060937	3rd	I7214	I7290	Czech_BellBeaker	Czech_BellBeaker	F	F	..	..	U8b1b1	V3	OlaldeNature2018	OlaldeNature2018
Group124	I3255	I3256	0.071522	0.630518	0.113434	0.02421	0.105964	0.120904	2nd	I3255	I3256	England_BellBeaker	England_BellBeaker	F	M	..	R1b1a1a2a1a2c1	T2b	T2b	OlaldeNature2018	OlaldeNature2018
Group125	RISE559.SG	I4124	0.010671	0.023613	0.451894	0.046453	0.436983	0.466805	DUP/MZT	I4124	I4124	Germany_BellBeaker_dup.I4124.SG	Germany_BellBeaker	F	F	..	..	H46	H46	AllentoftNature2015	OlaldeNature2018 (known there as I5017)
Group125	RISE559.SG	I5519	0.000429	0.079453	0.005402	0.032447	-0.00473	0.015534	uncertain	I4124	I5519	Germany_BellBeaker_dup.I4124.SG	Germany_BellBeaker	F	M	..	R1b1a1a2a1a2b1	H46	I4a	AllentoftNature2015	OlaldeNature2018
Group125	RISE559.SG	I5520	0.004262	0.030591	0.139337	0.046453	0.124426	0.154248	2nd	I4124	I5520	Germany_BellBeaker_dup.I4124.SG	Germany_BellBeaker	F	F	..	..	H46	K1b2a	AllentoftNature2015	OlaldeNature2018
Group125	RISE559.SG	I4132	-0.000177	0.030302	-0.005852	0.046453	-0.020763	0.009059	uncertain	I4124	I4132	Germany_BellBeaker_dup.I4124.SG	Germany_BellBeaker_father.or.son.I4132	F	M	..	R1b1a1a2a1a2	H46	U5a1a1	AllentoftNature2015	OlaldeNature2018
Group125	I4124	I5519	-0.000758	0.144915	-0.00523	0.026813	-0.01349	0.00303	uncertain	I4124	I5519	Germany_BellBeaker	Germany_BellBeaker	F	M	..	R1b1a1a2a1a2b1	H46	I4a	OlaldeNature2018 (known there as I5017)	OlaldeNature2018
Group125	I4124	I5520	0.007721	0.056182	0.137421	0.035446	0.126162	0.148679	2nd	I4124	I5520	Germany_BellBeaker	Germany_BellBeaker	F	F	..	..	H46	K1b2a	OlaldeNature2018 (known there as I5017)	OlaldeNature2018
Group125	I4124	I4132	-0.000252	0.055796	-0.004517	0.035446	-0.015775	0.006742	uncertain	I4124	I4132	Germany_BellBeaker	Germany_BellBeaker_father.or.son.I4132	F	M	..	R1b1a1a2a1a2	H46	U5a1a1	OlaldeNature2018 (known there as I5017)	OlaldeNature2018
Group125	I5519	I5520	0.01073	0.182239	0.058877	0.025666	0.050982	0.066772	3rd	I5519	I5520	Germany_BellBeaker	Germany_BellBeaker	M	F	R1b1a1a2a1a2b1	..	I4a	K1b2a	OlaldeNature2018	OlaldeNature2018
Group125	I5519	I4132	0.044304	0.181565	0.244011	0.025666	0.236116	0.251905	1st	I5519	I4132	Germany_BellBeaker	Germany_BellBeaker_father.or.son.I4132	M	M	R1b1a1a2a1a2b1	R1b1a1a2a1a2	I4a	U5a1a1	OlaldeNature2018	OlaldeNature2018
Group125	I5520	I4132	0.007281	0.069757	0.104376	0.033512	0.093775	0.114977	2nd	I5520	I4132	Germany_BellBeaker	Germany_BellBeaker_father.or.son.I4132	F	M	..	R1b1a1a2a1a2	K1b2a	U5a1a1	OlaldeNature2018	OlaldeNature2018
Group126	DA340.SG	DA341.SG	0.023039	0.206619	0.111506	0.025042	0.103816	0.119196	2nd	DA340	DA341	Russia_Lokomotiv_Eneolithic.SG	Russia_Lokomotiv_Eneolithic.SG	F	F	..	..	D4	D4j	DamgaardScience2018	DamgaardScience2018
Group127	I6539	I6588	0.004946	0.044464	0.111231	0.037805	0.099193	0.12327	2nd	I6539	I6588	Iberia_BellBeaker	Iberia_BellBeaker	M	M	R1b1a1a2a1a2(xR1b1a1a2a1a2c)	R1b1a1a2a1a	T2b3+151	U5b2b3	OlaldeNature2018	OlaldeNature2018
Group128	I1164	I1152	0.010578	0.205732	0.051418	0.025042	0.043728	0.059108	3rd	I1164	I1152	Israel_C	Israel_C	F	F	..	..	J2a2d	J2a2	HarneyMayNatureCommunications2018	HarneyMayNatureCommunications2018
Group128	I1164	I1166	0.02716	0.193893	0.140075	0.024984	0.132396	0.147754	2nd	I1164	I1166	Israel_C	Israel_C_father.or.son.I1169	F	M	..	T1a1a	J2a2d	R0a	HarneyMayNatureCommunications2018	HarneyMayNatureCommunications2018
Group128	I1164	I1169	0.03592	0.267523	0.13427	0.024143	0.126857	0.141682	2nd	I1164	I1169	Israel_C	Israel_C	F	F	..	..	J2a2d	J2a2	HarneyMayNatureCommunications2018	HarneyMayNatureCommunications2018
Group128	I1152	I1166	0.005511	0.339181	0.016247	0.02341	0.009112	0.023382	uncertain	I1152	I1166	Israel_C	Israel_C_father.or.son.I1169	F	M	..	T1a1a	J2a2	R0a	HarneyMayNatureCommunications2018	HarneyMayNatureCommunications2018
Group128	I1152	I1169	0.035752	0.503867	0.070955	0.022802	0.064025	0.077884	3rd	I1152	I1169	Israel_C	Israel_C	F	F	..	..	J2a2	J2a2	HarneyMayNatureCommunications2018	HarneyMayNatureCommunications2018
Group128	I1166	I1169	0.113523	0.447031	0.253949	0.022933	0.247003	0.260896	1st	I1166	I1169	Israel_C_father.or.son.I1169	Israel_C	M	F	T1a1a	..	R0a	J2a2	HarneyMayNatureCommunications2018	HarneyMayNatureCommunications2018
Group129	DA203.SG	DA204.SG	0.023946	0.219246	0.109219	0.025067	0.101526	0.116912	2nd	DA203	DA204	Kazakhstan_Karakhanid.SG	Kazakhstan_Karakhanid.SG	M	M	J2a	J2a1h2	G2a2	A+152+16362+16189	DamgaardNature2018	DamgaardNature2018
Group130	I6555	I12459	0.046265	0.517964	0.089321	0.022592	0.082441	0.096202	3rd	I6555	I12459	Pakistan_IA_Loebanr_1d.rel.I12136	Pakistan_IA_Loebanr	M	M	L1a	L1	M4a	M65a1	NarasimhanPattersonScience2019	NarasimhanPattersonScience2019
Group130	I6555	I12136_published	0.121945	0.512907	0.237752	0.022802	0.230822	0.244681	1st	I6555	I12136	Pakistan_IA_Loebanr_1d.rel.I12136	Pakistan_IA_Loebanr_mother.I6555_published	M	F	L1a	..	M4a	M4a	NarasimhanPattersonScience2019	NarasimhanPattersonScience2019
Group130	I12459	I12136_published	-0.00079	0.456474	-0.001732	0.022489	-0.00854	0.005077	uncertain	I12459	I12136	Pakistan_IA_Loebanr	Pakistan_IA_Loebanr_mother.I6555_published	M	F	L1	..	M65a1	M4a	NarasimhanPattersonScience2019	NarasimhanPattersonScience2019
Group131	I4068	I4073	0.051653	0.360748	0.143184	0.023364	0.136044	0.150324	2nd	I4068	I4073	Netherlands_BellBeaker	Netherlands_BellBeaker	M	M	R1b1a1a2a1a2	R1b1a1a2a1a2	U5a2a1	U5a2b1	OlaldeNature2018	OlaldeNature2018
Group131	I4068	I4074	0.028625	0.363647	0.078718	0.022951	0.071727	0.085708	3rd	I4068	I4074	Netherlands_BellBeaker	Netherlands_BellBeaker	M	M	R1b1a1a2a1a2	R1b1a1a2a1a2	U5a2a1	H	OlaldeNature2018	OlaldeNature2018
Group131	I4073	I4074	0.055741	0.54445	0.10238	0.023794	0.095177	0.109582	2nd	I4073	I4074	Netherlands_BellBeaker	Netherlands_BellBeaker	M	M	R1b1a1a2a1a2	R1b1a1a2a1a2	U5a2b1	H	OlaldeNature2018	OlaldeNature2018
Group132	SZ18	SZ23	0.050604	0.46959	0.107762	0.022721	0.100848	0.114675	2nd	SZ18	SZ23	Hungary_Langobard	Hungary_Langobard	M	M	E1b1b1a1b2	R1b1a1a2a1a1c	H13a1a2	H13a1a2	AmorimNatureCommunications2018	AmorimNatureCommunications2018
Group133	I10974	I12987	0.046585	0.440891	0.10566	0.023067	0.098667	0.112653	2nd	I10974	I12987	Pakistan_IA_Loebanr	Pakistan_IA_Loebanr	M	F	L1a	..	HV2a	HV18	NarasimhanPattersonScience2019	NarasimhanPattersonScience2019
Group134	I1382	I1381	0.044505	0.4222	0.105412	0.023022	0.098378	0.112445	2nd	I1382	I1381	France_BellBeaker	France_BellBeaker	M	M	R1b1a1a2a1a2	R1b1a1a2a1a	U5a2c3a	H	OlaldeNature2018	OlaldeNature2018
Group135	AITI_95_d	AITI_98	0.00573	0.057047	0.100437	0.035446	0.089179	0.111696	2nd	AITI_95	AITI_98	Germany_Lech_EBA	Germany_Lech_EBA	F	M	..	R1b1a2a1a2*	X2b+226	H49	MittnikScience2019	MittnikScience2019
Group136	RISE486.SG	RISE487.SG	0.001727	0.035073	0.049247	0.041383	0.036025	0.062468	3rd	RISE486	RISE487	Italy_North_Remedello_EBA.SG	Italy_North_Remedello_C.SG	M	M	I2a1a1a	I	J1c1b	H2a	AllentoftNature2015	AllentoftNature2015
Group136	RISE486.SG	RISE489.SG	0.01049	0.073774	0.142185	0.032447	0.132053	0.152317	2nd	RISE486	RISE489	Italy_North_Remedello_EBA.SG	Italy_North_Remedello_C.SG	M	M	I2a1a1a	I2a1a1a	J1c1b	X2c1	AllentoftNature2015	AllentoftNature2015
Group136	RISE487.SG	RISE489.SG	0.009558	0.088108	0.108486	0.031246	0.098779	0.118192	2nd	RISE487	RISE489	Italy_North_Remedello_C.SG	Italy_North_Remedello_C.SG	M	M	I	I2a1a1a	H2a	X2c1	AllentoftNature2015	AllentoftNature2015
Group137	I4951	I5512	0.013461	0.14169	0.095007	0.027457	0.086528	0.103485	2nd	I4951	I5512	England_BellBeaker	England_BellBeaker	M	F	R1b1a1a2a1a	..	K1b1a1	J1c2	OlaldeNature2018	OlaldeNature2018
Group138	I1544	I1538	0.000477	0.017255	0.027626	0.055374	0.009822	0.04543	uncertain	I1544	I1538	Germany_CordedWare	Germany_CordedWare	M	M	R1a	R1a	J1c3+189	J1c5	MathiesonNature2015	MathiesonNature2015
Group138	I1544	I1534	4e-06	0.020346	0.000214	0.055374	-0.017591	0.018018	uncertain	I1544	I1534	Germany_CordedWare	Germany_CordedWare	M	M	R1a	R	J1c3+189	K1a1b2a	MathiesonNature2015	MathiesonNature2015
Group138	I1544	I1540	0.00141	0.033577	0.042005	0.041383	0.028784	0.055227	4th	I1544	I1540	Germany_CordedWare	Germany_CordedWare_o	M	M	R1a	R1a1	J1c3+189	J1c5	MathiesonNature2015	MathiesonNature2015
Group138	I1544	I1541	0.001637	0.034616	0.047278	0.041383	0.034056	0.0605	3rd	I1544	I1541	Germany_CordedWare	Germany_CordedWare_father.or.son.I1538_father.or.son.I1540	M	M	R1a	R1a	J1c3+189	U2e1a1	MathiesonNature2015	MathiesonNature2015
Group138	I1544	I0104	0.001495	0.090043	0.016602	0.031246	0.006896	0.026309	uncertain	I1544	I0104	Germany_CordedWare	Germany_CordedWare	M	M	R1a	R1a1a1	J1c3+189	U4b1a1a1	MathiesonNature2015	MathiesonNature2015 (1240k of same same sample with 390k in HaakLazaridis2015)
Group138	I1538	I1534	0.003057	0.025672	0.119065	0.046453	0.104154	0.133976	2nd	I1538	I1534	Germany_CordedWare	Germany_CordedWare	M	M	R1a	R	J1c5	K1a1b2a	MathiesonNature2015	MathiesonNature2015
Group138	I1538	I1540	0.004276	0.042542	0.100522	0.041383	0.087301	0.113744	2nd	I1538	I1540	Germany_CordedWare	Germany_CordedWare_o	M	M	R1a	R1a1	J1c5	J1c5	MathiesonNature2015	MathiesonNature2015
Group138	I1538	I1541	0.009671	0.0399	0.242373	0.041383	0.229152	0.255595	1st	I1538	I1541	Germany_CordedWare	Germany_CordedWare_father.or.son.I1538_father.or.son.I1540	M	M	R1a	R1a	J1c5	U2e1a1	MathiesonNature2015	MathiesonNature2015
Group138	I1538	I0104	0.007189	0.107662	0.066774	0.028982	0.057782	0.075766	3rd	I1538	I0104	Germany_CordedWare	Germany_CordedWare	M	M	R1a	R1a1a1	J1c5	U4b1a1a1	MathiesonNature2015	MathiesonNature2015 (1240k of same same sample with 390k in HaakLazaridis2015)
Group138	I1534	I1540	0.003697	0.049749	0.074305	0.037805	0.062266	0.086344	3rd	I1534	I1540	Germany_CordedWare	Germany_CordedWare_o	M	M	R	R1a1	K1a1b2a	J1c5	MathiesonNature2015	MathiesonNature2015
Group138	I1534	I1541	0.006332	0.047731	0.132657	0.037805	0.120618	0.144695	2nd	I1534	I1541	Germany_CordedWare	Germany_CordedWare_father.or.son.I1538_father.or.son.I1540	M	M	R	R1a	K1a1b2a	U2e1a1	MathiesonNature2015	MathiesonNature2015
Group138	I1534	I0104	0.004964	0.129071	0.038457	0.027805	0.029859	0.047056	4th	I1534	I0104	Germany_CordedWare	Germany_CordedWare	M	M	R	R1a1a1	K1a1b2a	U4b1a1a1	MathiesonNature2015	MathiesonNature2015 (1240k of same same sample with 390k in HaakLazaridis2015)
Group138	I1540	I1541	0.019068	0.079786	0.238987	0.032447	0.228855	0.249119	1st	I1540	I1541	Germany_CordedWare_o	Germany_CordedWare_father.or.son.I1538_father.or.son.I1540	M	M	R1a1	R1a	J1c5	U2e1a1	MathiesonNature2015	MathiesonNature2015
Group138	I1540	I0104	0.017103	0.223574	0.076499	0.024775	0.068908	0.08409	3rd	I1540	I0104	Germany_CordedWare_o	Germany_CordedWare	M	M	R1a1	R1a1a1	J1c5	U4b1a1a1	MathiesonNature2015	MathiesonNature2015 (1240k of same same sample with 390k in HaakLazaridis2015)
Group138	I1541	I0104	0.03086	0.215511	0.143193	0.025067	0.1355	0.150887	2nd	I1541	I0104	Germany_CordedWare_father.or.son.I1538_father.or.son.I1540	Germany_CordedWare	M	M	R1a	R1a1a1	U2e1a1	U4b1a1a1	MathiesonNature2015	MathiesonNature2015 (1240k of same same sample with 390k in HaakLazaridis2015)
Group139	I4885	I4886	0.082779	0.60154	0.137611	0.023654	0.130358	0.144864	2nd	I4885	I4886	Czech_BellBeaker	Czech_BellBeaker	M	M	R1b1a1a2a1a2b1	R1b1a1a2a1a2b1	U5a1i	H6a	OlaldeNature2018	OlaldeNature2018
Group139	I4885	I4887	0.022424	0.587124	0.038193	0.02378	0.030886	0.0455	4th	I4885	I4887	Czech_BellBeaker	Czech_BellBeaker_brother.I4888	M	M	R1b1a1a2a1a2b1	R1b1a1a2a1a2b1	U5a1i	K1a2c	OlaldeNature2018	OlaldeNature2018
Group139	I4885	I4888	0.031214	0.595225	0.052441	0.023654	0.045189	0.059694	3rd	I4885	I4888	Czech_BellBeaker	Czech_BellBeaker	M	M	R1b1a1a2a1a2b1	R1b1a1a2a1a2b1	U5a1i	K1a2c	OlaldeNature2018	OlaldeNature2018
Group139	I4886	I4887	0.008938	0.602689	0.01483	0.023654	0.007577	0.022082	uncertain	I4886	I4887	Czech_BellBeaker	Czech_BellBeaker_brother.I4888	M	M	R1b1a1a2a1a2b1	R1b1a1a2a1a2b1	H6a	K1a2c	OlaldeNature2018	OlaldeNature2018
Group139	I4886	I4888	0.014052	0.61187	0.022965	0.024638	0.015342	0.030588	uncertain	I4886	I4888	Czech_BellBeaker	Czech_BellBeaker	M	M	R1b1a1a2a1a2b1	R1b1a1a2a1a2b1	H6a	K1a2c	OlaldeNature2018	OlaldeNature2018
Group139	I4887	I4888	0.156372	0.598069	0.261461	0.023654	0.254209	0.268714	1st	I4887	I4888	Czech_BellBeaker_brother.I4888	Czech_BellBeaker	M	M	R1b1a1a2a1a2b1	R1b1a1a2a1a2b1	K1a2c	K1a2c	OlaldeNature2018	OlaldeNature2018
Group140	I2416	I2417	0.008505	0.103179	0.082425	0.030361	0.073021	0.091829	3rd	I2416	I2417	England_BellBeaker	England_BellBeaker	M	M	R1b1a1a2a1a	R1b1a1a2a1a2c	K1b1a1	J1c	OlaldeNature2018	OlaldeNature2018
Group141	M819.SG	M820.SG	-0.000102	0.075981	-0.00134	0.032447	-0.011473	0.008792	uncertain	M819	M820	China_IA.SG	China_IA.SG	F	F	..	..	H15b1	U5b2c	NingCurrentBiology2019	NingCurrentBiology2019
Group141	M819.SG	M827.SG	0.008602	0.048853	0.176075	0.037805	0.164036	0.188114	2nd	M819	M827	China_IA.SG	China_IA.SG	F	U	..	..	H15b1	..	NingCurrentBiology2019	NingCurrentBiology2019
Group141	M820.SG	M827.SG	0.001251	0.017254	0.072499	0.055374	0.054695	0.090303	3rd	M820	M827	China_IA.SG	China_IA.SG	F	U	..	..	U5b2c	..	NingCurrentBiology2019	NingCurrentBiology2019
Group142	SZ27	SZ41	-0.00051	0.19773	-0.002577	0.024984	-0.010256	0.005102	uncertain	SZ27	SZ41	Hungary_Langobard	Hungary_Langobard	M	U	R1b1a1a2a1a2b1	CT	N1a1a1a1	n/a	AmorimNatureCommunications2018	AmorimNatureCommunications2018
Group142	SZ27	SZ42	0.112839	0.624228	0.180765	0.02421	0.173295	0.188235	2nd	SZ27	SZ42	Hungary_Langobard	Hungary_Langobard	M	M	R1b1a1a2a1a2b1	R1b1a1a2a1a2b1	N1a1a1a1	K2a6	AmorimNatureCommunications2018	AmorimNatureCommunications2018
Group142	SZ41	SZ42	0.011451	0.189516	0.060424	0.025741	0.052481	0.068367	3rd	SZ41	SZ42	Hungary_Langobard	Hungary_Langobard	U	M	CT	R1b1a1a2a1a2b1	n/a	K2a6	AmorimNatureCommunications2018	AmorimNatureCommunications2018
Group143	I2925	I2512	0.013092	0.166287	0.078731	0.02608	0.070676	0.086785	3rd	I2925	I2512	Iran_C_TepeHissar	Iran_C_TepeHissar	F	M	..	T	X2p	HV	NarasimhanPattersonScience2019	NarasimhanPattersonScience2019
Group144	I0012	I0014	0.039607	0.505391	0.078368	0.022802	0.071439	0.085298	3rd	I0012	I0014	Sweden_HG_Motala	Sweden_HG_Motala	M	F	I2c	..	U2e1	U5a2d	MathiesonNature2015 (1240k of same same sample with 390k in HaakLazaridis2015)	MathiesonNature2015 (1240k of same same sample with 390k in HaakLazaridis2015)
Group145	I0246	I0419	0.007181	0.091976	0.078072	0.031246	0.068366	0.087778	3rd	I0246	I0419	Russia_Potapovka_o	Russia_Potapovka	M	M	R1	R1a1a1b	C	U2e1	NarasimhanPattersonScience2019 (supplement of MathiesonNature2018)	NarasimhanPattersonScience2019 (supplement of MathiesonNature2018)
Group146	RISE1243.SG	RISE1246.SG	0.007307	0.075382	0.096928	0.032447	0.086796	0.10706	2nd	RISE1243	RISE1246	Poland_Ksiaznice_GAC.SG_mother.or.daughter.RISE1249.SG	Poland_Ksiaznice_GAC.SG	F	F	..	..	J1c3f	K1a+195	SchroederPNAS2019	SchroederPNAS2019
Group146	RISE1243.SG	RISE1247.SG	0.004932	0.10742	0.045917	0.028982	0.036926	0.054909	4th	RISE1243	RISE1247	Poland_Ksiaznice_GAC.SG_mother.or.daughter.RISE1249.SG	Poland_Ksiaznice_GAC.SG_mother.or.daughter.RISE1248.SG	F	F	..	..	J1c3f	H5a1	SchroederPNAS2019	SchroederPNAS2019
Group146	RISE1243.SG	RISE1248.SG	0.003528	0.11014	0.032029	0.028982	0.023037	0.04102	4th	RISE1243	RISE1248	Poland_Ksiaznice_GAC.SG_mother.or.daughter.RISE1249.SG	Poland_Ksiaznice_GAC.SG	F	F	..	..	J1c3f	H5a1	SchroederPNAS2019	SchroederPNAS2019
Group146	RISE1243.SG	RISE1249.SG	0.030451	0.128663	0.236672	0.027805	0.228074	0.24527	1st	RISE1243	RISE1249	Poland_Ksiaznice_GAC.SG_mother.or.daughter.RISE1249.SG	Poland_Ksiaznice_GAC.SG	F	F	..	..	J1c3f	J1c3f	SchroederPNAS2019	SchroederPNAS2019
Group146	RISE1246.SG	RISE1247.SG	0.012499	0.18723	0.066758	0.025741	0.058815	0.074702	3rd	RISE1246	RISE1247	Poland_Ksiaznice_GAC.SG	Poland_Ksiaznice_GAC.SG_mother.or.daughter.RISE1248.SG	F	F	..	..	K1a+195	H5a1	SchroederPNAS2019	SchroederPNAS2019
Group146	RISE1246.SG	RISE1248.SG	0.011706	0.190916	0.061315	0.025741	0.053372	0.069259	3rd	RISE1246	RISE1248	Poland_Ksiaznice_GAC.SG	Poland_Ksiaznice_GAC.SG	F	F	..	..	K1a+195	H5a1	SchroederPNAS2019	SchroederPNAS2019
Group146	RISE1246.SG	RISE1249.SG	0.000115	0.225378	0.000512	0.024775	-0.007079	0.008103	uncertain	RISE1246	RISE1249	Poland_Ksiaznice_GAC.SG	Poland_Ksiaznice_GAC.SG	F	F	..	..	K1a+195	J1c3f	SchroederPNAS2019	SchroederPNAS2019
Group146	RISE1247.SG	RISE1248.SG	0.065035	0.270989	0.239991	0.024143	0.232578	0.247403	1st	RISE1247	RISE1248	Poland_Ksiaznice_GAC.SG_mother.or.daughter.RISE1248.SG	Poland_Ksiaznice_GAC.SG	F	F	..	..	H5a1	H5a1	SchroederPNAS2019	SchroederPNAS2019
Group146	RISE1247.SG	RISE1249.SG	-0.002026	0.317727	-0.006377	0.023626	-0.013583	0.000828	uncertain	RISE1247	RISE1249	Poland_Ksiaznice_GAC.SG_mother.or.daughter.RISE1248.SG	Poland_Ksiaznice_GAC.SG	F	F	..	..	H5a1	J1c3f	SchroederPNAS2019	SchroederPNAS2019
Group146	RISE1248.SG	RISE1249.SG	0.001575	0.324547	0.004852	0.02324	-0.002245	0.011949	uncertain	RISE1248	RISE1249	Poland_Ksiaznice_GAC.SG	Poland_Ksiaznice_GAC.SG	F	F	..	..	H5a1	J1c3f	SchroederPNAS2019	SchroederPNAS2019
Group147	I12988	I13224	0.052032	0.408375	0.127413	0.023038	0.120396	0.134431	2nd	I12988	I13224	Pakistan_IA_Loebanr	Pakistan_IA_Loebanr	M	F	L1a	..	U2c1b	N1a2	NarasimhanPattersonScience2019	NarasimhanPattersonScience2019
Group147	I12988	I13223	0.046062	0.407352	0.113076	0.023038	0.106059	0.120094	2nd	I12988	I13223	Pakistan_IA_Loebanr	Pakistan_IA_Loebanr	M	M	L1a	L1a	U2c1b	U2b	NarasimhanPattersonScience2019	NarasimhanPattersonScience2019
Group147	I13224	I13223	-0.002373	0.312322	-0.007598	0.023874	-0.014907	-0.000288	uncertain	I13224	I13223	Pakistan_IA_Loebanr	Pakistan_IA_Loebanr	F	M	..	L1a	N1a2	U2b	NarasimhanPattersonScience2019	NarasimhanPattersonScience2019
Group148	I3588	I3590	0.014643	0.188325	0.077754	0.025741	0.069811	0.085697	3rd	I3588	I3590	Germany_BellBeaker	Germany_BellBeaker	M	F	R1b1a1a2a1a	..	H1e1a	H1	OlaldeNature2018	OlaldeNature2018
Group148	I3588	I3594	0.000104	0.257018	0.000405	0.023899	-0.006923	0.007733	uncertain	I3588	I3594	Germany_BellBeaker	Germany_BellBeaker	M	F	R1b1a1a2a1a	..	H1e1a	T2	OlaldeNature2018	OlaldeNature2018
Group148	I3588	I3597	0.002717	0.051933	0.052309	0.037805	0.040271	0.064348	3rd	I3588	I3597	Germany_BellBeaker	Germany_BellBeaker_1d.rel.I3594	M	M	R1b1a1a2a1a	R1b1a1a2a1a2b1	H1e1a	T2	OlaldeNature2018	OlaldeNature2018
Group148	I3590	I3594	-0.001521	0.272407	-0.005582	0.024143	-0.012994	0.00183	uncertain	I3590	I3594	Germany_BellBeaker	Germany_BellBeaker	F	F	..	..	H1	T2	OlaldeNature2018	OlaldeNature2018
Group148	I3590	I3597	0.005602	0.056015	0.100014	0.035446	0.088756	0.111273	2nd	I3590	I3597	Germany_BellBeaker	Germany_BellBeaker_1d.rel.I3594	F	M	..	R1b1a1a2a1a2b1	H1	T2	OlaldeNature2018	OlaldeNature2018
Group148	I3594	I3597	0.017989	0.0752	0.239212	0.032447	0.229079	0.249344	1st	I3594	I3597	Germany_BellBeaker	Germany_BellBeaker_1d.rel.I3594	F	M	..	R1b1a1a2a1a2b1	T2	T2	OlaldeNature2018	OlaldeNature2018
Group149	DA353.SG	DA361.SG	0.003289	0.043005	0.076481	0.041383	0.06326	0.089703	3rd	DA353	DA361	Russia_UstIda_EBA.SG	Russia_UstIda_EBA.SG	U	U	Q1a2a	Q1a2	A+152+16362+16189	C4a1a3	DamgaardNature2018	DamgaardNature2018
Group150	I5833	I5835	0.117776	0.470436	0.250355	0.022721	0.243442	0.257268	1st	I5833	I5835	Germany_BellBeaker	Germany_BellBeaker_father.or.son.I1533	M	M	R1b1a1a2a1a2b1	R1b1a1a2a1a2b1	J1c	J1c	OlaldeNature2018	OlaldeNature2018
Group150	I5833	I6590	0.017316	0.52384	0.033056	0.022896	0.026064	0.040049	4th	I5833	I6590	Germany_BellBeaker	Germany_BellBeaker	M	F	R1b1a1a2a1a2b1	..	J1c	X2c1	OlaldeNature2018	OlaldeNature2018
Group150	I5833	I6591	0.012413	0.517145	0.024002	0.022592	0.017122	0.030883	4th	I5833	I6591	Germany_BellBeaker	Germany_BellBeaker	M	F	R1b1a1a2a1a2b1	..	J1c	U5b2c	OlaldeNature2018	OlaldeNature2018
Group150	I5833	I6624	0.02333	0.415371	0.056168	0.023022	0.049135	0.063201	3rd	I5833	I6624	Germany_BellBeaker	Germany_BellBeaker	M	F	R1b1a1a2a1a2b1	..	J1c	T1a1	OlaldeNature2018	OlaldeNature2018
Group150	I5835	I6590	0.022774	0.495217	0.045989	0.022882	0.039016	0.052962	4th	I5835	I6590	Germany_BellBeaker_father.or.son.I1533	Germany_BellBeaker	M	F	R1b1a1a2a1a2b1	..	J1c	X2c1	OlaldeNature2018	OlaldeNature2018
Group150	I5835	I6591	0.01692	0.489325	0.034579	0.02262	0.027714	0.041444	4th	I5835	I6591	Germany_BellBeaker_father.or.son.I1533	Germany_BellBeaker	M	F	R1b1a1a2a1a2b1	..	J1c	U5b2c	OlaldeNature2018	OlaldeNature2018
Group150	I5835	I6624	0.049859	0.39379	0.126613	0.022897	0.119672	0.133553	2nd	I5835	I6624	Germany_BellBeaker_father.or.son.I1533	Germany_BellBeaker	M	F	R1b1a1a2a1a2b1	..	J1c	T1a1	OlaldeNature2018	OlaldeNature2018
Group150	I6590	I6591	0.035286	0.600693	0.058742	0.023654	0.051489	0.065994	3rd	I6590	I6591	Germany_BellBeaker	Germany_BellBeaker	F	F	..	..	X2c1	U5b2c	OlaldeNature2018	OlaldeNature2018
Group150	I6590	I6624	0.033335	0.475598	0.07009	0.022686	0.063192	0.076989	3rd	I6590	I6624	Germany_BellBeaker	Germany_BellBeaker	F	F	..	..	X2c1	T1a1	OlaldeNature2018	OlaldeNature2018
Group150	I6591	I6624	0.0291	0.468043	0.062173	0.022721	0.05526	0.069086	3rd	I6591	I6624	Germany_BellBeaker	Germany_BellBeaker	F	F	..	..	U5b2c	T1a1	OlaldeNature2018	OlaldeNature2018
Group151	I7336	NEO229.SG	0.010389	0.138735	0.074886	0.027457	0.066407	0.083364	3rd	I7336	NEO229	Russia_UstBelaya_Angara	UstBelaya_N.SG	M	F	Q1a1b	..	C4a'b'c	D4b1a2	FlegontovNature2019	SikoraNature2019
Group152	I0410	I0413	0.024533	0.332007	0.073894	0.02324	0.066797	0.080991	3rd	I0410	I0413	Iberia_EN	Iberia_EN	M	F	R1b1a(xR1b1a1a)2)	..	T2c1d+152	V	MathiesonNature2015 (1240k of same same sample with 390k in HaakLazaridis2015)	MathiesonNature2015 (1240k of same same sample with 390k in HaakLazaridis2015)
Group153	s19_0LS11_1.SG	s19_V16_1.SG	0.002255	0.033632	0.067063	0.041383	0.053841	0.080284	3rd	0LS11	V16	Estonia_BA.SG	Estonia_BA.SG	M	M	R1a1-Z283	R1a1'2-Z645	H1c	H1b2	SaagCurrentBiology2019	SaagCurrentBiology2019
Group153	s19_0LS11_1.SG	s19_V9_2.SG	0.004709	0.060865	0.07736	0.035446	0.066101	0.088618	3rd	0LS11	V9	Estonia_BA.SG	Estonia_BA.SG	M	M	R1a1-Z283	R1a1'2-Z645	H1c	K1c1h	SaagCurrentBiology2019	SaagCurrentBiology2019
Group153	s19_0LS11_1.SG	s19_X14_1.SG	0.001901	0.04297	0.044232	0.041383	0.031011	0.057454	4th	0LS11	X14	Estonia_BA.SG	Estonia_BA.SG	M	M	R1a1-Z283	R1a1c	H1c	H1b2	SaagCurrentBiology2019	SaagCurrentBiology2019
Group153	s19_V16_1.SG	s19_V9_2.SG	0.002674	0.065989	0.040525	0.033512	0.029924	0.051126	4th	V16	V9	Estonia_BA.SG	Estonia_BA.SG	M	M	R1a1'2-Z645	R1a1'2-Z645	H1b2	K1c1h	SaagCurrentBiology2019	SaagCurrentBiology2019
Group153	s19_V16_1.SG	s19_X14_1.SG	0.006979	0.046643	0.149635	0.037805	0.137596	0.161673	2nd	V16	X14	Estonia_BA.SG	Estonia_BA.SG	M	M	R1a1'2-Z645	R1a1c	H1b2	H1b2	SaagCurrentBiology2019	SaagCurrentBiology2019
Group153	s19_V9_2.SG	s19_X14_1.SG	0.004886	0.084239	0.058002	0.031246	0.048296	0.067709	3rd	V9	X14	Estonia_BA.SG	Estonia_BA.SG	M	M	R1a1'2-Z645	R1a1c	K1c1h	H1b2	SaagCurrentBiology2019	SaagCurrentBiology2019
Group154	I1082	I1086	0.009438	0.130937	0.072082	0.027805	0.063484	0.08068	3rd	I1082	I1086	Russia_MLBA_Sintashta	Russia_MLBA_Sintashta	M	M	R1a1	R1a1a1	U5b2a1a2	T1a1	NarasimhanPattersonScience2019	NarasimhanPattersonScience2019
Group155	tem001.SG	tem002.SG	0.000295	0.057342	0.005146	0.035446	-0.006113	0.016405	uncertain	tem001	tem002	Russia_Late_Sarmatian.SG	Russia_Late_Sarmatian.SG	F	M	..	R1b1a1a2	U5b2b	D4q	KrzewinskaScienceAdvances2018	KrzewinskaScienceAdvances2018
Group155	tem001.SG	tem003.SG	0.009251	0.09508	0.097301	0.030361	0.087897	0.106705	2nd	tem001	tem003	Russia_Late_Sarmatian.SG	Russia_Late_Sarmatian.SG	F	M	..	R1b1a1a2	U5b2b	U5b2b	KrzewinskaScienceAdvances2018	KrzewinskaScienceAdvances2018
Group155	tem002.SG	tem003.SG	0.031676	0.281402	0.112566	0.023947	0.105184	0.119947	2nd	tem002	tem003	Russia_Late_Sarmatian.SG	Russia_Late_Sarmatian.SG	M	M	R1b1a1a2	R1b1a1a2	D4q	U5b2b	KrzewinskaScienceAdvances2018	KrzewinskaScienceAdvances2018
Group156	I1065	I0989	0.004641	0.037248	0.124608	0.041383	0.111386	0.137829	2nd	I1065	I0989	Russia_MLBA_Sintashta	Russia_MLBA_Sintashta	M	M	R1a1a1b	R1	H6a1a	H1	NarasimhanPattersonScience2019	NarasimhanPattersonScience2019
Group156	I1065	I1061	0.002108	0.04262	0.049471	0.041383	0.036249	0.062693	3rd	I1065	I1061	Russia_MLBA_Sintashta	Russia_MLBA_Sintashta	M	F	R1a1a1b	..	H6a1a	H5a1	NarasimhanPattersonScience2019	NarasimhanPattersonScience2019
Group156	I0989	I1061	0.001807	0.046606	0.03878	0.037805	0.026741	0.050818	4th	I0989	I1061	Russia_MLBA_Sintashta	Russia_MLBA_Sintashta	M	F	R1	..	H1	H5a1	NarasimhanPattersonScience2019	NarasimhanPattersonScience2019
Group157	Ajvide52.SG	Ajvide58.SG	0.003592	0.082276	0.043663	0.032447	0.033531	0.053795	4th	Ajvide52	Ajvide58	Sweden_PWC_NHG.SG	Sweden_PWC_NHG.SG	M	M	I	I2a1b2	..	..	SkoglundScience2014	SkoglundScience2014
Group157	Ajvide52.SG	Ajvide70.SG	0.001645	0.015178	0.108398	0.055374	0.090594	0.126202	2nd	Ajvide52	Ajvide70	Sweden_PWC_NHG.SG	Sweden_PWC_NHG.SG	M	M	I	I	..	..	SkoglundScience2014	SkoglundScience2014
Group157	Ajvide58.SG	Ajvide70.SG	0.00724	0.139025	0.052076	0.027457	0.043598	0.060555	3rd	Ajvide58	Ajvide70	Sweden_PWC_NHG.SG	Sweden_PWC_NHG.SG	M	M	I2a1b2	I	..	..	SkoglundScience2014	SkoglundScience2014
Group158	I1089	I0939	0.023993	0.354326	0.067715	0.023364	0.060575	0.074855	3rd	I1089	I0939	Russia_MLBA_Sintashta	Russia_MLBA_Sintashta	F	F	..	..	U5b2a1a2	T2e2	NarasimhanPattersonScience2019	NarasimhanPattersonScience2019
Group159	RISE662.SG	RISE664.SG	0.041407	0.296507	0.139649	0.023979	0.132291	0.147006	2nd	S3426	S3427	Russia_BA_Okunevo.SG	Russia_BA_Okunevo.SG	M	M	Q1a2a	Q1a2a1c	H6a	A8a1	DamgaardScience2018	DamgaardScience2018
Group159	RISE662.SG	RISE680.SG	0.005635	0.213003	0.026453	0.025042	0.018763	0.034143	4th	S3426	RISE680	Russia_BA_Okunevo.SG	Russia_BA_Okunevo.SG	M	F	Q1a2a	..	H6a	A+152+16362	DamgaardScience2018	DamgaardScience2018
Group159	RISE662.SG	RISE683.SG	0.011806	0.227457	0.051903	0.024775	0.044312	0.059494	3rd	S3426	RISE683	Russia_BA_Okunevo.SG	Russia_BA_Okunevo.SG	M	M	Q1a2a	Q1a1b1	H6a	H15b1	DamgaardScience2018	DamgaardScience2018
Group159	RISE664.SG	RISE680.SG	0.026407	0.647892	0.040758	0.025488	0.032844	0.048672	4th	S3427	RISE680	Russia_BA_Okunevo.SG	Russia_BA_Okunevo.SG	M	F	Q1a2a1c	..	A8a1	A+152+16362	DamgaardScience2018	DamgaardScience2018
Group159	RISE664.SG	RISE683.SG	0.039673	0.692984	0.05725	0.023555	0.049954	0.064546	3rd	S3427	RISE683	Russia_BA_Okunevo.SG	Russia_BA_Okunevo.SG	M	M	Q1a2a1c	Q1a1b1	A8a1	H15b1	DamgaardScience2018	DamgaardScience2018
Group159	RISE680.SG	RISE683.SG	0.043007	0.496655	0.086592	0.022882	0.07962	0.093565	3rd	RISE680	RISE683	Russia_BA_Okunevo.SG	Russia_BA_Okunevo.SG	F	M	..	Q1a1b1	A+152+16362	H15b1	DamgaardScience2018	DamgaardScience2018
Group160	I4790	I4791	0.006612	0.099294	0.066593	0.030361	0.057189	0.075997	3rd	I4790	I4791	Kazakhstan_MLBA_OyDzhaylau	Kazakhstan_MLBA_OyDzhaylau	M	M	R1a1a1b2a2a	R1a	W1	J1b1a1	NarasimhanPattersonScience2019	NarasimhanPattersonScience2019
Group161	I4551	I4595	0.035164	0.53379	0.065876	0.023065	0.058868	0.072884	3rd	I4551	I4595	Latvia_HG	Latvia_HG	M	F	I2a2a1	..	U5a2	U2e1h	MathiesonNature2018	MathiesonNature2018
Group162	EHU001	EHU002	0.022313	0.346365	0.06442	0.023037	0.057378	0.071461	3rd	EHU001	EHU002	Iberia_C	Iberia_C	M	M	R1b1a1a2a1(xR1b1a1a2a1a2a5)	R1b1a1a2a1a2(xR1b1a1a2a1a2a5)	U5a1b1	K1a4a1	OlaldeScience2019	OlaldeScience2019
Group163	I11501	I11531	0.034186	0.442958	0.077177	0.023067	0.070184	0.08417	3rd	I11501	I11531	Kazakhstan_Kumsay_EBA	Kazakhstan_Kumsay_EBA	F	F	..	..	C5c+16234	C5c+16234	NarasimhanPattersonScience2019	NarasimhanPattersonScience2019
Group163	I11501	I11732	0.028248	0.47197	0.059852	0.022721	0.052939	0.066765	3rd	I11501	I11732	Kazakhstan_Kumsay_EBA	Kazakhstan_Kumsay_EBA	F	F	..	..	C5c+16234	H6a	NarasimhanPattersonScience2019	NarasimhanPattersonScience2019
Group163	I11501	I11734	0.016742	0.363388	0.046071	0.023364	0.038932	0.053211	4th	I11501	I11734	Kazakhstan_Kumsay_EBA	Kazakhstan_Kumsay_EBA	F	M	..	Q1a2b2	C5c+16234	U4a	NarasimhanPattersonScience2019	NarasimhanPattersonScience2019
Group163	I11531	I11732	0.036122	0.512417	0.070493	0.022802	0.063563	0.077422	3rd	I11531	I11732	Kazakhstan_Kumsay_EBA	Kazakhstan_Kumsay_EBA	F	F	..	..	C5c+16234	H6a	NarasimhanPattersonScience2019	NarasimhanPattersonScience2019
Group163	I11531	I11734	0.031599	0.394359	0.080128	0.022897	0.073188	0.087069	3rd	I11531	I11734	Kazakhstan_Kumsay_EBA	Kazakhstan_Kumsay_EBA	F	M	..	Q1a2b2	C5c+16234	U4a	NarasimhanPattersonScience2019	NarasimhanPattersonScience2019
Group163	I11732	I11734	0.017268	0.419261	0.041186	0.023022	0.034153	0.048219	4th	I11732	I11734	Kazakhstan_Kumsay_EBA	Kazakhstan_Kumsay_EBA	F	M	..	Q1a2b2	H6a	U4a	NarasimhanPattersonScience2019	NarasimhanPattersonScience2019
Group164	RISE1241.SG	RISE1250.SG	0.012816	0.206462	0.062072	0.025042	0.054382	0.069762	3rd	RISE1241	RISE1250	Poland_Sandomierz_GAC.SG	Poland_Sandomierz_GAC.SG	M	M	I2a2a	I2a2a	J1c4	U5b2	SchroederPNAS2019	SchroederPNAS2019
Group165	I12514	I12515	0.015489	0.259722	0.059636	0.023899	0.052308	0.066964	3rd	I12514	I12515	Iberia_Islamic	Iberia_Islamic	M	M	J2a	J2a	HV0+195	H3	OlaldeScience2019	OlaldeScience2019
Group166	OBKR_80	WEHR_1586_d	0.015883	0.280045	0.056717	0.023947	0.049335	0.064098	3rd	OBKR_80	WEHR_1586	Germany_Lech_EBA	Germany_Lech_EBA	M	F	R1b1a2a1a2*	..	K1a3	V	MittnikScience2019	MittnikScience2019
Group167	I2683	I2495	0.04211	0.742593	0.056706	0.028114	0.048211	0.065202	3rd	I2683	I2495	Anatolia_EBA	Anatolia_EBA	F	M	..	J1a	T2b+152	H	LazaridisNature2017	LazaridisNature2017
Group168	AITI_119	AITI_120	0.064118	0.287467	0.223046	0.023902	0.215702	0.230391	1st	AITI_119	AITI_120	Germany_Lech_EBA	Germany_Lech_EBA_brother.AITI_119.brother.AITI_86.son.AITI_87	M	M	R1b1a2a1a	R1b1a2a1a2*	U4a1a	U4a1a	MittnikScience2019	MittnikScience2019
Group168	AITI_119	AITI_2	0.028256	0.384849	0.073421	0.022781	0.066457	0.080385	3rd	AITI_119	AITI_2	Germany_Lech_EBA	Germany_Lech_EBA	M	M	R1b1a2a1a	R1b1a2a1a2*	U4a1a	H6a	MittnikScience2019	MittnikScience2019
Group168	AITI_119	AITI_40	0.000886	0.117307	0.007554	0.028228	-0.001218	0.016325	uncertain	AITI_119	AITI_40	Germany_Lech_EBA	Germany_Lech_EBA	M	M	R1b1a2a1a	R1b1a2	U4a1a	T2a1b1a1b	MittnikScience2019	MittnikScience2019
Group168	AITI_119	AITI_43	0.020124	0.417424	0.048209	0.023022	0.041176	0.055242	3rd	AITI_119	AITI_43	Germany_Lech_EBA	Germany_Lech_EBA	M	M	R1b1a2a1a	R1b1a2a1a2*	U4a1a	X2b+226	MittnikScience2019	MittnikScience2019
Group168	AITI_119	AITI_70	0.012844	0.221686	0.057936	0.025067	0.050243	0.065629	3rd	AITI_119	AITI_70	Germany_Lech_EBA	Germany_Lech_EBA_father.or.son.AITI_72	M	M	R1b1a2a1a	R1b1a2a1a2*	U4a1a	J1c2c2	MittnikScience2019	MittnikScience2019
Group168	AITI_119	AITI_72	0.021832	0.365641	0.059708	0.022951	0.052718	0.066698	3rd	AITI_119	AITI_72	Germany_Lech_EBA	Germany_Lech_EBA	M	M	R1b1a2a1a	R1b1a2a1a2*	U4a1a	J1c2c2	MittnikScience2019	MittnikScience2019
Group168	AITI_119	AITI_78	0.000365	0.34463	0.00106	0.023037	-0.005981	0.008101	uncertain	AITI_119	AITI_78	Germany_Lech_EBA	Germany_Lech_EBA	M	M	R1b1a2a1a	R1b1a2a1a2*	U4a1a	H3	MittnikScience2019	MittnikScience2019
Group168	AITI_120	AITI_2	0.029376	0.386567	0.075991	0.022781	0.069027	0.082954	3rd	AITI_120	AITI_2	Germany_Lech_EBA_brother.AITI_119.brother.AITI_86.son.AITI_87	Germany_Lech_EBA	M	M	R1b1a2a1a2*	R1b1a2a1a2*	U4a1a	H6a	MittnikScience2019	MittnikScience2019
Group168	AITI_120	AITI_40	0.000864	0.126392	0.006832	0.027805	-0.001766	0.01543	uncertain	AITI_120	AITI_40	Germany_Lech_EBA_brother.AITI_119.brother.AITI_86.son.AITI_87	Germany_Lech_EBA	M	M	R1b1a2a1a2*	R1b1a2	U4a1a	T2a1b1a1b	MittnikScience2019	MittnikScience2019
Group168	AITI_120	AITI_43	0.02156	0.412816	0.052228	0.023038	0.04521	0.059245	3rd	AITI_120	AITI_43	Germany_Lech_EBA_brother.AITI_119.brother.AITI_86.son.AITI_87	Germany_Lech_EBA	M	M	R1b1a2a1a2*	R1b1a2a1a2*	U4a1a	X2b+226	MittnikScience2019	MittnikScience2019
Group168	AITI_120	AITI_70	0.01257	0.241354	0.052082	0.024646	0.044486	0.059678	3rd	AITI_120	AITI_70	Germany_Lech_EBA_brother.AITI_119.brother.AITI_86.son.AITI_87	Germany_Lech_EBA_father.or.son.AITI_72	M	M	R1b1a2a1a2*	R1b1a2a1a2*	U4a1a	J1c2c2	MittnikScience2019	MittnikScience2019
Group168	AITI_120	AITI_72	0.014801	0.376295	0.039333	0.022804	0.032389	0.046278	4th	AITI_120	AITI_72	Germany_Lech_EBA_brother.AITI_119.brother.AITI_86.son.AITI_87	Germany_Lech_EBA	M	M	R1b1a2a1a2*	R1b1a2a1a2*	U4a1a	J1c2c2	MittnikScience2019	MittnikScience2019
Group168	AITI_120	AITI_78	0.001298	0.357409	0.003632	0.023364	-0.003508	0.010772	uncertain	AITI_120	AITI_78	Germany_Lech_EBA_brother.AITI_119.brother.AITI_86.son.AITI_87	Germany_Lech_EBA	M	M	R1b1a2a1a2*	R1b1a2a1a2*	U4a1a	H3	MittnikScience2019	MittnikScience2019
Group168	AITI_2	AITI_40	0.001467	0.154453	0.0095	0.026151	0.001463	0.017537	uncertain	AITI_2	AITI_40	Germany_Lech_EBA	Germany_Lech_EBA	M	M	R1b1a2a1a2*	R1b1a2	H6a	T2a1b1a1b	MittnikScience2019	MittnikScience2019
Group168	AITI_2	AITI_43	0.032817	0.582749	0.056314	0.02345	0.049172	0.063455	3rd	AITI_2	AITI_43	Germany_Lech_EBA	Germany_Lech_EBA	M	M	R1b1a2a1a2*	R1b1a2a1a2*	H6a	X2b+226	MittnikScience2019	MittnikScience2019
Group168	AITI_2	AITI_70	0.017068	0.293146	0.058225	0.023902	0.05088	0.065569	3rd	AITI_2	AITI_70	Germany_Lech_EBA	Germany_Lech_EBA_father.or.son.AITI_72	M	M	R1b1a2a1a2*	R1b1a2a1a2*	H6a	J1c2c2	MittnikScience2019	MittnikScience2019
Group168	AITI_2	AITI_72	0.038957	0.502138	0.077582	0.022882	0.07061	0.084555	3rd	AITI_2	AITI_72	Germany_Lech_EBA	Germany_Lech_EBA	M	M	R1b1a2a1a2*	R1b1a2a1a2*	H6a	J1c2c2	MittnikScience2019	MittnikScience2019
Group168	AITI_2	AITI_78	0.004969	0.476543	0.010428	0.022686	0.00353	0.017326	uncertain	AITI_2	AITI_78	Germany_Lech_EBA	Germany_Lech_EBA	M	M	R1b1a2a1a2*	R1b1a2a1a2*	H6a	H3	MittnikScience2019	MittnikScience2019
Group168	AITI_40	AITI_43	0.001829	0.164286	0.011133	0.02608	0.003078	0.019187	uncertain	AITI_40	AITI_43	Germany_Lech_EBA	Germany_Lech_EBA	M	M	R1b1a2	R1b1a2a1a2*	T2a1b1a1b	X2b+226	MittnikScience2019	MittnikScience2019
Group168	AITI_40	AITI_70	0.00539	0.102347	0.052662	0.030361	0.043258	0.062066	3rd	AITI_40	AITI_70	Germany_Lech_EBA	Germany_Lech_EBA_father.or.son.AITI_72	M	M	R1b1a2	R1b1a2a1a2*	T2a1b1a1b	J1c2c2	MittnikScience2019	MittnikScience2019
Group168	AITI_40	AITI_72	0.011351	0.150957	0.075192	0.026813	0.066932	0.083452	3rd	AITI_40	AITI_72	Germany_Lech_EBA	Germany_Lech_EBA	M	M	R1b1a2	R1b1a2a1a2*	T2a1b1a1b	J1c2c2	MittnikScience2019	MittnikScience2019
Group168	AITI_40	AITI_78	0.004754	0.145031	0.03278	0.026813	0.02452	0.04104	4th	AITI_40	AITI_78	Germany_Lech_EBA	Germany_Lech_EBA	M	M	R1b1a2	R1b1a2a1a2*	T2a1b1a1b	H3	MittnikScience2019	MittnikScience2019
Group168	AITI_43	AITI_70	0.019031	0.308606	0.061667	0.023874	0.054357	0.068976	3rd	AITI_43	AITI_70	Germany_Lech_EBA	Germany_Lech_EBA_father.or.son.AITI_72	M	M	R1b1a2a1a2*	R1b1a2a1a2*	X2b+226	J1c2c2	MittnikScience2019	MittnikScience2019
Group168	AITI_43	AITI_72	0.030028	0.546709	0.054925	0.023794	0.047722	0.062127	3rd	AITI_43	AITI_72	Germany_Lech_EBA	Germany_Lech_EBA	M	M	R1b1a2a1a2*	R1b1a2a1a2*	X2b+226	J1c2c2	MittnikScience2019	MittnikScience2019
Group168	AITI_43	AITI_78	0.008347	0.520929	0.016024	0.022592	0.009143	0.022905	uncertain	AITI_43	AITI_78	Germany_Lech_EBA	Germany_Lech_EBA	M	M	R1b1a2a1a2*	R1b1a2a1a2*	X2b+226	H3	MittnikScience2019	MittnikScience2019
Group168	AITI_70	AITI_72	0.079958	0.287082	0.278519	0.023902	0.271175	0.285864	1st	AITI_70	AITI_72	Germany_Lech_EBA_father.or.son.AITI_72	Germany_Lech_EBA	M	M	R1b1a2a1a2*	R1b1a2a1a2*	J1c2c2	J1c2c2	MittnikScience2019	MittnikScience2019
Group168	AITI_70	AITI_78	0.013188	0.273089	0.048293	0.024143	0.040881	0.055706	3rd	AITI_70	AITI_78	Germany_Lech_EBA_father.or.son.AITI_72	Germany_Lech_EBA	M	M	R1b1a2a1a2*	R1b1a2a1a2*	J1c2c2	H3	MittnikScience2019	MittnikScience2019
Group168	AITI_72	AITI_78	0.01837	0.458033	0.040107	0.022489	0.033298	0.046915	4th	AITI_72	AITI_78	Germany_Lech_EBA	Germany_Lech_EBA	M	M	R1b1a2a1a2*	R1b1a2a1a2*	J1c2c2	H3	MittnikScience2019	MittnikScience2019
Group169	R53.SG	R54.SG	0.025708	0.456295	0.05634	0.022489	0.049531	0.063149	3rd	R53	R54	Italy_Medieval_EarlyModern.SG	Italy_Medieval_EarlyModern.SG	M	M	E1b1b1b1	J2b2a1	U2e1c1	H4a1	AntonioGaoMootsScience2019	AntonioGaoMootsScience2019
Group170	I0821_published	I2038_published	0.009581	0.170888	0.056066	0.02608	0.048011	0.06412	3rd	I0821	I2038	Germany_EN_LBK_published	Germany_EN_LBK_published	M	F	G2a2a1	..	X2d1	T2b	LipsonNature2017 (supplement of MathiesonNature2015, which itself was supplement of HaakLazaridis2015)	LipsonNature2017
Group171	s19_V11_1.SG	s19_V12_1.SG	0.002474	0.044854	0.055154	0.037805	0.043115	0.067192	3rd	V11	V12	Estonia_IA.SG	Estonia_IA.SG	F	M	..	N3a3a-L550	W3a1d	I1a1c	SaagCurrentBiology2019	SaagCurrentBiology2019
Group172	I0942	I1012_published	0.002108	0.040052	0.052626	0.041383	0.039405	0.065848	3rd	I0942	I1012	Russia_MLBA_Sintashta	Russia_MLBA_Sintashta_published	M	M	R1	R1(xR1b1)	H2b	U2e1h	NarasimhanPattersonScience2019	NarasimhanPattersonScience2019
Group173	I0013	I0015	0.011188	0.214272	0.052215	0.025067	0.044521	0.059908	3rd	I0013	I0015	Sweden_HG_Motala	Sweden_HG_Motala	M	M	I2a1b	I2a1	U5a1	U5a2d	MathiesonNature2015 (1240k of same same sample with 390k in HaakLazaridis2015)	MathiesonNature2015 (1240k of same same sample with 390k in HaakLazaridis2015)
Group174	Latvia_MN2.SG	I4435	0.018634	0.403087	0.046228	0.022897	0.039288	0.053169	4th	Latvia_MN2	I4435	Latvia_MN_Comb_Ware.SG	Latvia_MN	F	F	..	..	U4	U4a1	JonesCurrentBiology2017	MathiesonNature2018
Group174	Latvia_MN2.SG	I4436	0.012718	0.408893	0.031103	0.023038	0.024086	0.03812	4th	Latvia_MN2	I4436	Latvia_MN_Comb_Ware.SG	Latvia_MN	F	M	..	R1b1a1a(xR1b1a1a2)	U4	U4a1	JonesCurrentBiology2017	MathiesonNature2018
Group174	Latvia_MN2.SG	I4554	0.037417	0.401081	0.093291	0.022897	0.08635	0.100231	3rd	Latvia_MN2	I4554	Latvia_MN_Comb_Ware.SG	Latvia_MN	F	F	..	..	U4	U4d1	JonesCurrentBiology2017	MathiesonNature2018
Group174	I4435	I4436	0.018603	0.522857	0.035579	0.022592	0.028698	0.042459	4th	I4435	I4436	Latvia_MN	Latvia_MN	F	M	..	R1b1a1a(xR1b1a1a2)	U4a1	U4a1	MathiesonNature2018	MathiesonNature2018
Group174	I4435	I4554	0.028652	0.515311	0.055602	0.022592	0.048722	0.062483	3rd	I4435	I4554	Latvia_MN	Latvia_MN	F	F	..	..	U4a1	U4d1	MathiesonNature2018	MathiesonNature2018
Group174	I4436	I4554	0.024627	0.518966	0.047454	0.022592	0.040573	0.054335	3rd	I4436	I4554	Latvia_MN	Latvia_MN	M	F	R1b1a1a(xR1b1a1a2)	..	U4a1	U4d1	MathiesonNature2018	MathiesonNature2018
Group175	I6294	I0371_published	0.017686	0.345526	0.051185	0.023037	0.044144	0.058226	3rd	I6294	I0371	Russia_Poltavka	Russia_Poltavka_published	M	M	R1b1a1a2a2	R1b1a1a2	U5a1g	U2d2	NarasimhanPattersonScience2019	MathiesonNature2015
Group176	POST_28	POST_35_d	0.014915	0.101076	0.147567	0.030361	0.138163	0.156971	2nd	POST_28	POST_35	Germany_Lech_EBA	Germany_Lech_EBA	M	F	R1b1a2a1a2*	..	K2a5	H41a	MittnikScience2019	MittnikScience2019
Group176	POST_28	POST_44	0.010709	0.373691	0.028659	0.022804	0.021714	0.035603	4th	POST_28	POST_44	Germany_Lech_EBA	Germany_Lech_EBA	M	M	R1b1a2a1a2*	R1b1a2a1a2*	K2a5	K1a3a	MittnikScience2019	MittnikScience2019
Group176	POST_28	POST_50	0.033404	0.338718	0.09862	0.02341	0.091485	0.105756	2nd	POST_28	POST_50	Germany_Lech_EBA	Germany_Lech_EBA	M	M	R1b1a2a1a2*	R1b1a2a1a2*	K2a5	T1a1	MittnikScience2019	MittnikScience2019
Group176	POST_28	POST_6	0.007704	0.387118	0.019902	0.022781	0.012938	0.026865	uncertain	POST_28	POST_6	Germany_Lech_EBA	Germany_Lech_EBA	M	M	R1b1a2a1a2*	R1b1a2a1a2*	K2a5	U5a1a1+16362	MittnikScience2019	MittnikScience2019
Group176	POST_35_d	POST_44	0.000168	0.155295	0.001082	0.026151	-0.006955	0.009119	uncertain	POST_35	POST_44	Germany_Lech_EBA	Germany_Lech_EBA	F	M	..	R1b1a2a1a2*	H41a	K1a3a	MittnikScience2019	MittnikScience2019
Group176	POST_35_d	POST_50	0.000697	0.142282	0.004899	0.027457	-0.00358	0.013377	uncertain	POST_35	POST_50	Germany_Lech_EBA	Germany_Lech_EBA	F	M	..	R1b1a2a1a2*	H41a	T1a1	MittnikScience2019	MittnikScience2019
Group176	POST_35_d	POST_6	0.000109	0.161013	0.000679	0.026151	-0.007358	0.008716	uncertain	POST_35	POST_6	Germany_Lech_EBA	Germany_Lech_EBA	F	M	..	R1b1a2a1a2*	H41a	U5a1a1+16362	MittnikScience2019	MittnikScience2019
Group176	POST_44	POST_50	0.06459	0.575041	0.112322	0.02345	0.105181	0.119464	2nd	POST_44	POST_50	Germany_Lech_EBA	Germany_Lech_EBA	M	M	R1b1a2a1a2*	R1b1a2a1a2*	K1a3a	T1a1	MittnikScience2019	MittnikScience2019
Group176	POST_44	POST_6	0.023886	0.676244	0.035322	0.025286	0.027449	0.043195	4th	POST_44	POST_6	Germany_Lech_EBA	Germany_Lech_EBA	M	M	R1b1a2a1a2*	R1b1a2a1a2*	K1a3a	U5a1a1+16362	MittnikScience2019	MittnikScience2019
Group176	POST_50	POST_6	0.033852	0.609938	0.055501	0.024638	0.047878	0.063124	3rd	POST_50	POST_6	Germany_Lech_EBA	Germany_Lech_EBA	M	M	R1b1a2a1a2*	R1b1a2a1a2*	T1a1	U5a1a1+16362	MittnikScience2019	MittnikScience2019
Group177	I4259	I4634	0.028505	0.507657	0.056151	0.022802	0.049221	0.06308	3rd	I4259	I4634	Turkmenistan_C_Parkhai	Turkmenistan_C_Parkhai	F	F	..	..	HV13b	I1b	NarasimhanPattersonScience2019	NarasimhanPattersonScience2019
Group177	I4259	I4635	0.02071	0.507828	0.040781	0.022802	0.033851	0.04771	4th	I4259	I4635	Turkmenistan_C_Parkhai	Turkmenistan_C_Parkhai	F	F	..	..	HV13b	HV13b	NarasimhanPattersonScience2019	NarasimhanPattersonScience2019
Group177	I4634	I4635	0.030997	0.571481	0.05424	0.023052	0.047225	0.061256	3rd	I4634	I4635	Turkmenistan_C_Parkhai	Turkmenistan_C_Parkhai	F	F	..	..	I1b	HV13b	NarasimhanPattersonScience2019	NarasimhanPattersonScience2019
Group178	I7602	I7605	0.011021	0.219272	0.050261	0.025067	0.042567	0.057954	3rd	I7602	I7605	Iberia_C	Iberia_C	M	M	I2a2a2a	I2a2a	J1c1	H3	OlaldeScience2019	OlaldeScience2019
Group179	RISE1159.SG	RISE1160.SG	0.176936	0.785765	0.225177	0.035614	0.214595	0.235758	1st	RISE1159	RISE1160	Poland_Koszyce_GAC.SG	Poland_Koszyce_GAC.SG_son.RISE1159.SG.son.RISE1168.SG	F	M	..	I2a2a	T2b	T2b	SchroederPNAS2019	SchroederPNAS2019
Group179	RISE1159.SG	RISE1162.SG	-0.011135	0.869844	-0.012801	0.033874	-0.022066	-0.003537	uncertain	RISE1159	RISE1162	Poland_Koszyce_GAC.SG	Poland_Koszyce_GAC.SG_daughter.RISE1170.SG.sister.RISE1164.SG	F	M	..	I2a2a	T2b	K1a1b1e	SchroederPNAS2019	SchroederPNAS2019
Group179	RISE1159.SG	RISE1163.SG	-0.019015	0.902955	-0.021059	0.030375	-0.028921	-0.013196	uncertain	RISE1159	RISE1163	Poland_Koszyce_GAC.SG	Poland_Koszyce_GAC.SG	F	M	..	I2a2a	T2b	HV0a	SchroederPNAS2019	SchroederPNAS2019
Group179	RISE1159.SG	RISE1164.SG	-0.011284	0.604421	-0.01867	0.024638	-0.026293	-0.011047	uncertain	RISE1159	RISE1164	Poland_Koszyce_GAC.SG	Poland_Koszyce_GAC.SG_son.RISE1170.SG.brother.RISE1164.SG	F	F	..	..	T2b	K1a1b1e	SchroederPNAS2019	SchroederPNAS2019
Group179	RISE1159.SG	RISE1165.SG	-0.009786	0.808932	-0.012097	0.034526	-0.022189	-0.002005	uncertain	RISE1159	RISE1165	Poland_Koszyce_GAC.SG	Poland_Koszyce_GAC.SG	F	M	..	I2a2a	T2b	HV16	SchroederPNAS2019	SchroederPNAS2019
Group179	RISE1159.SG	RISE1166.SG	-0.00546	0.869053	-0.006283	0.033874	-0.015547	0.002981	uncertain	RISE1159	RISE1166	Poland_Koszyce_GAC.SG	Poland_Koszyce_GAC.SG	F	F	..	..	T2b	J1c3f	SchroederPNAS2019	SchroederPNAS2019
Group179	RISE1159.SG	RISE1167.SG	-0.01537	0.836634	-0.018371	0.033291	-0.027583	-0.009159	uncertain	RISE1159	RISE1167	Poland_Koszyce_GAC.SG	Poland_Koszyce_GAC.SG_daughter.RISE1166.SG.sister.RISE1171.SG	F	F	..	..	T2b	J1c3f	SchroederPNAS2019	SchroederPNAS2019
Group179	RISE1159.SG	RISE1168.SG	-0.017702	0.838413	-0.021113	0.033291	-0.030325	-0.011901	uncertain	RISE1159	RISE1168	Poland_Koszyce_GAC.SG	Poland_Koszyce_GAC.SG_brother.RISE1169.SG.brother.RISE1173.SG.brother.RISE1163.SG	F	M	..	I2a2a	T2b	HV0a	SchroederPNAS2019	SchroederPNAS2019
Group179	RISE1159.SG	RISE1169.SG	-0.01421	0.576533	-0.024647	0.02345	-0.031788	-0.017506	uncertain	RISE1159	RISE1169	Poland_Koszyce_GAC.SG	Poland_Koszyce_GAC.SG_brother.RISE1168.SG.brother.RISE1173.SG.brother.RISE1163.SG	F	M	..	I2a2a	T2b	HV0a	SchroederPNAS2019	SchroederPNAS2019
Group179	RISE1159.SG	RISE1170.SG	-0.011547	0.89583	-0.01289	0.039528	-0.023777	-0.002002	uncertain	RISE1159	RISE1170	Poland_Koszyce_GAC.SG	Poland_Koszyce_GAC.SG	F	F	..	..	T2b	K1a1b1e	SchroederPNAS2019	SchroederPNAS2019
Group179	RISE1159.SG	RISE1171.SG	-0.016019	0.847754	-0.018896	0.036556	-0.029533	-0.008258	uncertain	RISE1159	RISE1171	Poland_Koszyce_GAC.SG	Poland_Koszyce_GAC.SG_son.RISE1166.SG.brother.RISE1167.SG	F	M	..	I2a2a	T2b	J1c3f	SchroederPNAS2019	SchroederPNAS2019
Group179	RISE1159.SG	RISE1172.SG	-0.016636	0.866663	-0.019196	0.033874	-0.02846	-0.009931	uncertain	RISE1159	RISE1172	Poland_Koszyce_GAC.SG	Poland_Koszyce_GAC.SG_mother.RISE1163.SG.mother.RISE1173.SG	F	F	..	..	T2b	HV0a	SchroederPNAS2019	SchroederPNAS2019
Group179	RISE1159.SG	RISE1173.SG	-0.022669	0.864816	-0.026212	0.033874	-0.035476	-0.016948	uncertain	RISE1159	RISE1173	Poland_Koszyce_GAC.SG	Poland_Koszyce_GAC.SG_brother.RISE1169.SG.brother.RISE1168.SG.brother.RISE1163.SG	F	M	..	I2a2a	T2b	HV0a	SchroederPNAS2019	SchroederPNAS2019
Group179	RISE1160.SG	RISE1162.SG	0.007188	0.794694	0.009045	0.031056	0.000329	0.017762	uncertain	RISE1160	RISE1162	Poland_Koszyce_GAC.SG_son.RISE1159.SG.son.RISE1168.SG	Poland_Koszyce_GAC.SG_daughter.RISE1170.SG.sister.RISE1164.SG	M	M	I2a2a	I2a2a	T2b	K1a1b1e	SchroederPNAS2019	SchroederPNAS2019
Group179	RISE1160.SG	RISE1163.SG	0.041143	0.824448	0.049903	0.03839	0.039366	0.060441	3rd	RISE1160	RISE1163	Poland_Koszyce_GAC.SG_son.RISE1159.SG.son.RISE1168.SG	Poland_Koszyce_GAC.SG	M	M	I2a2a	I2a2a	T2b	HV0a	SchroederPNAS2019	SchroederPNAS2019
Group179	RISE1160.SG	RISE1164.SG	0.000949	0.553773	0.001713	0.023062	-0.005313	0.008739	uncertain	RISE1160	RISE1164	Poland_Koszyce_GAC.SG_son.RISE1159.SG.son.RISE1168.SG	Poland_Koszyce_GAC.SG_son.RISE1170.SG.brother.RISE1164.SG	M	F	I2a2a	..	T2b	K1a1b1e	SchroederPNAS2019	SchroederPNAS2019
Group179	RISE1160.SG	RISE1165.SG	0.007062	0.739452	0.009551	0.028114	0.001055	0.018046	uncertain	RISE1160	RISE1165	Poland_Koszyce_GAC.SG_son.RISE1159.SG.son.RISE1168.SG	Poland_Koszyce_GAC.SG	M	M	I2a2a	I2a2a	T2b	HV16	SchroederPNAS2019	SchroederPNAS2019
Group179	RISE1160.SG	RISE1166.SG	-0.017777	0.793955	-0.02239	0.031056	-0.031106	-0.013674	uncertain	RISE1160	RISE1166	Poland_Koszyce_GAC.SG_son.RISE1159.SG.son.RISE1168.SG	Poland_Koszyce_GAC.SG	M	F	I2a2a	..	T2b	J1c3f	SchroederPNAS2019	SchroederPNAS2019
Group179	RISE1160.SG	RISE1167.SG	-0.002295	0.764558	-0.003002	0.032148	-0.012564	0.00656	uncertain	RISE1160	RISE1167	Poland_Koszyce_GAC.SG_son.RISE1159.SG.son.RISE1168.SG	Poland_Koszyce_GAC.SG_daughter.RISE1166.SG.sister.RISE1171.SG	M	F	I2a2a	..	T2b	J1c3f	SchroederPNAS2019	SchroederPNAS2019
Group179	RISE1160.SG	RISE1168.SG	0.160397	0.766093	0.209371	0.032148	0.199809	0.218933	1st	RISE1160	RISE1168	Poland_Koszyce_GAC.SG_son.RISE1159.SG.son.RISE1168.SG	Poland_Koszyce_GAC.SG_brother.RISE1169.SG.brother.RISE1173.SG.brother.RISE1163.SG	M	M	I2a2a	I2a2a	T2b	HV0a	SchroederPNAS2019	SchroederPNAS2019
Group179	RISE1160.SG	RISE1169.SG	0.038115	0.527819	0.072213	0.022896	0.06522	0.079205	3rd	RISE1160	RISE1169	Poland_Koszyce_GAC.SG_son.RISE1159.SG.son.RISE1168.SG	Poland_Koszyce_GAC.SG_brother.RISE1168.SG.brother.RISE1173.SG.brother.RISE1163.SG	M	M	I2a2a	I2a2a	T2b	HV0a	SchroederPNAS2019	SchroederPNAS2019
Group179	RISE1160.SG	RISE1170.SG	-0.016279	0.818093	-0.019898	0.031869	-0.028949	-0.010848	uncertain	RISE1160	RISE1170	Poland_Koszyce_GAC.SG_son.RISE1159.SG.son.RISE1168.SG	Poland_Koszyce_GAC.SG	M	F	I2a2a	..	T2b	K1a1b1e	SchroederPNAS2019	SchroederPNAS2019
Group179	RISE1160.SG	RISE1171.SG	-0.001156	0.77449	-0.001493	0.027672	-0.009552	0.006566	uncertain	RISE1160	RISE1171	Poland_Koszyce_GAC.SG_son.RISE1159.SG.son.RISE1168.SG	Poland_Koszyce_GAC.SG_son.RISE1166.SG.brother.RISE1167.SG	M	M	I2a2a	I2a2a	T2b	J1c3f	SchroederPNAS2019	SchroederPNAS2019
Group179	RISE1160.SG	RISE1172.SG	0.020261	0.791412	0.0256	0.035614	0.015019	0.036182	uncertain	RISE1160	RISE1172	Poland_Koszyce_GAC.SG_son.RISE1159.SG.son.RISE1168.SG	Poland_Koszyce_GAC.SG_mother.RISE1163.SG.mother.RISE1173.SG	M	F	I2a2a	..	T2b	HV0a	SchroederPNAS2019	SchroederPNAS2019
Group179	RISE1160.SG	RISE1173.SG	0.036623	0.789965	0.04636	0.035614	0.035779	0.056942	4th	RISE1160	RISE1173	Poland_Koszyce_GAC.SG_son.RISE1159.SG.son.RISE1168.SG	Poland_Koszyce_GAC.SG_brother.RISE1169.SG.brother.RISE1168.SG.brother.RISE1163.SG	M	M	I2a2a	I2a2a	T2b	HV0a	SchroederPNAS2019	SchroederPNAS2019
Group179	RISE1162.SG	RISE1163.SG	0.061997	0.913411	0.067874	0.030375	0.060012	0.075736	3rd	RISE1162	RISE1163	Poland_Koszyce_GAC.SG_daughter.RISE1170.SG.sister.RISE1164.SG	Poland_Koszyce_GAC.SG	M	M	I2a2a	I2a2a	K1a1b1e	HV0a	SchroederPNAS2019	SchroederPNAS2019
Group179	RISE1162.SG	RISE1164.SG	0.117222	0.611435	0.191716	0.024638	0.184093	0.199339	1st	RISE1162	RISE1164	Poland_Koszyce_GAC.SG_daughter.RISE1170.SG.sister.RISE1164.SG	Poland_Koszyce_GAC.SG_son.RISE1170.SG.brother.RISE1164.SG	M	F	I2a2a	..	K1a1b1e	K1a1b1e	SchroederPNAS2019	SchroederPNAS2019
Group179	RISE1162.SG	RISE1165.SG	0.004384	0.818113	0.005358	0.031869	-0.003692	0.014409	uncertain	RISE1162	RISE1165	Poland_Koszyce_GAC.SG_daughter.RISE1170.SG.sister.RISE1164.SG	Poland_Koszyce_GAC.SG	M	M	I2a2a	I2a2a	K1a1b1e	HV16	SchroederPNAS2019	SchroederPNAS2019
Group179	RISE1162.SG	RISE1166.SG	-0.016269	0.879269	-0.018503	0.038207	-0.029314	-0.007692	uncertain	RISE1162	RISE1166	Poland_Koszyce_GAC.SG_daughter.RISE1170.SG.sister.RISE1164.SG	Poland_Koszyce_GAC.SG	M	F	I2a2a	..	K1a1b1e	J1c3f	SchroederPNAS2019	SchroederPNAS2019
Group179	RISE1162.SG	RISE1167.SG	0.029214	0.846251	0.034522	0.036556	0.023884	0.04516	uncertain	RISE1162	RISE1167	Poland_Koszyce_GAC.SG_daughter.RISE1170.SG.sister.RISE1164.SG	Poland_Koszyce_GAC.SG_daughter.RISE1166.SG.sister.RISE1171.SG	M	F	I2a2a	..	K1a1b1e	J1c3f	SchroederPNAS2019	SchroederPNAS2019
Group179	RISE1162.SG	RISE1168.SG	0.044337	0.848316	0.052264	0.036556	0.041627	0.062902	3rd	RISE1162	RISE1168	Poland_Koszyce_GAC.SG_daughter.RISE1170.SG.sister.RISE1164.SG	Poland_Koszyce_GAC.SG_brother.RISE1169.SG.brother.RISE1173.SG.brother.RISE1163.SG	M	M	I2a2a	I2a2a	K1a1b1e	HV0a	SchroederPNAS2019	SchroederPNAS2019
Group179	RISE1162.SG	RISE1169.SG	0.030396	0.583543	0.052088	0.02345	0.044947	0.05923	3rd	RISE1162	RISE1169	Poland_Koszyce_GAC.SG_daughter.RISE1170.SG.sister.RISE1164.SG	Poland_Koszyce_GAC.SG_brother.RISE1168.SG.brother.RISE1173.SG.brother.RISE1163.SG	M	M	I2a2a	I2a2a	K1a1b1e	HV0a	SchroederPNAS2019	SchroederPNAS2019
Group179	RISE1162.SG	RISE1170.SG	0.207031	0.906215	0.228456	0.030375	0.220594	0.236319	1st	RISE1162	RISE1170	Poland_Koszyce_GAC.SG_daughter.RISE1170.SG.sister.RISE1164.SG	Poland_Koszyce_GAC.SG	M	F	I2a2a	..	K1a1b1e	K1a1b1e	SchroederPNAS2019	SchroederPNAS2019
Group179	RISE1162.SG	RISE1171.SG	-0.00137	0.857407	-0.001598	0.035876	-0.011917	0.008722	uncertain	RISE1162	RISE1171	Poland_Koszyce_GAC.SG_daughter.RISE1170.SG.sister.RISE1164.SG	Poland_Koszyce_GAC.SG_son.RISE1166.SG.brother.RISE1167.SG	M	M	I2a2a	I2a2a	K1a1b1e	J1c3f	SchroederPNAS2019	SchroederPNAS2019
Group179	RISE1162.SG	RISE1172.SG	0.049146	0.876613	0.056064	0.038207	0.045253	0.066875	3rd	RISE1162	RISE1172	Poland_Koszyce_GAC.SG_daughter.RISE1170.SG.sister.RISE1164.SG	Poland_Koszyce_GAC.SG_mother.RISE1163.SG.mother.RISE1173.SG	M	F	I2a2a	..	K1a1b1e	HV0a	SchroederPNAS2019	SchroederPNAS2019
Group179	RISE1162.SG	RISE1173.SG	0.055099	0.874786	0.062985	0.033874	0.053721	0.072249	3rd	RISE1162	RISE1173	Poland_Koszyce_GAC.SG_daughter.RISE1170.SG.sister.RISE1164.SG	Poland_Koszyce_GAC.SG_brother.RISE1169.SG.brother.RISE1168.SG.brother.RISE1163.SG	M	M	I2a2a	I2a2a	K1a1b1e	HV0a	SchroederPNAS2019	SchroederPNAS2019
Group179	RISE1163.SG	RISE1164.SG	0.057404	0.633789	0.090573	0.024786	0.082863	0.098283	3rd	RISE1163	RISE1164	Poland_Koszyce_GAC.SG	Poland_Koszyce_GAC.SG_son.RISE1170.SG.brother.RISE1164.SG	M	F	I2a2a	..	HV0a	K1a1b1e	SchroederPNAS2019	SchroederPNAS2019
Group179	RISE1163.SG	RISE1165.SG	0.080025	0.848864	0.094273	0.036556	0.083636	0.104911	2nd	RISE1163	RISE1165	Poland_Koszyce_GAC.SG	Poland_Koszyce_GAC.SG	M	M	I2a2a	I2a2a	HV0a	HV16	SchroederPNAS2019	SchroederPNAS2019
Group179	RISE1163.SG	RISE1166.SG	-0.034567	0.912615	-0.037877	0.030375	-0.045739	-0.030015	uncertain	RISE1163	RISE1166	Poland_Koszyce_GAC.SG	Poland_Koszyce_GAC.SG	M	F	I2a2a	..	HV0a	J1c3f	SchroederPNAS2019	SchroederPNAS2019
Group179	RISE1163.SG	RISE1167.SG	0.055355	0.878225	0.063031	0.038207	0.05222	0.073841	3rd	RISE1163	RISE1167	Poland_Koszyce_GAC.SG	Poland_Koszyce_GAC.SG_daughter.RISE1166.SG.sister.RISE1171.SG	M	F	I2a2a	..	HV0a	J1c3f	SchroederPNAS2019	SchroederPNAS2019
Group179	RISE1163.SG	RISE1168.SG	0.135337	0.880276	0.153744	0.038207	0.142933	0.164555	2nd	RISE1163	RISE1168	Poland_Koszyce_GAC.SG	Poland_Koszyce_GAC.SG_brother.RISE1169.SG.brother.RISE1173.SG.brother.RISE1163.SG	M	M	I2a2a	I2a2a	HV0a	HV0a	SchroederPNAS2019	SchroederPNAS2019
Group179	RISE1163.SG	RISE1169.SG	0.072582	0.604682	0.120034	0.024638	0.112411	0.127657	2nd	RISE1163	RISE1169	Poland_Koszyce_GAC.SG	Poland_Koszyce_GAC.SG_brother.RISE1168.SG.brother.RISE1173.SG.brother.RISE1163.SG	M	M	I2a2a	I2a2a	HV0a	HV0a	SchroederPNAS2019	SchroederPNAS2019
Group179	RISE1163.SG	RISE1170.SG	-0.024749	0.940836	-0.026306	0.026241	-0.0337	-0.018911	uncertain	RISE1163	RISE1170	Poland_Koszyce_GAC.SG	Poland_Koszyce_GAC.SG	M	F	I2a2a	..	HV0a	K1a1b1e	SchroederPNAS2019	SchroederPNAS2019
Group179	RISE1163.SG	RISE1171.SG	0.066	0.889996	0.074158	0.039528	0.06327	0.085045	3rd	RISE1163	RISE1171	Poland_Koszyce_GAC.SG	Poland_Koszyce_GAC.SG_son.RISE1166.SG.brother.RISE1167.SG	M	M	I2a2a	I2a2a	HV0a	J1c3f	SchroederPNAS2019	SchroederPNAS2019
Group179	RISE1163.SG	RISE1172.SG	0.169384	0.909972	0.186142	0.030375	0.17828	0.194004	2nd	RISE1163	RISE1172	Poland_Koszyce_GAC.SG	Poland_Koszyce_GAC.SG_mother.RISE1163.SG.mother.RISE1173.SG	M	F	I2a2a	..	HV0a	HV0a	SchroederPNAS2019	SchroederPNAS2019
Group179	RISE1163.SG	RISE1173.SG	0.179402	0.90802	0.197575	0.030375	0.189713	0.205438	1st	RISE1163	RISE1173	Poland_Koszyce_GAC.SG	Poland_Koszyce_GAC.SG_brother.RISE1169.SG.brother.RISE1168.SG.brother.RISE1163.SG	M	M	I2a2a	I2a2a	HV0a	HV0a	SchroederPNAS2019	SchroederPNAS2019
Group179	RISE1164.SG	RISE1165.SG	0.009898	0.569788	0.017371	0.023052	0.010355	0.024386	uncertain	RISE1164	RISE1165	Poland_Koszyce_GAC.SG_son.RISE1170.SG.brother.RISE1164.SG	Poland_Koszyce_GAC.SG	F	M	..	I2a2a	K1a1b1e	HV16	SchroederPNAS2019	SchroederPNAS2019
Group179	RISE1164.SG	RISE1166.SG	-0.011151	0.610625	-0.018261	0.024638	-0.025884	-0.010639	uncertain	RISE1164	RISE1166	Poland_Koszyce_GAC.SG_son.RISE1170.SG.brother.RISE1164.SG	Poland_Koszyce_GAC.SG	F	F	..	..	K1a1b1e	J1c3f	SchroederPNAS2019	SchroederPNAS2019
Group179	RISE1164.SG	RISE1167.SG	0.013371	0.588252	0.022729	0.02378	0.015422	0.030036	uncertain	RISE1164	RISE1167	Poland_Koszyce_GAC.SG_son.RISE1170.SG.brother.RISE1164.SG	Poland_Koszyce_GAC.SG_daughter.RISE1166.SG.sister.RISE1171.SG	F	F	..	..	K1a1b1e	J1c3f	SchroederPNAS2019	SchroederPNAS2019
Group179	RISE1164.SG	RISE1168.SG	0.019385	0.59005	0.032853	0.02378	0.025546	0.04016	4th	RISE1164	RISE1168	Poland_Koszyce_GAC.SG_son.RISE1170.SG.brother.RISE1164.SG	Poland_Koszyce_GAC.SG_brother.RISE1169.SG.brother.RISE1173.SG.brother.RISE1163.SG	F	M	..	I2a2a	K1a1b1e	HV0a	SchroederPNAS2019	SchroederPNAS2019
Group179	RISE1164.SG	RISE1169.SG	0.021026	0.408529	0.051468	0.023038	0.04445	0.058485	3rd	RISE1164	RISE1169	Poland_Koszyce_GAC.SG_son.RISE1170.SG.brother.RISE1164.SG	Poland_Koszyce_GAC.SG_brother.RISE1168.SG.brother.RISE1173.SG.brother.RISE1163.SG	F	M	..	I2a2a	K1a1b1e	HV0a	SchroederPNAS2019	SchroederPNAS2019
Group179	RISE1164.SG	RISE1170.SG	0.139302	0.629181	0.221402	0.02421	0.213932	0.228872	1st	RISE1164	RISE1170	Poland_Koszyce_GAC.SG_son.RISE1170.SG.brother.RISE1164.SG	Poland_Koszyce_GAC.SG	F	F	..	..	K1a1b1e	K1a1b1e	SchroederPNAS2019	SchroederPNAS2019
Group179	RISE1164.SG	RISE1171.SG	0.008434	0.595632	0.01416	0.023654	0.006907	0.021413	uncertain	RISE1164	RISE1171	Poland_Koszyce_GAC.SG_son.RISE1170.SG.brother.RISE1164.SG	Poland_Koszyce_GAC.SG_son.RISE1166.SG.brother.RISE1167.SG	F	M	..	I2a2a	K1a1b1e	J1c3f	SchroederPNAS2019	SchroederPNAS2019
Group179	RISE1164.SG	RISE1172.SG	0.048328	0.60938	0.079307	0.024638	0.071684	0.086929	3rd	RISE1164	RISE1172	Poland_Koszyce_GAC.SG_son.RISE1170.SG.brother.RISE1164.SG	Poland_Koszyce_GAC.SG_mother.RISE1163.SG.mother.RISE1173.SG	F	F	..	..	K1a1b1e	HV0a	SchroederPNAS2019	SchroederPNAS2019
Group179	RISE1164.SG	RISE1173.SG	0.049195	0.607764	0.080944	0.024638	0.073321	0.088567	3rd	RISE1164	RISE1173	Poland_Koszyce_GAC.SG_son.RISE1170.SG.brother.RISE1164.SG	Poland_Koszyce_GAC.SG_brother.RISE1169.SG.brother.RISE1168.SG.brother.RISE1163.SG	F	M	..	I2a2a	K1a1b1e	HV0a	SchroederPNAS2019	SchroederPNAS2019
Group179	RISE1165.SG	RISE1166.SG	-0.019531	0.817208	-0.0239	0.031869	-0.03295	-0.014849	uncertain	RISE1165	RISE1166	Poland_Koszyce_GAC.SG	Poland_Koszyce_GAC.SG	M	F	I2a2a	..	HV16	J1c3f	SchroederPNAS2019	SchroederPNAS2019
Group179	RISE1165.SG	RISE1167.SG	0.04312	0.786957	0.054794	0.035614	0.044212	0.065375	3rd	RISE1165	RISE1167	Poland_Koszyce_GAC.SG	Poland_Koszyce_GAC.SG_daughter.RISE1166.SG.sister.RISE1171.SG	M	F	I2a2a	..	HV16	J1c3f	SchroederPNAS2019	SchroederPNAS2019
Group179	RISE1165.SG	RISE1168.SG	0.04054	0.788536	0.051412	0.035614	0.04083	0.061993	3rd	RISE1165	RISE1168	Poland_Koszyce_GAC.SG	Poland_Koszyce_GAC.SG_brother.RISE1169.SG.brother.RISE1173.SG.brother.RISE1163.SG	M	M	I2a2a	I2a2a	HV16	HV0a	SchroederPNAS2019	SchroederPNAS2019
Group179	RISE1165.SG	RISE1169.SG	0.029011	0.543525	0.053376	0.023065	0.046368	0.060384	3rd	RISE1165	RISE1169	Poland_Koszyce_GAC.SG	Poland_Koszyce_GAC.SG_brother.RISE1168.SG.brother.RISE1173.SG.brother.RISE1163.SG	M	M	I2a2a	I2a2a	HV16	HV0a	SchroederPNAS2019	SchroederPNAS2019
Group179	RISE1165.SG	RISE1170.SG	-0.016042	0.84221	-0.019047	0.033291	-0.028259	-0.009836	uncertain	RISE1165	RISE1170	Poland_Koszyce_GAC.SG	Poland_Koszyce_GAC.SG	M	F	I2a2a	..	HV16	K1a1b1e	SchroederPNAS2019	SchroederPNAS2019
Group179	RISE1165.SG	RISE1171.SG	0.078403	0.797198	0.098349	0.031056	0.089632	0.107065	2nd	RISE1165	RISE1171	Poland_Koszyce_GAC.SG	Poland_Koszyce_GAC.SG_son.RISE1166.SG.brother.RISE1167.SG	M	M	I2a2a	I2a2a	HV16	J1c3f	SchroederPNAS2019	SchroederPNAS2019
Group179	RISE1165.SG	RISE1172.SG	0.058473	0.815108	0.071737	0.031869	0.062686	0.080787	3rd	RISE1165	RISE1172	Poland_Koszyce_GAC.SG	Poland_Koszyce_GAC.SG_mother.RISE1163.SG.mother.RISE1173.SG	M	F	I2a2a	..	HV16	HV0a	SchroederPNAS2019	SchroederPNAS2019
Group179	RISE1165.SG	RISE1173.SG	0.054816	0.813357	0.067394	0.034526	0.057303	0.077486	3rd	RISE1165	RISE1173	Poland_Koszyce_GAC.SG	Poland_Koszyce_GAC.SG_brother.RISE1169.SG.brother.RISE1168.SG.brother.RISE1163.SG	M	M	I2a2a	I2a2a	HV16	HV0a	SchroederPNAS2019	SchroederPNAS2019
Group179	RISE1166.SG	RISE1167.SG	0.188874	0.845715	0.223331	0.036556	0.212693	0.233969	1st	RISE1166	RISE1167	Poland_Koszyce_GAC.SG	Poland_Koszyce_GAC.SG_daughter.RISE1166.SG.sister.RISE1171.SG	F	F	..	..	J1c3f	J1c3f	SchroederPNAS2019	SchroederPNAS2019
Group179	RISE1166.SG	RISE1168.SG	-0.02368	0.847402	-0.027944	0.036556	-0.038582	-0.017307	uncertain	RISE1166	RISE1168	Poland_Koszyce_GAC.SG	Poland_Koszyce_GAC.SG_brother.RISE1169.SG.brother.RISE1173.SG.brother.RISE1163.SG	F	M	..	I2a2a	J1c3f	HV0a	SchroederPNAS2019	SchroederPNAS2019
Group179	RISE1166.SG	RISE1169.SG	-0.017076	0.582897	-0.029295	0.02345	-0.036437	-0.022154	uncertain	RISE1166	RISE1169	Poland_Koszyce_GAC.SG	Poland_Koszyce_GAC.SG_brother.RISE1168.SG.brother.RISE1173.SG.brother.RISE1163.SG	F	M	..	I2a2a	J1c3f	HV0a	SchroederPNAS2019	SchroederPNAS2019
Group179	RISE1166.SG	RISE1170.SG	-0.006462	0.905561	-0.007136	0.030375	-0.014998	0.000726	uncertain	RISE1166	RISE1170	Poland_Koszyce_GAC.SG	Poland_Koszyce_GAC.SG	F	F	..	..	J1c3f	K1a1b1e	SchroederPNAS2019	SchroederPNAS2019
Group179	RISE1166.SG	RISE1171.SG	0.189785	0.85658	0.221561	0.035876	0.211242	0.231881	1st	RISE1166	RISE1171	Poland_Koszyce_GAC.SG	Poland_Koszyce_GAC.SG_son.RISE1166.SG.brother.RISE1167.SG	F	M	..	I2a2a	J1c3f	J1c3f	SchroederPNAS2019	SchroederPNAS2019
Group179	RISE1166.SG	RISE1172.SG	-0.028882	0.875891	-0.032974	0.038207	-0.043785	-0.022163	uncertain	RISE1166	RISE1172	Poland_Koszyce_GAC.SG	Poland_Koszyce_GAC.SG_mother.RISE1163.SG.mother.RISE1173.SG	F	F	..	..	J1c3f	HV0a	SchroederPNAS2019	SchroederPNAS2019
Group179	RISE1166.SG	RISE1173.SG	-0.026722	0.874004	-0.030574	0.033874	-0.039838	-0.02131	uncertain	RISE1166	RISE1173	Poland_Koszyce_GAC.SG	Poland_Koszyce_GAC.SG_brother.RISE1169.SG.brother.RISE1168.SG.brother.RISE1163.SG	F	M	..	I2a2a	J1c3f	HV0a	SchroederPNAS2019	SchroederPNAS2019
Group179	RISE1167.SG	RISE1168.SG	0.028545	0.815772	0.034992	0.031869	0.025941	0.044043	4th	RISE1167	RISE1168	Poland_Koszyce_GAC.SG_daughter.RISE1166.SG.sister.RISE1171.SG	Poland_Koszyce_GAC.SG_brother.RISE1169.SG.brother.RISE1173.SG.brother.RISE1163.SG	F	M	..	I2a2a	J1c3f	HV0a	SchroederPNAS2019	SchroederPNAS2019
Group179	RISE1167.SG	RISE1169.SG	0.007774	0.561037	0.013857	0.023062	0.006831	0.020882	uncertain	RISE1167	RISE1169	Poland_Koszyce_GAC.SG_daughter.RISE1166.SG.sister.RISE1171.SG	Poland_Koszyce_GAC.SG_brother.RISE1168.SG.brother.RISE1173.SG.brother.RISE1163.SG	F	M	..	I2a2a	J1c3f	HV0a	SchroederPNAS2019	SchroederPNAS2019
Group179	RISE1167.SG	RISE1170.SG	-0.011664	0.871293	-0.013387	0.033874	-0.022651	-0.004123	uncertain	RISE1167	RISE1170	Poland_Koszyce_GAC.SG_daughter.RISE1166.SG.sister.RISE1171.SG	Poland_Koszyce_GAC.SG	F	F	..	..	J1c3f	K1a1b1e	SchroederPNAS2019	SchroederPNAS2019
Group179	RISE1167.SG	RISE1171.SG	0.164863	0.824823	0.199877	0.03839	0.189339	0.210414	1st	RISE1167	RISE1171	Poland_Koszyce_GAC.SG_daughter.RISE1166.SG.sister.RISE1171.SG	Poland_Koszyce_GAC.SG_son.RISE1166.SG.brother.RISE1167.SG	F	M	..	I2a2a	J1c3f	J1c3f	SchroederPNAS2019	SchroederPNAS2019
Group179	RISE1167.SG	RISE1172.SG	0.058709	0.842998	0.069643	0.033291	0.060431	0.078855	3rd	RISE1167	RISE1172	Poland_Koszyce_GAC.SG_daughter.RISE1166.SG.sister.RISE1171.SG	Poland_Koszyce_GAC.SG_mother.RISE1163.SG.mother.RISE1173.SG	F	F	..	..	J1c3f	HV0a	SchroederPNAS2019	SchroederPNAS2019
Group179	RISE1167.SG	RISE1173.SG	0.056906	0.841206	0.067648	0.033291	0.058436	0.07686	3rd	RISE1167	RISE1173	Poland_Koszyce_GAC.SG_daughter.RISE1166.SG.sister.RISE1171.SG	Poland_Koszyce_GAC.SG_brother.RISE1169.SG.brother.RISE1168.SG.brother.RISE1163.SG	F	M	..	I2a2a	J1c3f	HV0a	SchroederPNAS2019	SchroederPNAS2019
Group179	RISE1168.SG	RISE1169.SG	0.099536	0.562781	0.176865	0.023062	0.169839	0.18389	2nd	RISE1168	RISE1169	Poland_Koszyce_GAC.SG_brother.RISE1169.SG.brother.RISE1173.SG.brother.RISE1163.SG	Poland_Koszyce_GAC.SG_brother.RISE1168.SG.brother.RISE1173.SG.brother.RISE1163.SG	M	M	I2a2a	I2a2a	HV0a	HV0a	SchroederPNAS2019	SchroederPNAS2019
Group179	RISE1168.SG	RISE1170.SG	-0.018478	0.873363	-0.021157	0.033874	-0.030421	-0.011893	uncertain	RISE1168	RISE1170	Poland_Koszyce_GAC.SG_brother.RISE1169.SG.brother.RISE1173.SG.brother.RISE1163.SG	Poland_Koszyce_GAC.SG	M	F	I2a2a	..	HV0a	K1a1b1e	SchroederPNAS2019	SchroederPNAS2019
Group179	RISE1168.SG	RISE1171.SG	0.028397	0.826335	0.034365	0.03839	0.023828	0.044903	uncertain	RISE1168	RISE1171	Poland_Koszyce_GAC.SG_brother.RISE1169.SG.brother.RISE1173.SG.brother.RISE1163.SG	Poland_Koszyce_GAC.SG_son.RISE1166.SG.brother.RISE1167.SG	M	M	I2a2a	I2a2a	HV0a	J1c3f	SchroederPNAS2019	SchroederPNAS2019
Group179	RISE1168.SG	RISE1172.SG	0.067227	0.845024	0.079556	0.036556	0.068919	0.090194	3rd	RISE1168	RISE1172	Poland_Koszyce_GAC.SG_brother.RISE1169.SG.brother.RISE1173.SG.brother.RISE1163.SG	Poland_Koszyce_GAC.SG_mother.RISE1163.SG.mother.RISE1173.SG	M	F	I2a2a	..	HV0a	HV0a	SchroederPNAS2019	SchroederPNAS2019
Group179	RISE1168.SG	RISE1173.SG	0.128227	0.843328	0.152048	0.033291	0.142837	0.16126	2nd	RISE1168	RISE1173	Poland_Koszyce_GAC.SG_brother.RISE1169.SG.brother.RISE1173.SG.brother.RISE1163.SG	Poland_Koszyce_GAC.SG_brother.RISE1169.SG.brother.RISE1168.SG.brother.RISE1163.SG	M	M	I2a2a	I2a2a	HV0a	HV0a	SchroederPNAS2019	SchroederPNAS2019
Group179	RISE1169.SG	RISE1170.SG	-0.013115	0.600095	-0.021854	0.023654	-0.029107	-0.014601	uncertain	RISE1169	RISE1170	Poland_Koszyce_GAC.SG_brother.RISE1168.SG.brother.RISE1173.SG.brother.RISE1163.SG	Poland_Koszyce_GAC.SG	M	F	I2a2a	..	HV0a	K1a1b1e	SchroederPNAS2019	SchroederPNAS2019
Group179	RISE1169.SG	RISE1171.SG	0.019981	0.568837	0.035125	0.023052	0.02811	0.042141	4th	RISE1169	RISE1171	Poland_Koszyce_GAC.SG_brother.RISE1168.SG.brother.RISE1173.SG.brother.RISE1163.SG	Poland_Koszyce_GAC.SG_son.RISE1166.SG.brother.RISE1167.SG	M	M	I2a2a	I2a2a	HV0a	J1c3f	SchroederPNAS2019	SchroederPNAS2019
Group179	RISE1169.SG	RISE1172.SG	0.046104	0.580963	0.079358	0.02345	0.072217	0.086499	3rd	RISE1169	RISE1172	Poland_Koszyce_GAC.SG_brother.RISE1168.SG.brother.RISE1173.SG.brother.RISE1163.SG	Poland_Koszyce_GAC.SG_mother.RISE1163.SG.mother.RISE1173.SG	M	F	I2a2a	..	HV0a	HV0a	SchroederPNAS2019	SchroederPNAS2019
Group179	RISE1169.SG	RISE1173.SG	0.081697	0.580037	0.140847	0.02345	0.133706	0.147989	2nd	RISE1169	RISE1173	Poland_Koszyce_GAC.SG_brother.RISE1168.SG.brother.RISE1173.SG.brother.RISE1163.SG	Poland_Koszyce_GAC.SG_brother.RISE1169.SG.brother.RISE1168.SG.brother.RISE1163.SG	M	M	I2a2a	I2a2a	HV0a	HV0a	SchroederPNAS2019	SchroederPNAS2019
Group179	RISE1170.SG	RISE1171.SG	-0.016491	0.882801	-0.01868	0.038207	-0.029491	-0.007869	uncertain	RISE1170	RISE1171	Poland_Koszyce_GAC.SG	Poland_Koszyce_GAC.SG_son.RISE1166.SG.brother.RISE1167.SG	F	M	..	I2a2a	K1a1b1e	J1c3f	SchroederPNAS2019	SchroederPNAS2019
Group179	RISE1170.SG	RISE1172.SG	-0.018663	0.902824	-0.020672	0.030375	-0.028534	-0.01281	uncertain	RISE1170	RISE1172	Poland_Koszyce_GAC.SG	Poland_Koszyce_GAC.SG_mother.RISE1163.SG.mother.RISE1173.SG	F	F	..	..	K1a1b1e	HV0a	SchroederPNAS2019	SchroederPNAS2019
Group179	RISE1170.SG	RISE1173.SG	-0.018388	0.900907	-0.020411	0.039528	-0.031299	-0.009524	uncertain	RISE1170	RISE1173	Poland_Koszyce_GAC.SG	Poland_Koszyce_GAC.SG_brother.RISE1169.SG.brother.RISE1168.SG.brother.RISE1163.SG	F	M	..	I2a2a	K1a1b1e	HV0a	SchroederPNAS2019	SchroederPNAS2019
Group179	RISE1171.SG	RISE1172.SG	0.054875	0.854353	0.06423	0.035876	0.05391	0.07455	3rd	RISE1171	RISE1172	Poland_Koszyce_GAC.SG_son.RISE1166.SG.brother.RISE1167.SG	Poland_Koszyce_GAC.SG_mother.RISE1163.SG.mother.RISE1173.SG	M	F	I2a2a	..	J1c3f	HV0a	SchroederPNAS2019	SchroederPNAS2019
Group179	RISE1171.SG	RISE1173.SG	0.052689	0.85244	0.06181	0.036556	0.051172	0.072448	3rd	RISE1171	RISE1173	Poland_Koszyce_GAC.SG_son.RISE1166.SG.brother.RISE1167.SG	Poland_Koszyce_GAC.SG_brother.RISE1169.SG.brother.RISE1168.SG.brother.RISE1163.SG	M	M	I2a2a	I2a2a	J1c3f	HV0a	SchroederPNAS2019	SchroederPNAS2019
Group179	RISE1172.SG	RISE1173.SG	0.16478	0.871703	0.189032	0.033874	0.179768	0.198296	1st	RISE1172	RISE1173	Poland_Koszyce_GAC.SG_mother.RISE1163.SG.mother.RISE1173.SG	Poland_Koszyce_GAC.SG_brother.RISE1169.SG.brother.RISE1168.SG.brother.RISE1163.SG	F	M	..	I2a2a	HV0a	HV0a	SchroederPNAS2019	SchroederPNAS2019
Group180	N44.SG	N45.SG	0.095849	0.803185	0.119337	0.031056	0.11062	0.128053	2nd	N44	N45	Poland_CWC_o.SG	Poland_CWC_o.SG	F	F	..	..	U5a1b2	H5a8	FernandesScientificReports2018	FernandesScientificReports2018
Group180	N44.SG	N47.SG	0.041455	0.805109	0.05149	0.034526	0.041398	0.061582	3rd	N44	N47	Poland_CWC_o.SG	Poland_CWC.SG	F	M	..	I2a2a	U5a1b2	U5b2a2	FernandesScientificReports2018	FernandesScientificReports2018
Group180	N44.SG	N49.SG	0.040463	0.784318	0.05159	0.035614	0.041008	0.062171	3rd	N44	N49	Poland_CWC_o.SG	Poland_CWC.SG	F	M	..	I2a2a	U5a1b2	H6a1a	FernandesScientificReports2018	FernandesScientificReports2018
Group180	N45.SG	N47.SG	0.006494	0.831593	0.007809	0.03839	-0.002729	0.018347	uncertain	N45	N47	Poland_CWC_o.SG	Poland_CWC.SG	F	M	..	I2a2a	H5a8	U5b2a2	FernandesScientificReports2018	FernandesScientificReports2018
Group180	N45.SG	N49.SG	0.011095	0.809498	0.013706	0.034526	0.003614	0.023798	uncertain	N45	N49	Poland_CWC_o.SG	Poland_CWC.SG	F	M	..	I2a2a	H5a8	H6a1a	FernandesScientificReports2018	FernandesScientificReports2018
Group180	N47.SG	N49.SG	0.04031	0.811525	0.049672	0.034526	0.03958	0.059764	3rd	N47	N49	Poland_CWC.SG	Poland_CWC.SG	M	M	I2a2a	I2a2a	U5b2a2	H6a1a	FernandesScientificReports2018	FernandesScientificReports2018
Group181	s19_X08_1.SG	s19_X10_1.SG	0.002106	0.043414	0.048514	0.041383	0.035292	0.061736	3rd	X08	X10	Estonia_BA.SG	Estonia_BA.SG	M	M	R1a1c-YP340	R1a1'2-Z645	T2a1b1a2	U5a2a1	SaagCurrentBiology2019	SaagCurrentBiology2019
Group182	I5766	BOT15.SG	0.023027	0.489419	0.04705	0.02262	0.040185	0.053915	3rd	I5766	BOT15	Russia_HG_Sosnoviy	Kazakhstan_Botai.SG	F	M	..	N1c2b2	U5a2b1	R1b1	NarasimhanPattersonScience2019	DamgaardScience2018
Group183	I8502	I8503	0.000876	0.027584	0.031774	0.046453	0.016863	0.046685	uncertain	I8502	I8503	Turkmenistan_C_Geoksyur_1.or.2d.rel.I8524_1d.rel.I8505	Turkmenistan_C_Geoksyur	F	F	..	..	U7a	J	NarasimhanPattersonScience2019	NarasimhanPattersonScience2019
Group183	I8502	I8505	0.003902	0.021547	0.181099	0.055374	0.163295	0.198903	1st	I8502	I8505	Turkmenistan_C_Geoksyur_1.or.2d.rel.I8524_1d.rel.I8505	Turkmenistan_C_Geoksyur	F	M	..	J1	U7a	H	NarasimhanPattersonScience2019	NarasimhanPattersonScience2019
Group183	I8502	I8510	0.002889	0.062501	0.046222	0.035446	0.034963	0.05748	4th	I8502	I8510	Turkmenistan_C_Geoksyur_1.or.2d.rel.I8524_1d.rel.I8505	Turkmenistan_C_Geoksyur	F	F	..	..	U7a	I1b	NarasimhanPattersonScience2019	NarasimhanPattersonScience2019
Group183	I8502	I8524	0.00464	0.040902	0.113441	0.041383	0.100219	0.126663	2nd	I8502	I8524	Turkmenistan_C_Geoksyur_1.or.2d.rel.I8524_1d.rel.I8505	Turkmenistan_C_Geoksyur	F	M	..	J	U7a	U7a	NarasimhanPattersonScience2019	NarasimhanPattersonScience2019
Group183	I8502	I8531	0.000319	0.019847	0.016055	0.055374	-0.001749	0.033859	uncertain	I8502	I8531	Turkmenistan_C_Geoksyur_1.or.2d.rel.I8524_1d.rel.I8505	Turkmenistan_C_Geoksyur_possible.1d.rel.I8503	F	F	..	..	U7a	H1bm	NarasimhanPattersonScience2019	NarasimhanPattersonScience2019
Group183	I8502	I8532	0.000818	0.022363	0.036568	0.055374	0.018764	0.054372	uncertain	I8502	I8532	Turkmenistan_C_Geoksyur_1.or.2d.rel.I8524_1d.rel.I8505	Turkmenistan_C_Geoksyur	F	F	..	..	U7a	..	NarasimhanPattersonScience2019	NarasimhanPattersonScience2019
Group183	I8502	I12483	0.003279	0.061016	0.053743	0.035446	0.042485	0.065002	3rd	I8502	I12483	Turkmenistan_C_Geoksyur_1.or.2d.rel.I8524_1d.rel.I8505	Turkmenistan_C_Geoksyur	F	F	..	..	U7a	HV	NarasimhanPattersonScience2019	NarasimhanPattersonScience2019
Group183	I8502	I12487	0.005041	0.076632	0.065776	0.032447	0.055644	0.075908	3rd	I8502	I12487	Turkmenistan_C_Geoksyur_1.or.2d.rel.I8524_1d.rel.I8505	Turkmenistan_C_Geoksyur	F	M	..	J	U7a	T2g1b	NarasimhanPattersonScience2019	NarasimhanPattersonScience2019
Group183	I8502	I12481	0.001864	0.086945	0.021434	0.031246	0.011728	0.03114	uncertain	I8502	I12481	Turkmenistan_C_Geoksyur_1.or.2d.rel.I8524_1d.rel.I8505	Turkmenistan_C_Geoksyur	F	M	..	J1	U7a	HV12b1	NarasimhanPattersonScience2019	NarasimhanPattersonScience2019
Group183	I8503	I8505	0.000757	0.017869	0.042346	0.055374	0.024542	0.06015	uncertain	I8503	I8505	Turkmenistan_C_Geoksyur	Turkmenistan_C_Geoksyur	F	M	..	J1	J	H	NarasimhanPattersonScience2019	NarasimhanPattersonScience2019
Group183	I8503	I8510	0.005461	0.051908	0.105211	0.037805	0.093172	0.11725	2nd	I8503	I8510	Turkmenistan_C_Geoksyur	Turkmenistan_C_Geoksyur	F	F	..	..	J	I1b	NarasimhanPattersonScience2019	NarasimhanPattersonScience2019
Group183	I8503	I8524	0.000353	0.033637	0.010494	0.041383	-0.002728	0.023715	uncertain	I8503	I8524	Turkmenistan_C_Geoksyur	Turkmenistan_C_Geoksyur	F	M	..	J	J	U7a	NarasimhanPattersonScience2019	NarasimhanPattersonScience2019
Group183	I8503	I8531	0.003345	0.0165	0.202747	0.055374	0.184943	0.220552	1st	I8503	I8531	Turkmenistan_C_Geoksyur	Turkmenistan_C_Geoksyur_possible.1d.rel.I8503	F	F	..	..	J	H1bm	NarasimhanPattersonScience2019	NarasimhanPattersonScience2019
Group183	I8503	I8532	2.2e-05	0.018675	0.001159	0.055374	-0.016645	0.018963	uncertain	I8503	I8532	Turkmenistan_C_Geoksyur	Turkmenistan_C_Geoksyur	F	F	..	..	J	..	NarasimhanPattersonScience2019	NarasimhanPattersonScience2019
Group183	I8503	I12483	-2.1e-05	0.049667	-0.000419	0.037805	-0.012457	0.01162	uncertain	I8503	I12483	Turkmenistan_C_Geoksyur	Turkmenistan_C_Geoksyur	F	F	..	..	J	HV	NarasimhanPattersonScience2019	NarasimhanPattersonScience2019
Group183	I8503	I12487	0.00066	0.062288	0.010592	0.035446	-0.000667	0.02185	uncertain	I8503	I12487	Turkmenistan_C_Geoksyur	Turkmenistan_C_Geoksyur	F	M	..	J	J	T2g1b	NarasimhanPattersonScience2019	NarasimhanPattersonScience2019
Group183	I8503	I12481	0.0056	0.071026	0.078848	0.033512	0.068247	0.089449	3rd	I8503	I12481	Turkmenistan_C_Geoksyur	Turkmenistan_C_Geoksyur	F	M	..	J1	J	HV12b1	NarasimhanPattersonScience2019	NarasimhanPattersonScience2019
Group183	I8505	I8510	0.003495	0.040373	0.086568	0.041383	0.073346	0.09979	3rd	I8505	I8510	Turkmenistan_C_Geoksyur	Turkmenistan_C_Geoksyur	M	F	J1	..	H	I1b	NarasimhanPattersonScience2019	NarasimhanPattersonScience2019
Group183	I8505	I8524	0.002201	0.02607	0.084434	0.046453	0.069523	0.099345	3rd	I8505	I8524	Turkmenistan_C_Geoksyur	Turkmenistan_C_Geoksyur	M	M	J1	J	H	U7a	NarasimhanPattersonScience2019	NarasimhanPattersonScience2019
Group183	I8505	I8531	0.000361	0.012578	0.028726	0.069217	0.006276	0.051176	uncertain	I8505	I8531	Turkmenistan_C_Geoksyur	Turkmenistan_C_Geoksyur_possible.1d.rel.I8503	M	F	J1	..	H	H1bm	NarasimhanPattersonScience2019	NarasimhanPattersonScience2019
Group183	I8505	I8532	0.000715	0.014251	0.050182	0.055374	0.032378	0.067987	uncertain	I8505	I8532	Turkmenistan_C_Geoksyur	Turkmenistan_C_Geoksyur	M	F	J1	..	H	..	NarasimhanPattersonScience2019	NarasimhanPattersonScience2019
Group183	I8505	I12483	0.001416	0.038584	0.036699	0.041383	0.023477	0.049921	uncertain	I8505	I12483	Turkmenistan_C_Geoksyur	Turkmenistan_C_Geoksyur	M	F	J1	..	H	HV	NarasimhanPattersonScience2019	NarasimhanPattersonScience2019
Group183	I8505	I12487	0.002831	0.048426	0.058468	0.037805	0.04643	0.070507	3rd	I8505	I12487	Turkmenistan_C_Geoksyur	Turkmenistan_C_Geoksyur	M	M	J1	J	H	T2g1b	NarasimhanPattersonScience2019	NarasimhanPattersonScience2019
Group183	I8505	I12481	0.002087	0.055637	0.037511	0.035446	0.026252	0.048769	4th	I8505	I12481	Turkmenistan_C_Geoksyur	Turkmenistan_C_Geoksyur	M	M	J1	J1	H	HV12b1	NarasimhanPattersonScience2019	NarasimhanPattersonScience2019
Group183	I8510	I8524	0.001118	0.076915	0.014542	0.032447	0.00441	0.024674	uncertain	I8510	I8524	Turkmenistan_C_Geoksyur	Turkmenistan_C_Geoksyur	F	M	..	J	I1b	U7a	NarasimhanPattersonScience2019	NarasimhanPattersonScience2019
Group183	I8510	I8531	0.001672	0.037331	0.044786	0.041383	0.031565	0.058008	4th	I8510	I8531	Turkmenistan_C_Geoksyur	Turkmenistan_C_Geoksyur_possible.1d.rel.I8503	F	F	..	..	I1b	H1bm	NarasimhanPattersonScience2019	NarasimhanPattersonScience2019
Group183	I8510	I8532	0.0009	0.041949	0.021449	0.041383	0.008228	0.034671	uncertain	I8510	I8532	Turkmenistan_C_Geoksyur	Turkmenistan_C_Geoksyur	F	F	..	..	I1b	..	NarasimhanPattersonScience2019	NarasimhanPattersonScience2019
Group183	I8510	I12483	0.001576	0.116011	0.013581	0.028228	0.00481	0.022353	uncertain	I8510	I12483	Turkmenistan_C_Geoksyur	Turkmenistan_C_Geoksyur	F	F	..	..	I1b	HV	NarasimhanPattersonScience2019	NarasimhanPattersonScience2019
Group183	I8510	I12487	0.003184	0.144596	0.022023	0.026813	0.013763	0.030283	uncertain	I8510	I12487	Turkmenistan_C_Geoksyur	Turkmenistan_C_Geoksyur	F	M	..	J	I1b	T2g1b	NarasimhanPattersonScience2019	NarasimhanPattersonScience2019
Group183	I8510	I12481	0.018066	0.166219	0.10869	0.02608	0.100635	0.116745	2nd	I8510	I12481	Turkmenistan_C_Geoksyur	Turkmenistan_C_Geoksyur	F	M	..	J1	I1b	HV12b1	NarasimhanPattersonScience2019	NarasimhanPattersonScience2019
Group183	I8524	I8531	0.000144	0.025258	0.005689	0.046453	-0.009222	0.0206	uncertain	I8524	I8531	Turkmenistan_C_Geoksyur	Turkmenistan_C_Geoksyur_possible.1d.rel.I8503	M	F	J	..	U7a	H1bm	NarasimhanPattersonScience2019	NarasimhanPattersonScience2019
Group183	I8524	I8532	0.00064	0.029273	0.021877	0.046453	0.006966	0.036788	uncertain	I8524	I8532	Turkmenistan_C_Geoksyur	Turkmenistan_C_Geoksyur	M	F	J	..	U7a	..	NarasimhanPattersonScience2019	NarasimhanPattersonScience2019
Group183	I8524	I12483	0.002307	0.080139	0.028787	0.032447	0.018655	0.038919	uncertain	I8524	I12483	Turkmenistan_C_Geoksyur	Turkmenistan_C_Geoksyur	M	F	J	..	U7a	HV	NarasimhanPattersonScience2019	NarasimhanPattersonScience2019
Group183	I8524	I12487	0.003291	0.099582	0.033043	0.030361	0.023639	0.042448	4th	I8524	I12487	Turkmenistan_C_Geoksyur	Turkmenistan_C_Geoksyur	M	M	J	J	U7a	T2g1b	NarasimhanPattersonScience2019	NarasimhanPattersonScience2019
Group183	I8524	I12481	0.002718	0.116142	0.0234	0.028228	0.014629	0.032171	uncertain	I8524	I12481	Turkmenistan_C_Geoksyur	Turkmenistan_C_Geoksyur	M	M	J	J1	U7a	HV12b1	NarasimhanPattersonScience2019	NarasimhanPattersonScience2019
Group183	I8531	I8532	0.000272	0.014057	0.019382	0.055374	0.001577	0.037186	uncertain	I8531	I8532	Turkmenistan_C_Geoksyur_possible.1d.rel.I8503	Turkmenistan_C_Geoksyur	F	F	..	..	H1bm	..	NarasimhanPattersonScience2019	NarasimhanPattersonScience2019
Group183	I8531	I12483	0.00033	0.03839	0.008585	0.041383	-0.004637	0.021806	uncertain	I8531	I12483	Turkmenistan_C_Geoksyur_possible.1d.rel.I8503	Turkmenistan_C_Geoksyur	F	F	..	..	H1bm	HV	NarasimhanPattersonScience2019	NarasimhanPattersonScience2019
Group183	I8531	I12487	0.000271	0.047387	0.005713	0.037805	-0.006325	0.017752	uncertain	I8531	I12487	Turkmenistan_C_Geoksyur_possible.1d.rel.I8503	Turkmenistan_C_Geoksyur	F	M	..	J	H1bm	T2g1b	NarasimhanPattersonScience2019	NarasimhanPattersonScience2019
Group183	I8531	I12481	0.002112	0.054727	0.038584	0.035446	0.027325	0.049842	4th	I8531	I12481	Turkmenistan_C_Geoksyur_possible.1d.rel.I8503	Turkmenistan_C_Geoksyur	F	M	..	J1	H1bm	HV12b1	NarasimhanPattersonScience2019	NarasimhanPattersonScience2019
Group183	I8532	I12483	0.001497	0.043973	0.034033	0.037805	0.021994	0.046072	uncertain	I8532	I12483	Turkmenistan_C_Geoksyur	Turkmenistan_C_Geoksyur	F	F	..	..	..	HV	NarasimhanPattersonScience2019	NarasimhanPattersonScience2019
Group183	I8532	I12487	0.007573	0.054742	0.138347	0.035446	0.127089	0.149606	2nd	I8532	I12487	Turkmenistan_C_Geoksyur	Turkmenistan_C_Geoksyur	F	M	..	J	..	T2g1b	NarasimhanPattersonScience2019	NarasimhanPattersonScience2019
Group183	I8532	I12481	0.000933	0.064319	0.014506	0.033512	0.003905	0.025107	uncertain	I8532	I12481	Turkmenistan_C_Geoksyur	Turkmenistan_C_Geoksyur	F	M	..	J1	..	HV12b1	NarasimhanPattersonScience2019	NarasimhanPattersonScience2019
Group183	I12483	I12487	0.01048	0.156843	0.066821	0.026151	0.058784	0.074858	3rd	I12483	I12487	Turkmenistan_C_Geoksyur	Turkmenistan_C_Geoksyur	F	M	..	J	HV	T2g1b	NarasimhanPattersonScience2019	NarasimhanPattersonScience2019
Group183	I12483	I12481	6.5e-05	0.18459	0.000354	0.025741	-0.007589	0.008298	uncertain	I12483	I12481	Turkmenistan_C_Geoksyur	Turkmenistan_C_Geoksyur	F	M	..	J1	HV	HV12b1	NarasimhanPattersonScience2019	NarasimhanPattersonScience2019
Group183	I12487	I12481	0.002584	0.227356	0.011364	0.024775	0.003773	0.018955	uncertain	I12487	I12481	Turkmenistan_C_Geoksyur	Turkmenistan_C_Geoksyur	M	M	J	J1	T2g1b	HV12b1	NarasimhanPattersonScience2019	NarasimhanPattersonScience2019
Group184	I6900	I6899	0.009601	0.552205	0.017387	0.023794	0.010185	0.02459	uncertain	I6900	I6899	Pakistan_IA_Udegram	Pakistan_IA_Udegram	M	M	E1b1b1b2	E1b1b1b2	..	..	NarasimhanPattersonScience2019	NarasimhanPattersonScience2019
Group184	I6900	I1994	0.032096	0.274421	0.116961	0.023947	0.109579	0.124342	2nd	I6900	I1994	Pakistan_IA_Udegram	Pakistan_IA_Udegram	M	F	E1b1b1b2	..	..	W3a1	NarasimhanPattersonScience2019	NarasimhanPattersonScience2019
Group184	I6900	I1985	0.070228	0.579975	0.121087	0.02345	0.113946	0.128229	2nd	I6900	I1985	Pakistan_IA_Udegram	Pakistan_IA_Udegram	M	M	E1b1b1b2	E1b1b1b2a	..	M	NarasimhanPattersonScience2019	NarasimhanPattersonScience2019
Group184	I6900	I3262	0.006849	0.549316	0.012468	0.023794	0.005265	0.01967	uncertain	I6900	I3262	Pakistan_IA_Udegram	Pakistan_IA_Udegram_father.or.son.I1799_1d.rel.I1992	M	M	E1b1b1b2	E1b1b1b2a	..	H14a	NarasimhanPattersonScience2019	NarasimhanPattersonScience2019
Group184	I6900	I1799	0.012438	0.545904	0.022784	0.023794	0.015582	0.029987	uncertain	I6900	I1799	Pakistan_IA_Udegram	Pakistan_IA_Udegram	M	M	E1b1b1b2	E1b1b1b2	..	T2a1b	NarasimhanPattersonScience2019	NarasimhanPattersonScience2019
Group184	I6900	I3260	0.105204	0.442651	0.237668	0.023067	0.230675	0.244661	1st	I6900	I3260	Pakistan_IA_Udegram	Pakistan_IA_Udegram_1d.rel.I6900	M	F	E1b1b1b2	..	..	U1a1	NarasimhanPattersonScience2019	NarasimhanPattersonScience2019
Group184	I6900	I6194	0.008371	0.522637	0.016017	0.022592	0.009137	0.022898	uncertain	I6900	I6194	Pakistan_IA_Udegram	Pakistan_IA_Udegram	M	M	E1b1b1b2	E1b1b1b2	..	U8b1a	NarasimhanPattersonScience2019	NarasimhanPattersonScience2019
Group184	I6899	I1994	-0.000442	0.288788	-0.00153	0.023902	-0.008875	0.005815	uncertain	I6899	I1994	Pakistan_IA_Udegram	Pakistan_IA_Udegram	M	F	E1b1b1b2	..	..	W3a1	NarasimhanPattersonScience2019	NarasimhanPattersonScience2019
Group184	I6899	I1985	0.045647	0.625289	0.073001	0.02421	0.065531	0.080471	3rd	I6899	I1985	Pakistan_IA_Udegram	Pakistan_IA_Udegram	M	M	E1b1b1b2	E1b1b1b2a	..	M	NarasimhanPattersonScience2019	NarasimhanPattersonScience2019
Group184	I6899	I3262	0.004838	0.589103	0.008212	0.02378	0.000905	0.015519	uncertain	I6899	I3262	Pakistan_IA_Udegram	Pakistan_IA_Udegram_father.or.son.I1799_1d.rel.I1992	M	M	E1b1b1b2	E1b1b1b2a	..	H14a	NarasimhanPattersonScience2019	NarasimhanPattersonScience2019
Group184	I6899	I1799	0.039263	0.586737	0.066918	0.02378	0.059611	0.074225	3rd	I6899	I1799	Pakistan_IA_Udegram	Pakistan_IA_Udegram	M	M	E1b1b1b2	E1b1b1b2	..	T2a1b	NarasimhanPattersonScience2019	NarasimhanPattersonScience2019
Group184	I6899	I3260	-0.001554	0.47062	-0.003301	0.022721	-0.010215	0.003612	uncertain	I6899	I3260	Pakistan_IA_Udegram	Pakistan_IA_Udegram_1d.rel.I6900	M	F	E1b1b1b2	..	..	U1a1	NarasimhanPattersonScience2019	NarasimhanPattersonScience2019
Group184	I6899	I6194	0.009387	0.560638	0.016743	0.023062	0.009718	0.023769	uncertain	I6899	I6194	Pakistan_IA_Udegram	Pakistan_IA_Udegram	M	M	E1b1b1b2	E1b1b1b2	..	U8b1a	NarasimhanPattersonScience2019	NarasimhanPattersonScience2019
Group184	I1994	I1985	-0.000652	0.299538	-0.002176	0.023979	-0.009533	0.005182	uncertain	I1994	I1985	Pakistan_IA_Udegram	Pakistan_IA_Udegram	F	M	..	E1b1b1b2a	W3a1	M	NarasimhanPattersonScience2019	NarasimhanPattersonScience2019
Group184	I1994	I3262	-0.001162	0.287714	-0.004039	0.023902	-0.011383	0.003306	uncertain	I1994	I3262	Pakistan_IA_Udegram	Pakistan_IA_Udegram_father.or.son.I1799_1d.rel.I1992	F	M	..	E1b1b1b2a	W3a1	H14a	NarasimhanPattersonScience2019	NarasimhanPattersonScience2019
Group184	I1994	I1799	-0.001728	0.287857	-0.006004	0.023902	-0.013348	0.001341	uncertain	I1994	I1799	Pakistan_IA_Udegram	Pakistan_IA_Udegram	F	M	..	E1b1b1b2	W3a1	T2a1b	NarasimhanPattersonScience2019	NarasimhanPattersonScience2019
Group184	I1994	I3260	-0.001378	0.239548	-0.005754	0.024646	-0.01335	0.001842	uncertain	I1994	I3260	Pakistan_IA_Udegram	Pakistan_IA_Udegram_1d.rel.I6900	F	F	..	..	W3a1	U1a1	NarasimhanPattersonScience2019	NarasimhanPattersonScience2019
Group184	I1994	I6194	2.7e-05	0.277411	9.7e-05	0.023947	-0.007284	0.007479	uncertain	I1994	I6194	Pakistan_IA_Udegram	Pakistan_IA_Udegram	F	M	..	E1b1b1b2	W3a1	U8b1a	NarasimhanPattersonScience2019	NarasimhanPattersonScience2019
Group184	I1985	I3262	0.015144	0.620451	0.024408	0.024983	0.016647	0.032169	uncertain	I1985	I3262	Pakistan_IA_Udegram	Pakistan_IA_Udegram_father.or.son.I1799_1d.rel.I1992	M	M	E1b1b1b2a	E1b1b1b2a	M	H14a	NarasimhanPattersonScience2019	NarasimhanPattersonScience2019
Group184	I1985	I1799	0.036079	0.618597	0.058323	0.024983	0.050562	0.066084	3rd	I1985	I1799	Pakistan_IA_Udegram	Pakistan_IA_Udegram	M	M	E1b1b1b2a	E1b1b1b2	M	T2a1b	NarasimhanPattersonScience2019	NarasimhanPattersonScience2019
Group184	I1985	I3260	-0.002357	0.493593	-0.004774	0.022882	-0.011747	0.002198	uncertain	I1985	I3260	Pakistan_IA_Udegram	Pakistan_IA_Udegram_1d.rel.I6900	M	F	E1b1b1b2a	..	M	U1a1	NarasimhanPattersonScience2019	NarasimhanPattersonScience2019
Group184	I1985	I6194	0.023831	0.590174	0.040379	0.02378	0.033072	0.047686	4th	I1985	I6194	Pakistan_IA_Udegram	Pakistan_IA_Udegram	M	M	E1b1b1b2a	E1b1b1b2	M	U8b1a	NarasimhanPattersonScience2019	NarasimhanPattersonScience2019
Group184	I3262	I1799	0.137572	0.583945	0.235591	0.02378	0.228284	0.242898	1st	I3262	I1799	Pakistan_IA_Udegram_father.or.son.I1799_1d.rel.I1992	Pakistan_IA_Udegram	M	M	E1b1b1b2a	E1b1b1b2	H14a	T2a1b	NarasimhanPattersonScience2019	NarasimhanPattersonScience2019
Group184	I3262	I3260	0.001037	0.469477	0.002208	0.022721	-0.004705	0.009122	uncertain	I3262	I3260	Pakistan_IA_Udegram_father.or.son.I1799_1d.rel.I1992	Pakistan_IA_Udegram_1d.rel.I6900	M	F	E1b1b1b2a	..	H14a	U1a1	NarasimhanPattersonScience2019	NarasimhanPattersonScience2019
Group184	I3262	I6194	0.043071	0.557828	0.077212	0.023062	0.070186	0.084238	3rd	I3262	I6194	Pakistan_IA_Udegram_father.or.son.I1799_1d.rel.I1992	Pakistan_IA_Udegram	M	M	E1b1b1b2a	E1b1b1b2	H14a	U8b1a	NarasimhanPattersonScience2019	NarasimhanPattersonScience2019
Group184	I1799	I3260	-0.001154	0.476251	-0.002423	0.022686	-0.009321	0.004475	uncertain	I1799	I3260	Pakistan_IA_Udegram	Pakistan_IA_Udegram_1d.rel.I6900	M	F	E1b1b1b2	..	T2a1b	U1a1	NarasimhanPattersonScience2019	NarasimhanPattersonScience2019
Group184	I1799	I6194	0.077323	0.565919	0.136632	0.023052	0.129617	0.143647	2nd	I1799	I6194	Pakistan_IA_Udegram	Pakistan_IA_Udegram	M	M	E1b1b1b2	E1b1b1b2	T2a1b	U8b1a	NarasimhanPattersonScience2019	NarasimhanPattersonScience2019
Group184	I3260	I6194	-0.001586	0.456313	-0.003475	0.022489	-0.010284	0.003333	uncertain	I3260	I6194	Pakistan_IA_Udegram_1d.rel.I6900	Pakistan_IA_Udegram	F	M	..	E1b1b1b2	U1a1	U8b1a	NarasimhanPattersonScience2019	NarasimhanPattersonScience2019

## Sheet: stats
Table S5. Basic statistic on the corrected kinship coefficients at diferent (empirical) overlap fraction ranges.
		stats of overlap fraction in the bin			stats of corrected kinship coefficient in the bin
bin ID	bin size	minimum	maximum	median	mean	SD	6 sigma	95% confidence
0	8901	0.003529	0.013528	0.011578	-0.000239	0.011576	0.069456	0.022689
1	35267	0.013529	0.023528	0.018867	-0.000423	0.009299	0.055797	0.018227
2	41860	0.023529	0.033528	0.028777	-0.000392	0.007807	0.046845	0.015303
3	48730	0.033529	0.043529	0.038625	-0.000441	0.006971	0.041824	0.013663
4	54638	0.043531	0.053529	0.04866	-0.000462	0.006378	0.038267	0.012501
5	61837	0.053531	0.06353	0.058732	-0.000476	0.005987	0.035922	0.011734
6	71044	0.063531	0.07353	0.068646	-0.000514	0.005671	0.034026	0.011115
7	82759	0.073531	0.08353	0.078754	-0.000694	0.005523	0.033141	0.010826
8	83301	0.083531	0.09353	0.088405	-0.000743	0.005331	0.031989	0.01045
9	71423	0.093531	0.10353	0.098365	-0.000763	0.005187	0.031124	0.010167
10	63624	0.103531	0.11353	0.108378	-0.000707	0.004948	0.029689	0.009698
11	57708	0.113531	0.12353	0.118414	-0.000668	0.004816	0.028895	0.009439
12	53684	0.123531	0.13353	0.128393	-0.00072	0.004754	0.028526	0.009318
13	49406	0.133531	0.143531	0.138504	-0.000729	0.004698	0.028186	0.009207
14	48564	0.143532	0.153531	0.148528	-0.000741	0.004592	0.027553	0.009001
15	46557	0.153532	0.163531	0.158415	-0.000751	0.004484	0.026902	0.008788
16	43780	0.163533	0.173533	0.168428	-0.000691	0.004462	0.026771	0.008745
17	41777	0.173534	0.183533	0.17853	-0.000727	0.004399	0.026393	0.008622
18	42593	0.183534	0.193533	0.188618	-0.000691	0.004405	0.026431	0.008634
19	40551	0.193534	0.203534	0.198455	-0.000716	0.004283	0.0257	0.008395
20	38899	0.203535	0.213534	0.208537	-0.000728	0.004295	0.02577	0.008418
21	38288	0.213535	0.223534	0.21853	-0.000735	0.0043	0.025802	0.008429
22	38550	0.223535	0.233535	0.228501	-0.000745	0.004253	0.02552	0.008337
23	37730	0.233537	0.243535	0.238467	-0.000676	0.00422	0.025322	0.008272
24	35790	0.243537	0.253536	0.248564	-0.000664	0.004219	0.025314	0.008269
25	33945	0.253537	0.263536	0.258468	-0.000712	0.004102	0.024611	0.00804
26	31855	0.263537	0.273537	0.268501	-0.000705	0.004141	0.024848	0.008117
27	31972	0.273538	0.283537	0.278596	-0.000655	0.0041	0.024603	0.008037
28	32417	0.283538	0.293537	0.288525	-0.000688	0.004098	0.024591	0.008033
29	31944	0.293538	0.303538	0.298453	-0.000707	0.004114	0.024686	0.008064
30	31278	0.303539	0.313538	0.308517	-0.000727	0.0041	0.0246	0.008036
31	31619	0.313539	0.323538	0.318576	-0.000761	0.004065	0.024387	0.007966
32	30425	0.32354	0.333538	0.328503	-0.000735	0.003996	0.023975	0.007832
33	29750	0.33354	0.343538	0.338474	-0.00076	0.004028	0.02417	0.007896
34	28470	0.34354	0.353539	0.34855	-0.00072	0.00396	0.023757	0.007761
35	28019	0.35354	0.36354	0.358529	-0.000731	0.004016	0.024096	0.007871
36	27027	0.363541	0.37354	0.368508	-0.000753	0.003951	0.023704	0.007743
37	27086	0.373541	0.383539	0.378567	-0.00075	0.003926	0.023554	0.007694
38	26842	0.383541	0.393541	0.38855	-0.00071	0.003915	0.023491	0.007674
39	26877	0.393542	0.403541	0.398509	-0.000801	0.00395	0.023697	0.007741
40	26410	0.403542	0.413541	0.408492	-0.000755	0.003966	0.023793	0.007772
41	26441	0.413542	0.423541	0.418538	-0.000724	0.003958	0.023746	0.007757
42	25694	0.423543	0.433541	0.428493	-0.0008	0.003987	0.02392	0.007814
43	25454	0.433543	0.443542	0.438588	-0.000805	0.003979	0.023873	0.007798
44	26045	0.443543	0.453542	0.448573	-0.000809	0.003957	0.023743	0.007756
45	25693	0.453544	0.463543	0.458519	-0.000799	0.003881	0.023288	0.007607
46	25386	0.463544	0.473543	0.468462	-0.000756	0.003913	0.023476	0.007669
47	24769	0.473544	0.483544	0.47856	-0.000761	0.003908	0.023447	0.007659
48	23773	0.483545	0.493544	0.488493	-0.000778	0.0039	0.023398	0.007643
49	23891	0.493545	0.503544	0.498558	-0.000746	0.003938	0.023628	0.007718
50	23236	0.503545	0.513544	0.508557	-0.000771	0.003929	0.023573	0.0077
51	23545	0.513546	0.523544	0.518587	-0.000742	0.003889	0.023333	0.007622
52	23611	0.523547	0.533546	0.528606	-0.000723	0.003936	0.023619	0.007715
53	23493	0.533547	0.543546	0.538544	-0.000782	0.003974	0.023846	0.00779
54	23675	0.543547	0.553546	0.54856	-0.000847	0.004107	0.024641	0.008049
55	23528	0.553547	0.563546	0.55855	-0.000754	0.003969	0.023817	0.00778
56	23261	0.563547	0.573546	0.568499	-0.000765	0.003969	0.023817	0.00778
57	21866	0.573547	0.583546	0.578485	-0.000771	0.004037	0.02422	0.007912
58	20094	0.583547	0.593545	0.588485	-0.000685	0.004078	0.024465	0.007992
59	17890	0.593547	0.603547	0.598404	-0.000704	0.00406	0.024358	0.007957
60	15655	0.603549	0.613547	0.608314	-0.000632	0.004212	0.02527	0.008255
61	13539	0.61355	0.623549	0.618343	-0.000594	0.004263	0.025577	0.008355
62	11641	0.623551	0.63355	0.628298	-0.000651	0.004144	0.024862	0.008122
63	10095	0.633551	0.64355	0.63846	-0.000574	0.004227	0.02536	0.008284
64	8757	0.643551	0.65355	0.648436	-0.000613	0.00435	0.026101	0.008526
65	7755	0.653551	0.66355	0.658404	-0.000615	0.004234	0.025401	0.008298
66	6544	0.663551	0.67355	0.668335	-0.000613	0.004206	0.025237	0.008244
67	5736	0.673554	0.68355	0.678242	-0.000575	0.00431	0.025862	0.008448
68	5017	0.683554	0.69355	0.688577	-0.000592	0.004024	0.024147	0.007888
69	4338	0.693555	0.703552	0.698595	-0.000847	0.00423	0.025379	0.00829
70	3594	0.703556	0.713555	0.708364	-0.000912	0.004062	0.024371	0.007961
71	3031	0.713559	0.723553	0.718197	-0.001113	0.0044	0.026401	0.008624
72	2589	0.72356	0.733559	0.728583	-0.000879	0.004353	0.026117	0.008532
73	2065	0.733572	0.743566	0.738384	-0.001022	0.004856	0.029136	0.009518
74	1608	0.743572	0.75356	0.748258	-0.001276	0.004715	0.028293	0.009242
75	1451	0.753574	0.763561	0.758207	-0.001279	0.004976	0.029856	0.009753
76	1421	0.763578	0.773571	0.76881	-0.001396	0.005591	0.033544	0.010958
77	1185	0.773593	0.783586	0.778871	-0.001457	0.004855	0.029129	0.009515
78	1005	0.783593	0.793583	0.788829	-0.001563	0.006196	0.037176	0.012144
79	944	0.7936	0.803584	0.79835	-0.002122	0.00553	0.033178	0.010838
80	959	0.803611	0.813596	0.80896	-0.001762	0.006048	0.036288	0.011854
81	797	0.813625	0.823595	0.818553	-0.002019	0.005648	0.033889	0.01107
82	596	0.823637	0.83362	0.828885	-0.002975	0.006894	0.041364	0.013512
83	606	0.833644	0.843634	0.838718	-0.00247	0.00596	0.035762	0.011682
84	568	0.84367	0.853666	0.848744	-0.001937	0.006415	0.038493	0.012574
85	500	0.85374	0.864708	0.860241	-0.002079	0.006326	0.037955	0.012399
86	500	0.86472	0.875244	0.869225	-0.002675	0.006091	0.036549	0.011939
87	500	0.875252	0.886672	0.881699	-0.00248	0.006781	0.040687	0.013291
88	500	0.88668	0.902194	0.893823	-0.003007	0.007089	0.042535	0.013895
89	500	0.902241	0.916921	0.909972	-0.00306	0.005573	0.033436	0.010922
90	500	0.916986	0.936518	0.926944	-0.00275	0.00625	0.037499	0.01225
91	1142	0.936518	0.999629	0.966748	-0.001749	0.004665	0.02799	0.009143

## Sheet: annotation (AADR V42.4)
Table S5. The full annotation of the analyzed 2136 ancient individuals from the AADR (V42.4) 1240K data set.
Index	Instance ID ("_all" means includes a mix of UDG-treated and non-UDG-treated; "_published" distinguishes a published sample for a still-unpublished higher quality version)	Master ID	Skeletal code	Skeletal element	Year this sample was first published [missing: GreenScience 2010 (Vi33.15, Vi33.26), Olalde2018 (I2657), RasmussenNature2010 (Australian)]	Publication	Representative contact	Average of 95.4% date range in calBP (defined as 1950 CE)	Date: One of two formats. (Format 1) 95.4% CI calibrated radiocarbon age (Conventional Radiocarbon Age BP, Lab number) e.g. 5983-5747 calBCE (6980±50 BP, Beta-226472). (Format 2) Archaeological context date, e.g. 2500-1700 BCE	Group_ID (format convention which we try to adhere to is "Country_<Geographic.Region_<Geographic.Subregion_>><Archaeological.Period.Or.DateBP_<Alternative.Archaeological.Period_>><Archaeological.Culture_<Alternative.Archaeological.Culture>><genetic.subgrouping.index.if.necessary_><"o_"sometimes.with.additional.detail.if.an.outlier><additional.suffix.especially.relative.status.if.we.recommend.remo…	Locality	Country	Lat.	Long.	Data type	No. Libraries	Coverage on autosomal targets	SNPs hit on autosomal targets	Sex	Y chrom. (automatically called only if >50000 autosomal SNPs hit)	mtDNA coverage (merged data)	mtDNA haplogroup if ≥2 coverage or published (merged data or consensus if not available)	mtDNA match to consensus if ≥2 coverage (merged data)	Damage rate in first nucleotide on sequences overlapping 1240k targets (merged data)	Sex ratio [Y/(Y+X) counts] (merged data)	Xcontam ANGSD SNPs (only if male and ≥200)	Xcontam ANGSD MOM point estimate (only if male and ≥200)	Xcontam ANGSD MOM Z-score (only if male and ≥200)	Xcontam ANGSD MOM 95% CI truncated at 0 (only if male and ≥200)	Library type (minus=no.damage.correction, half=damage.retained.at.last.position, plus=damage.fully.corrected, ss=single.stranded.library.preparation)	LibraryID(s)	ASSESSMENT (Xcontam listed if |Z|>2 standard errors from zero: 0.02-0.05="QUESTIONABLE", >0.05="QUESTIONABLE_CRITICAL" or "FAIL") (mtcontam 97.5th percentile estimates listed if coverage >2: <0.8 is "QUESTIONABLE_CRITICAL", 0.8-0.95 is "QUESTIONABLE", and 0.95-0.98 is recorded but "PASS", gets overriden by ANGSD)
9	I0627	I0627	VN34, 0.7.MB.H1.M6	petrous	2018	LipsonScience2018	Pinhasi, Ron	3964	2131-1896 calBCE (3630±35 BP, Poz-81116, date suspect because C:N ratio of 3.68)	Vietnam_N	Man Bac	Vietnam	20.1333	105.983	1240K	10	0.106283	109664	F	..	..	M7b1a1	..	..	..	..	..	..	..	half,half,half,half,half,half,half,half,half,half	S0627.E1.L2,S0627.E1.L3,S2729.E1.L2,S2729.E1.L3,S2729.E1.L4,S2729.E1.L5,S2729.E1.L6,S0627.E3.L2,S0627.E4.L2,S7242.E1.L1	QUESTIONABLE (mtcontam=0.811-0.999)
13	I1781	I1781	Gonur 2003 tomb 3012 sample 1	tooth	2019	NarasimhanPattersonScience2019	Mallory, James; Dubova, Nadezhda	3841	2009-1772 calBCE (3550±30 BP, PSUAMS-2065)	Turkmenistan_Gonur_BA_1	Gonur	Turkmenistan	38.2123	62.0344	1240K	3	0.345139	312044	M	T	..	T1a1	..	..	..	..	0.008943	0.819431	[0,0.03]	half,half,half	S1781.E1.L1,S1781.E1.L2,S1781.E1.L3	PASS
14	I1782	I1782	Gonur 2003 tomb 3049 sample 3	tooth	2019	NarasimhanPattersonScience2019	Mallory, James; Dubova, Nadezhda	4165	2288-2142 calBCE (3785±20 BP, PSUAMS-2309)	Turkmenistan_Gonur_BA_1	Gonur	Turkmenistan	38.2123	62.0344	1240K	3	0.241703	239217	F	..	..	..	..	..	..	..	..	..	..	half,half,half	S1782.E1.L1,S1782.E1.L2,S1782.E1.L3	QUESTIONABLE (Z=2.6.for.damage.non-damage.comparison.for.L1)
16	I1788	I1788	Gonur tomb 1340 sample 66	tooth	2019	NarasimhanPattersonScience2019	Mallory, James; Dubova, Nadezhda	3966	2127-1905 calBCE (3630±30 BP, PSUAMS-2066)	Turkmenistan_Gonur_BA_1	Gonur	Turkmenistan	38.2123	62.0344	1240K	3	0.302469	281189	F	..	..	H6	..	..	..	..	..	..	..	half,half,half	S1788.E1.L1,S1788.E1.L2,S1788.E1.L3	PASS
18	I1790	I1790	Gonur 2013 Area12 pit room 29 N4258 N15m	tooth	2019	NarasimhanPattersonScience2019	Mallory, James; Dubova, Nadezhda	3996	2134-1957 calBCE (3660±20 BP, PSUAMS-2311)	Turkmenistan_Gonur_BA_1	Gonur	Turkmenistan	38.2123	62.0344	1240K	3	0.195499	198651	F	..	..	W6	..	..	..	..	..	..	..	half,half,half	S1790.E1.L1,S1790.E1.L2,S1790.E1.L3	QUESTIONABLE (Z=2.1.for.damage.non-damage.comparison.for.L1)
20	I1793	I1793	Gonur 2013 Area12 occasional find N4384 N14m	tooth	2019	NarasimhanPattersonScience2019	Mallory, James; Dubova, Nadezhda	4060	2190-2029 calBCE (3700±20 BP, PSUAMS-2312)	Turkmenistan_Gonur_BA_1	Gonur	Turkmenistan	38.2123	62.0344	1240K	3	0.103933	113140	F	..	..	T	..	..	..	..	..	..	..	half,half,half	S1793.E1.L1,S1793.E1.L2,S1793.E1.L3	PASS
22	I2085	I2085	Gonur 2004 Area 8 cist 3201 N28m	bone	2019	NarasimhanPattersonScience2019	Mallory, James; Dubova, Nadezhda	3899	2011-1886 calBCE (3580±20 BP, PSUAMS-2313)	Turkmenistan_Gonur_BA_1	Gonur	Turkmenistan	38.2123	62.0344	1240K	3	0.130472	141334	M	E1b1b1	..	HV1a'b'c	..	..	..	..	0.056925	0.995103	[0,0.169]	half,half,half	S2085.E1.L1,S2085.E1.L2,S2085.E1.L3	PASS (mtcontam=0.978-0.999)
24	I2116	I2116	Gonur 2013 Area 19 cist tomb 4290 (1) N2m	tooth	2019	NarasimhanPattersonScience2019	Mallory, James; Dubova, Nadezhda	3951	2118-1883 calBCE (3605±35 BP, Poz-83490)	Turkmenistan_Gonur_BA_1	Gonur	Turkmenistan	38.2123	62.0344	1240K	3	0.348086	317154	F	..	..	U7a4a1	..	..	..	..	..	..	..	half,half,half	S2116.E1.L1,S2116.E1.L2,S2116.E1.L3	PASS
25	I2121	I2121	Gonur 2003 tomb 3007 sample 8	tooth	2019	NarasimhanPattersonScience2019	Mallory, James; Dubova, Nadezhda	4072	2203-2041 calBCE (3735±20 BP, PSUAMS-2314)	Turkmenistan_Gonur_BA_1	Gonur	Turkmenistan	38.2123	62.0344	1240K	3	0.232939	230253	F	..	..	HV2	..	..	..	..	..	..	..	half,half,half	S2121.E1.L1,S2121.E1.L2,S2121.E1.L3	PASS (mtcontam=0.978-0.987)
27	I2123	I2123	Gonur 2005 tomb 3465 sample 9	tooth	2019	NarasimhanPattersonScience2019	Mallory, James; Dubova, Nadezhda	4246	2452-2140 calBCE (3815±35 BP, Poz-83491)	Turkmenistan_Gonur_BA_2	Gonur	Turkmenistan	38.2123	62.0344	1240K	3	0.341635	314905	F	..	..	M30a	..	..	..	..	..	..	..	half,half,half	S2123.E1.L1,S2123.E1.L2,S2123.E1.L3	PASS
30	I2497	I2497	VN41, 78.NN.M4.KB	petrous	2018	LipsonScience2018	Pinhasi, Ron	1950	100 BCE - 100 CE	Vietnam_BA	Nui Nap	Vietnam	19.8	105.8	1240K	5	0.372705	316445	F	..	..	C7a	..	..	..	..	..	..	..	half,half,half,half,half	S2497.E1.L4,S2497.E1.L5,S2497.E2.L1,S2497.E3.L1,S7246.E1.L1	PASS (mtcontam=0.908-0.997)
32	I2922	I2922	TH16-12, 33-16-12, Period 1	bone (phalanx)	2019	NarasimhanPattersonScience2019	Pinhasi, Ron; Monge, Janet	4062	2197-2027 calBCE (3705±25 BP, PSUAMS-2227)	Iran_C_TepeHissar	Tepe Hissar	Iran	36.1544	54.3836	1240K	3	0.297904	279888	F	..	..	W3b	..	..	..	..	..	..	..	half,half,half	S2922.E1.L1,S2922.E1.L2,S2922.E1.L3	PASS
33	I2927	I2927	TH23-124, 33-23-124, Period 3	petrous	2019	NarasimhanPattersonScience2019	Pinhasi, Ron; Monge, Janet	4413	2575-2350 calBCE (3970±30 BP, PSUAMS-1916)	Iran_C_TepeHissar	Tepe Hissar	Iran	36.1544	54.3836	1240K	3	0.547576	404589	M	J	..	T2h2	..	..	..	..	-0.00305	-2.3122	[0,0]	half,half,half	S2927.E1.L1,S2927.E1.L2,S2927.E1.L3	PASS
34	I2928	I2928	TH23-205, 33-23-205, Period 3	petrous	2019	NarasimhanPattersonScience2019	Pinhasi, Ron; Monge, Janet	4632	2858-2505 calBCE (4095±25 BP, PSUAMS-1917)	Iran_C_TepeHissar	Tepe Hissar	Iran	36.1544	54.3836	1240K	3	0.202184	205957	F	..	..	U7a	..	..	..	..	..	..	..	half,half,half	S2928.E1.L1,S2928.E1.L2,S2928.E1.L3	PASS
35	I2960	I2960	Grave 233, Individual 1 in a double burial, UD T219 2+3	bone (long bone)	2019	NarasimhanPattersonScience2019	Olivieri, Luca; Zahir, Muhammad; Vidale, Massimo; Micheli, Roberto	825	1000-1250 CE [father.or.son of I2959 at 1037-1207 calCE (905±30 BP, Poz-83508)]	Pakistan_Medieval_Udegram_Ghaznavid_father.or.son.I2959	Swat Valley, Udegram	Pakistan	34.7432	72.3142	1240K	4	0.565291	467765	M	R1a1a	..	D4c2	..	..	..	..	0.033346	2.50782	[0.007,0.059]	half,half,half,half	S2960.E1.L2,S2961.E1.L1,S2961.E1.L2,S2961.E1.L3	QUESTIONABLE (Xcontam=0.023)
36	I3374	I3374	Gonur 2003 Area 6 tomb 3042 sample 7	tooth	2019	NarasimhanPattersonScience2019	Mallory, James; Dubova, Nadezhda	3985	2125-1945 calBCE (3645±20 BP, PSUAMS-2317)	Turkmenistan_Gonur_BA_1	Gonur	Turkmenistan	38.2123	62.0344	1240K	3	0.135771	144321	F	..	..	..	..	..	..	..	..	..	..	half,half,half	S3374.E1.L1,S3374.E1.L2,S3374.E1.L3	QUESTIONABLE (mtcontam=0.909-0.961)
37	I3448	I3448	DL-BR1-B, CTX 2-B3, #21, individual 2, Dali 1, burial 1	bone (phalanx)	2019	NarasimhanPattersonScience2019	Frachetti, Michael	3700	1900-1600 BCE [layer date of another sample from the same grave at 1871-1636 calBCE (3420±30 BP, Beta-391199)]	Kazakhstan_MLBA_Dali	Byan Zherek, eastern spur, Dali	Kazakhstan	45.1324	79.3644	1240K	3	0.350632	323601	F	..	..	T	..	..	..	..	..	..	..	half,half,half	S3448.E1.L1,S3448.E1.L3,S3448.E1.L2	PASS (mtcontam=0.971-0.99)
39	I3807	I3807	22	tooth	2019	OlaldeScience2019	Lalueza-Fox, Carles	600	1200-1500 CE	Iberia_NazariPeriod_Muslim	Granada, Lecrín, Torna Alta, Alquería de Mondújar	Spain	36.9492	-3.538	1240K	3	0.136811	148892	M	E1b1b1b1	..	U6a2	..	..	..	..	0.131182	1.47018	[0,0.306]	half,half,half	S3807.E1.L1,S3807.E1.L2,S3807.E1.L3	PASS (mtcontam=0.957-0.964)
40	I3981	I3981	7	tooth	2019	OlaldeScience2019	Lalueza-Fox, Carles	1450	400-600 CE	Iberia_Roman	Granada, Fuentenueva	Spain	37.1775	-3.60917	1240K	3	0.654293	526706	M	E1b1b1a	..	T2b32	..	..	..	..	0.013113	1.58644	[0,0.029]	half,half,half	S3981.E1.L1,S3981.E1.L3,S3981.E1.L4	PASS
43	I4451	I4451	TAP1	petrous	2018	LipsonCurrentBiology2018	Pinhasi, Ron	2260	410-210 calBCE (2348±32 BP, Wk-20390, marine correction applied according to Petchey et al. 2014)	Vanuatu_2300BP	Efate, Mele-Taplins	Vanuatu	-17.6894	168.29	1240K	2	1.13332	676265	M	K2b1a3	..	M28a7	..	..	..	..	0.010233	2.24014	[0.001,0.019]	half,half	S4451.E1.L2,S4451.E1.L3	PASS (Xcontam=0.01)
44	I7207	I7207	RDVS_04/81	petrous	2019	NarasimhanPattersonScience2019	Pinhasi, Ron; Veleminsky, Petr; Dobeš, Miroslav	4400	2559-2340 calBCE (3935±25 BP, PSUAMS-3887)	Czech_CordedWare	Radovesice	Czech Republic	50.4103	14.0746	1240K	1	1.86315	789641	M	R1a1a1	101	W3a1	[0.984,0.993]	0.119	0.42	3032	0.006635	3.57448	[0.003,0.01]	half	S7207.E1.L1	PASS (Xcontam=0.007)
45	I7208	I7208	RDVS_40/78	petrous	2019	NarasimhanPattersonScience2019	Pinhasi, Ron; Veleminsky, Petr; Dobeš, Miroslav	4330	2464-2295 calBCE (3885±25 BP, PSUAMS-3888)	Czech_CordedWare	Radovesice	Czech Republic	50.4103	14.0746	1240K	1	1.96227	811518	M	R1a1a	194	U5a1b	[0.996,1.000]	0.135	0.419	3279	0.005864	3.43673	[0.003,0.009]	half	S7208.E1.L1	PASS (Xcontam=0.006)
46	I7209	I7209	RDVS_5/79	petrous	2019	NarasimhanPattersonScience2019	Pinhasi, Ron; Veleminsky, Petr; Dobeš, Miroslav	4283	2458-2207 calBCE (3850±25 BP, PSUAMS-4026)	Czech_CordedWare	Radovesice	Czech Republic	50.4103	14.0746	1240K	1	4.12092	869434	M	R1a1a1	288	J1c2	[0.996,1.000]	0.102	0.42	5553	0.005542	4.85241	[0.003,0.008]	half	S7209.E1.L1	PASS (Xcontam=0.006)
47	I7579	I7579	360	petrous	2018	OlaldeNature2018	Neil, Benjamin	3400	1600-1300 BCE	England_MBA_sister.I1780	England, Bedfordshire, Biddenham Loop	Great Britain	52.1224	-0.511365	1240K	1	3.34143	766013	F	..	180	U5b2a1a	[0.985,0.994]	0.119	0.01	7286	..	..	..	half	S7579.E1.L1	PASS (extraction.negative.flag)
48	I7580	I7580	425	petrous	2018	OlaldeNature2018	Neil, Benjamin	3400	1600-1300 BCE	England_MBA	England, Bedfordshire, Biddenham Loop	Great Britain	52.1224	-0.511365	1240K	1	3.99379	770757	F	..	214	U5b2a1a	[0.995,1.000]	0.126	0.012	7488	..	..	..	half	S7580.E1.L1	PASS (extraction.negative.flag)
49	I7271	I7271	BRAN_19B	petrous	2018	OlaldeNature2018	Pinhasi, Ron	4200	2500-2000 BCE	Czech_BellBeaker_brother.I7278	Brandysek	Czech Republic	50.19	14.158	1240K	1	0.198159	193600	M	R1b1a1a2a1a2b1	37.8	U4a	[0.979,0.996]	0.134	0.454	94	n/a (<200 SNPs)	n/a (<200 SNPs)	n/a (<200 SNPs)	half	S7271.E1.L1	PASS
50	I7278	I7278	BRAN_71	petrous	2018	OlaldeNature2018	Pinhasi, Ron	4332	2464-2299 calBCE (3890±20 BP, PSUAMS-4349)	Czech_BellBeaker	Brandysek	Czech Republic	50.19	14.158	1240K	1	3.56754	795922	M	R1b1a1a2a1a2b1	173	U4a	[0.983,0.993]	0.08	0.422	4688	0.007933	5.48016	[0.005,0.011]	half	S7278.E1.L1	PASS (Xcontam=0.014)
51	I7041	I7041	HUNG495t	tooth (canine)	2018	OlaldeNature2018	Pinhasi, Ron	4000	2150-1950 BCE [based on being brother of I7043 at 2136-1977 calBCE (3670±20 BP, PSUAMS-4036)]	Hungary_EBA_Protonagyrev_brother.I7043	Szigetszentmiklos-Vozm-telep-dulo	Hungary	47.43	19.052	1240K	1	0.436679	381950	M	R1b1a1a2	448	H1b1	[0.982,0.992]	0.054	0.434	356	0.001732	0.415453	[0,0.01]	half	S7041.E1.L1	PASS
52	I7043	I7043	HUNG497	petrous	2018	OlaldeNature2018	Pinhasi, Ron	4007	2136-1977 calBCE (3670±20 BP, PSUAMS-4036)	Hungary_EBA_Protonagyrev	Szigetszentmiklos-Vozm-telep-dulo	Hungary	47.43	19.052	1240K	1	4.09618	801297	M	R1b1a1a2a1a(xR1b1a1a2a1a1,xR1b1a1a2a1a2)	446	H1b1	[0.991,0.998]	0.063	0.423	4966	0.005192	4.65629	[0.003,0.007]	half	S7043.E1.L1	PASS (Xcontam=0.006)
53	I7282	I7282	RDVS_116/78	petrous	2018	OlaldeNature2018	Pinhasi, Ron	4200	2500-2000 BCE	Czech_BellBeaker	Radovesice	Czech Republic	50.4103	14.0746	1240K	1	3.17313	785327	M	R1b1a1a2a1a2b1	224	K1a3a3	[0.997,1.000]	0.083	0.427	4550	0.007326	5.0981	[0.005,0.01]	half	S7282.E1.L1	PASS (Xcontam=0.005)
54	I7283	I7283	RDVS_117/78	petrous	2018	OlaldeNature2018	Pinhasi, Ron	4200	2500-2000 BCE	Czech_BellBeaker_mother.I7282	Radovesice	Czech Republic	50.4103	14.0746	1240K	1	3.09717	740433	F	..	296	K1a3a3	[0.995,1.000]	0.107	0.01	6768	..	..	..	half	S7283.E1.L1	PASS
55	I7289	I7289	RDVS_67/80	petrous	2018	OlaldeNature2018	Pinhasi, Ron	4287	2459-2214 calBCE (3860±20 BP, PSUAMS-4353)	Czech_BellBeaker_sibling.I7214	Radovesice	Czech Republic	50.4103	14.0746	1240K	1	3.20281	767739	M	R1b1a1a2a1a2b1	190	U8b1b1	[0.996,1.000]	0.107	0.423	4363	0.005276	4.21359	[0.003,0.008]	half	S7289.E1.L1	PASS
56	I7210	I7210	RDVS_68/80	petrous	2018	OlaldeNature2018	Pinhasi, Ron	4070	2201-2039 calBCE (3730±20 BP, PSUAMS-4236)	Czech_BellBeaker_father.or.son.I7212	Radovesice	Czech Republic	50.4103	14.0746	1240K	1	3.55585	747429	M	R1b1a1a2a1a2b1	260	H6a1b4	[0.990,0.997]	0.101	0.427	4229	0.002803	3.2288	[0.001,0.005]	half	S7210.E1.L1	PASS
57	I7212	I7212	RDVS_70/80	petrous	2018	OlaldeNature2018	Pinhasi, Ron	4280	2456-2203 calBCE (3840±25 BP, PSUAMS-4346)	Czech_BellBeaker	Radovesice	Czech Republic	50.4103	14.0746	1240K	1	3.56054	747056	M	R1b1a1a2a1a2b1	261	K1b1a1+199	[0.992,0.997]	0.077	0.427	4220	0.001602	2.29928	[0,0.003]	half	S7212.E1.L1	PASS
58	I7214	I7214	RDVS74/81	petrous	2018	OlaldeNature2018	Pinhasi, Ron	4200	2500-2000 BCE	Czech_BellBeaker	Radovesice	Czech Republic	50.4103	14.0746	1240K	1	3.772	752197	F	..	223	U8b1b1	[0.997,1.000]	0.098	0.013	7193	..	..	..	half	S7214.E1.L1	PASS
59	I6712	I6712	StPet45, collection 6136, individual 8	bone (long bone)	2019	NarasimhanPattersonScience2019	Pinhasi, Ron; Moiseyev, Vyacheslav	4632	2858-2505 calBCE (4095±25 BP, PSUAMS-3883)	Russia_Afanasievo_son.I10565	Middle Yenisei region, Afanasieva Gora	Russia	54.3566	90.9192	1240K	1	1.29123	725428	M	R1b1a1a2a2	268	T2c1a2	[0.997,1.000]	0.032	0.419	1855	0.003928	2.08177	[0,0.008]	half	S6712.E1.L1	PASS (Xcontam=0.004)
60	I6711	I6711	StPet42, collection 6136, individual 4	bone	2019	NarasimhanPattersonScience2019	Pinhasi, Ron; Moiseyev, Vyacheslav	4750	2950-2650 BCE [son of RISE511 with a date of 2909-2679 calBCE (4224±36 BP, OxA-31568)]	Russia_Afanasievo	Middle Yenisei region, Afanasieva Gora	Russia	54.3566	90.9192	1240K	1	0.213903	220203	M	R1b1a1a2a	185	J2a2a	[0.996,0.999]	0.051	0.428	78	n/a (<200 SNPs)	n/a (<200 SNPs)	n/a (<200 SNPs)	half	S6711.E1.L1	PASS
61	I6714	I6714	StPet49, collection 6612, individual 3	petrous	2019	NarasimhanPattersonScience2019	Pinhasi, Ron; Moiseyev, Vyacheslav	4495	2617-2472 calBCE (4020±25 BP, PSUAMS-3909)	Russia_Afanasievo_son.I3388_son.I3950_brother.I3949	Altai Mountains, Yenisey River, left bank of Karasuk tributary, Karasuk III	Russia	48.8327	83.9097	1240K	1	3.61117	868211	M	Q1a2	142	U5a1d2b	[0.994,0.999]	0.11	0.416	5117	0.006332	5.23928	[0.004,0.009]	half	S6714.E1.L1	PASS (Xcontam=0.006)
62	I6718	I6718	StPet64, collection 3864, individual 4	petrous	2019	NarasimhanPattersonScience2019	Pinhasi, Ron; Moiseyev, Vyacheslav	3509	1616-1501 calBCE (3275±25 BP, PSUAMS-3911)	Russia_MLBA_Krasnoyarsk	Krasnoyarsk Krai, near Orak Ulus, Orak burial place	Russia	55.1924	89.3053	1240K	1	3.93312	848573	M	R1a1a1b	176	U4a	[0.968,0.980]	0.077	0.42	5068	0.004733	4.37124	[0.003,0.007]	half	S6718.E1.L1	PASS (Xcontam=0.005)
63	I4157	I4157	UZ-BST-005, Site 7, Grave 60, 56-63	petrous	2019	NarasimhanPattersonScience2019	Frachetti, Michael	3400	1600-1300 BCE	Uzbekistan_BA_Bustan	Bustan	Uzbekistan	37.6667	67	1240K	1	0.293322	281113	M	J2a	44.1	T1	[0.969,0.986]	0.108	0.438	175	n/a (<200 SNPs)	n/a (<200 SNPs)	n/a (<200 SNPs)	half	S4157.E1.L1	PASS
64	I6707	I6707	StPet36, collection 6037, individual 3, engraving 6, skeleton 9	petrous	2019	NarasimhanPattersonScience2019	Pinhasi, Ron; Moiseyev, Vyacheslav	3468	1596-1439 calBCE (3230±20 BP, PSUAMS-2978)	Kazakhstan_MLBA_Bylkyldak	Karaganda region, Bylkyldak	Kazakhstan	49.7099	73.8828	1240K	1	3.82826	831975	F	..	174	U4a1	[0.977,0.987]	0.065	0.01	8469	..	..	..	half	S6707.E1.L1	PASS
65	I6708	I6708	StPet37, collection 6095, individual 9	petrous	2019	NarasimhanPattersonScience2019	Pinhasi, Ron; Moiseyev, Vyacheslav	4062	2193-2031 calBCE (3705±20 BP, PSUAMS-2916)	Kazakhstan_Kanai_MBA	Northeastern Kazakhstan, Kanai Cemetery	Kazakhstan	48.8327	83.9097	1240K	1	0.126689	136470	M	C2b	21.6	T	[0.989,1.000]	0.1	0.451	37	n/a (<200 SNPs)	n/a (<200 SNPs)	n/a (<200 SNPs)	half	S6708.E1.L1	PASS
66	I6709	I6709	StPet38, collection 6095, burial place 1, grave 5g, individual 13	petrous	2019	NarasimhanPattersonScience2019	Pinhasi, Ron; Moiseyev, Vyacheslav	3244	1391-1196 calBCE (3025±25 BP, PSUAMS-2940)	Kazakhstan_LBA	East Kazakhstan region, Katon Karagai district, Ul’ken Narym, Malaya Krasnoyarka	Kazakhstan	49.1244	84.3041	1240K	1	0.526188	435683	F	..	106	U5a1g1	[0.996,1.000]	0.072	0.012	1356	..	..	..	half	S6709.E1.L1	PASS
67	I6788	I6788	Tomsk_4114, inventory number 4114	petrous	2019	NarasimhanPattersonScience2019	Pinhasi, Ron; Slepchenko, Sergey Mikhailovich; Bagashev, Anatoly Nikolaevich	3713	1862-1664 calBCE (3425±20 BP, PSUAMS-2921)	Kazakhstan_MLBA_Alakul_Lisakovskiy	Lisakovskiy	Kazakhstan	52.61	62.69	1240K	1	0.254859	244356	F	..	41.7	T1a1	[0.989,0.999]	0.146	0.01	429	..	..	..	half	S6788.E1.L1	PASS
68	I6789	I6789	Tomsk_4335, inventory number 4335	petrous	2019	NarasimhanPattersonScience2019	Pinhasi, Ron; Slepchenko, Sergey Mikhailovich; Bagashev, Anatoly Nikolaevich	3735	1877-1693 calBCE (3455±20 BP, PSUAMS-2922)	Kazakhstan_MLBA_Alakul_Maitan	Maitan	Kazakhstan	50.09	74.44	1240K	1	3.77748	843409	M	R1a1a1b	104	T1a1	[0.993,0.999]	0.09	0.423	4902	0.004769	4.14821	[0.003,0.007]	half	S6789.E1.L1	PASS (Xcontam=0.005)
69	I6790	I6790	Tomsk_4337, inventory number 4337	petrous	2019	NarasimhanPattersonScience2019	Pinhasi, Ron; Slepchenko, Sergey Mikhailovich; Bagashev, Anatoly Nikolaevich	3728	1872-1684 calBCE (3435±20 BP, PSUAMS-2980)	Kazakhstan_MLBA_Alakul_Maitan	Maitan	Kazakhstan	50.09	74.44	1240K	1	4.09889	824759	F	..	217	T2b34	[0.994,0.999]	0.07	0.015	8228	..	..	..	half	S6790.E1.L1	PASS
70	I6791	I6791	Tomsk_4341, inventory number 4341	petrous	2019	NarasimhanPattersonScience2019	Pinhasi, Ron; Slepchenko, Sergey Mikhailovich; Bagashev, Anatoly Nikolaevich	3713	1862-1664 calBCE (3425±20 BP, PSUAMS-2923)	Kazakhstan_MLBA_Alakul_Maitan	Maitan	Kazakhstan	50.09	74.44	1240K	1	4.43185	846916	F	..	114	T1a1	[0.992,0.999]	0.069	0.015	8730	..	..	..	half	S6791.E1.L1	PASS
71	I6792	I6792	Tomsk_4344, inventory number 4344	petrous	2019	NarasimhanPattersonScience2019	Pinhasi, Ron; Slepchenko, Sergey Mikhailovich; Bagashev, Anatoly Nikolaevich	3734	1876-1691 calBCE (3450±20 BP, PSUAMS-2924)	Kazakhstan_MLBA_Alakul_Maitan_o	Maitan	Kazakhstan	50.09	74.44	1240K	1	4.1004	836234	F	..	187	T2b34	[0.989,0.995]	0.073	0.012	8362	..	..	..	half	S6792.E1.L1	PASS
72	I6793	I6793	Tomsk_4346, inventory number 4346	petrous	2019	NarasimhanPattersonScience2019	Pinhasi, Ron; Slepchenko, Sergey Mikhailovich; Bagashev, Anatoly Nikolaevich	3641	1745-1636 calBCE (3395±20 BP, PSUAMS-2925)	Kazakhstan_MLBA_Alakul_Maitan	Maitan	Kazakhstan	50.09	74.44	1240K	1	4.05797	854228	M	R1a1a1b	194	HV6	[0.981,0.992]	0.082	0.422	5162	0.002381	2.57816	[0.001,0.004]	half	S6793.E1.L1	PASS (Xcontam=0.002)
73	I6794	I6794	Tomsk_4347, inventory number 4347	petrous	2019	NarasimhanPattersonScience2019	Pinhasi, Ron; Slepchenko, Sergey Mikhailovich; Bagashev, Anatoly Nikolaevich	3732	1876-1688 calBCE (3445±20 BP, PSUAMS-2926)	Kazakhstan_MLBA_Alakul_Maitan	Maitan	Kazakhstan	50.09	74.44	1240K	1	4.08714	863097	M	R1a1a1b	173	U4b1a1a1	[0.988,0.996]	0.087	0.42	5280	0.003645	4.16791	[0.002,0.005]	half	S6794.E1.L1	PASS (Xcontam=0.004)
74	I6795	I6795	Tomsk_4350, inventory number 4350	petrous	2019	NarasimhanPattersonScience2019	Pinhasi, Ron; Slepchenko, Sergey Mikhailovich; Bagashev, Anatoly Nikolaevich	3646	1749-1642 calBCE (3405±20 BP, PSUAMS-2927)	Kazakhstan_MLBA_Alakul_Maitan_o	Maitan	Kazakhstan	50.09	74.44	1240K	1	4.31737	851892	F	..	184	T2e2	[0.991,0.997]	0.083	0.011	8877	..	..	..	half	S6795.E1.L1	PASS
75	I6796	I6796	Tomsk_4351, inventory number 4351	petrous	2019	NarasimhanPattersonScience2019	Pinhasi, Ron; Slepchenko, Sergey Mikhailovich; Bagashev, Anatoly Nikolaevich	3765	1882-1748 calBCE (3485±20 BP, PSUAMS-2928)	Kazakhstan_MLBA_Alakul_Maitan	Maitan	Kazakhstan	50.09	74.44	1240K	1	2.99218	802803	F	..	106	T2b34	[0.995,1.000]	0.098	0.012	7578	..	..	..	half	S6796.E1.L1	PASS
76	I6797	I6797	Tomsk_4352, inventory number 4352	petrous	2019	NarasimhanPattersonScience2019	Pinhasi, Ron; Slepchenko, Sergey Mikhailovich; Bagashev, Anatoly Nikolaevich	3728	1872-1684 calBCE (3435±20 BP, PSUAMS-2929)	Kazakhstan_MLBA_Alakul_Maitan	Maitan	Kazakhstan	50.09	74.44	1240K	1	4.08732	858101	F	..	98.2	T1a1	[0.981,0.991]	0.092	0.015	8660	..	..	..	half	S6797.E1.L1	PASS
77	I6799	I6799	Tomsk_4371, inventory number 4371	petrous	2019	NarasimhanPattersonScience2019	Pinhasi, Ron; Slepchenko, Sergey Mikhailovich; Bagashev, Anatoly Nikolaevich	3732	1876-1688 calBCE (3445±20 BP, PSUAMS-2981)	Kazakhstan_MLBA_Alakul_Satan	Satan	Kazakhstan	49.12	75.81	1240K	1	3.78422	886521	M	R1a1a1b2a2a	205	T1a1	[0.979,0.988]	0.073	0.416	5528	0.00469	4.61102	[0.003,0.007]	half	S6799.E1.L1	PASS (Xcontam=0.005)
78	I6800	I6800	Tomsk_4387, inventory number 4387	petrous	2019	NarasimhanPattersonScience2019	Pinhasi, Ron; Slepchenko, Sergey Mikhailovich; Bagashev, Anatoly Nikolaevich	3663	1767-1658 calBCE (3415±20 BP, PSUAMS-2942)	Kazakhstan_MLBA_Alakul_Lisakovskiy	Lisakovskiy	Kazakhstan	52.61	62.69	1240K	1	1.31555	711231	F	..	94.9	H3g	[0.985,0.995]	0.093	0.01	4699	..	..	..	half	S6800.E1.L1	PASS
83	I7411	I7411	UZ-JAR-007, Jarkutan 4a 1976, Grave 384	petrous	2019	NarasimhanPattersonScience2019	Frachetti, Michael	3560	1686-1534 calBCE (3335±20 BP, PSUAMS-3227)	Uzbekistan_BA_Dzharkutan1	Dzharkutan	Uzbekistan	37.75	67	1240K	1	1.25361	719490	F	..	88.6	T2c1a	[0.986,0.995]	0.14	0.014	4864	..	..	..	half	S7411.E1.L1	PASS
85	I7412	I7412	UZ-JAR-018, Jarkutan 4a 1977, Grave 673, 57-25	petrous	2019	NarasimhanPattersonScience2019	Frachetti, Michael	3646	1749-1642 calBCE (3405±20 BP, PSUAMS-3228)	Uzbekistan_BA_Dzharkutan1	Dzharkutan	Uzbekistan	37.75	67	1240K	1	1.09557	654512	F	..	94.5	H+16311	[0.994,1.000]	0.17	0.011	4257	..	..	..	half	S7412.E1.L1	PASS
86	I7414	I7414	UZ-ST-007, Sappali Tepe (ST), Grave 00-113	petrous	2019	NarasimhanPattersonScience2019	Frachetti, Michael	3923	2031-1915 calBCE (3615±20 BP, PSUAMS-3106)	Uzbekistan_BA_SappaliTepe	Sappali Tepe	Uzbekistan	37.4167	66.8333	1240K	1	3.52971	917143	F	..	78.5	HV	[0.979,0.994]	0.092	0.01	10792	..	..	..	half	S7414.E1.L1	PASS
87	I7416	I7416	UZ-ST-009, Sappali Tepe (ST), Grave 00-112	petrous	2019	NarasimhanPattersonScience2019	Frachetti, Michael	3813	1948-1777 calBCE (3545±20 BP, PSUAMS-3117)	Uzbekistan_BA_SappaliTepe	Sappali Tepe	Uzbekistan	37.4167	66.8333	1240K	1	2.98107	892482	F	..	73.7	U1a2	[0.987,0.997]	0.114	0.013	9906	..	..	..	half	S7416.E1.L1	PASS
88	I7419	I7419	UZ-ST-001, Sappali Tepe (ST), Grave 00-56	petrous	2019	NarasimhanPattersonScience2019	Frachetti, Michael	3741	1881-1701 calBCE (3475±20 BP, PSUAMS-3229)	Uzbekistan_BA_SappaliTepe	Sappali Tepe	Uzbekistan	37.4167	66.8333	1240K	1	2.63164	873180	M	R2a	88.9	J1b	[0.982,0.993]	0.126	0.413	4821	0.005566	4.18161	[0.003,0.008]	half	S7419.E1.L1	PASS (Xcontam=0.006)
89	I7420	I7420	UZ-ST-012, Sappali Tepe (ST), Grave 00-61	petrous	2019	NarasimhanPattersonScience2019	Frachetti, Michael	3750	2000-1600 BCE	Uzbekistan_BA_SappaliTepe	Sappali Tepe	Uzbekistan	37.4167	66.8333	1240K	1	2.18965	899293	M	G2a2a	243	W3a1	[0.992,0.998]	0.097	0.41	4035	0.003981	2.88518	[0.001,0.007]	half	S7420.E1.L1	PASS (Xcontam=0.004)
90	I7421	I7421	UZ-ST-002, Sappali Tepe (ST), Grave 00-91	petrous	2019	NarasimhanPattersonScience2019	Frachetti, Michael	3799	1931-1767 calBCE (3525±25 BP, PSUAMS-3120)	Uzbekistan_BA_SappaliTepe	Sappali Tepe	Uzbekistan	37.4167	66.8333	1240K	1	1.85035	865688	M	J2a	184	J1b1b1	[0.990,0.998]	0.111	0.407	3333	0.004232	2.89029	[0.001,0.007]	half	S7421.E1.L1	PASS (Xcontam=0.004)
91	I7492	I7492	UZ-ST-008, Sappali Tepe (ST) 1971, 33, Grave 00-78	petrous	2019	NarasimhanPattersonScience2019	Frachetti, Michael	3827	1971-1782 calBCE (3560±20 BP, PSUAMS-3121)	Uzbekistan_BA_SappaliTepe	Sappali Tepe	Uzbekistan	37.4167	66.8333	1240K	1	2.90423	913041	M	R2a	126	K1a	[0.984,0.993]	0.119	0.408	5580	0.003989	3.81086	[0.002,0.006]	half	S7492.E1.L1	PASS (Xcontam=0.004)
92	I7493	I7493	UZ-ST-010, Sappali Tepe (ST) 1975, 6, Grave 02-05	petrous	2019	NarasimhanPattersonScience2019	Frachetti, Michael	3750	2000-1600 BCE	Uzbekistan_BA_SappaliTepe_o	Sappali Tepe	Uzbekistan	37.4167	66.8333	1240K	1	0.361499	337508	M	Q1b2	56.1	U2e2a1d	[0.991,0.999]	0.101	0.415	226	0.007393	0.984839	[0,0.022]	half	S7493.E1.L1	PASS
93	I7494	I7494	UZ-ST-006, Sappali Tepe (ST), 71, 8, zn2, Grave 00-149	petrous	2019	NarasimhanPattersonScience2019	Frachetti, Michael	3897	2010-1883 calBCE (3575±20 BP, PSUAMS-3230)	Uzbekistan_BA_SappaliTepe2	Sappali Tepe	Uzbekistan	37.4167	66.8333	1240K	1	1.30361	740205	M	J2a1	115	HV20	[0.985,0.996]	0.155	0.408	2054	0.008504	3.1632	[0.003,0.014]	half	S7494.E1.L1	PASS (Xcontam=0.009)
94	I7495	I7495	UZ-ST-004, Sappali Tepe (ST), 71, 41, Grave 00-118	petrous	2019	NarasimhanPattersonScience2019	Frachetti, Michael	3827	1971-1782 calBCE (3560±20 BP, PSUAMS-3122)	Uzbekistan_BA_SappaliTepe2	Sappali Tepe	Uzbekistan	37.4167	66.8333	1240K	1	1.97785	813406	F	..	125	H2a	[0.973,0.987]	0.164	0.014	7512	..	..	..	half	S7495.E1.L1	PASS
95	I7542	I7542	UZ-ST-014, Sappali Tepe (ST), Grave 00-59	petrous	2019	NarasimhanPattersonScience2019	Frachetti, Michael	3769	1885-1752 calBCE (3495±20 BP, PSUAMS-3231)	Uzbekistan_BA_SappaliTepe	Sappali Tepe	Uzbekistan	37.4167	66.8333	1240K	1	0.668442	476130	F	..	33.6	HV13b	[0.971,0.993]	0.139	0.013	2125	..	..	..	half	S7542.E1.L1	PASS
96	I3023	I3023	SB 415A	petrous	2019	BraceDiekmannNatureEcologyEvolution2019	Brace, Selina	5305	3730-2980 BCE	Wales_N	Wales, Brechnockshire, Hay-on-Wye, Little Lodge	Great Britain	52.0349	-3.19357	1240K	1	0.110356	122277	M	I2a1a1a	..	..	..	0.016	0.445	32	n/a (<200 SNPs)	n/a (<200 SNPs)	n/a (<200 SNPs)	plus	S3023.L1	PASS
98	I6695	I6695	BILI_139	petrous (CBD)	2019	NarasimhanPattersonScience2019	Pinhasi, Ron; Veleminsky, Petr; Dobeš, Miroslav	4575	2900-2350 BCE	Czech_CordedWare	Bilina	Czech Republic	50.5481	13.7761	1240K	1	3.71833	818786	F	..	188	H2a3	[0.989,0.999]	0.068	0.014	8109	..	..	..	half	S6695.E1.L1	PASS
99	I6696	I6696	VEZE_27	petrous (CBD)	2019	NarasimhanPattersonScience2019	Pinhasi, Ron; Veleminsky, Petr; Dobeš, Miroslav	4575	2900-2350 BCE	Czech_CordedWare	Velké Žernoseky	Czech Republic	50.5429	14.0659	1240K	1	3.16127	850315	M	I2a1	187	H2a1	[0.985,0.995]	0.077	0.417	4946	0.006259	4.9366	[0.004,0.009]	half	S6696.E1.L1	PASS (Xcontam=0.006)
100	I6713	I6713	StPet46, collection 6136, individual 10	bone (long bone)	2019	NarasimhanPattersonScience2019	Pinhasi, Ron; Moiseyev, Vyacheslav	4450	3000-2000 BCE	Russia_Afanasievo	Middle Yenisei region, Afanasieva Gora	Russia	54.3566	90.9192	1240K	1	0.918905	616129	F	..	171	U5a1g2	[0.989,0.997]	0.039	0.01	3007	..	..	..	half	S6713.E1.L1	PASS
101	I6715	I6715	StPet54, collection 6612, individual 7	petrous	2019	NarasimhanPattersonScience2019	Pinhasi, Ron; Moiseyev, Vyacheslav	4850	3300-2500 BCE	Russia_Afanasievo	Altai Mountains, Yenisey River, left bank of Karasuk tributary, Karasuk III	Russia	48.8327	83.9097	1240K	1	1.30977	708932	F	..	81.4	U4b3	[0.988,0.997]	0.079	0.013	5018	..	..	..	half	S6715.E1.L1	PASS
102	I6716	I6716	StPet55, collection 6141, individual 12	petrous	2019	NarasimhanPattersonScience2019	Pinhasi, Ron; Moiseyev, Vyacheslav	3587	1740-1534 calBCE [1740-1614 calBCE (3370±25 BP, PSUAMS-3910), 1686-1534 calBCE (3335±20 BP, PSUAMS-4254)]	Russia_MLBA_Krasnoyarsk	Krasnoyarsk Krai, near Orak Ulus, Orak burial place	Russia	55.1924	89.3053	1240K	1	4.14944	832816	F	..	168	W1c	[0.987,0.995]	0.096	0.012	8365	..	..	..	half	S6716.E1.L1	PASS
103	I6717	I6717	StPet58, collection 3390, individual 5	petrous	2019	NarasimhanPattersonScience2019	Pinhasi, Ron; Moiseyev, Vyacheslav	3402	1497-1406 calBCE (3160±20 BP, PSUAMS-4447)	Russia_MLBA_Krasnoyarsk_o	Krasnoyarsk Krai, near Orak Ulus, Orak burial place	Russia	55.1924	89.3053	1240K	1	4.13963	855416	M	Q1a2	335	T1a1	[0.996,1.000]	0.045	0.422	5328	0.002764	3.2348	[0.001,0.004]	half	S6717.E1.L1	PASS (Xcontam=0.003)
104	I7040	I7040	HUNG494t	tooth (molar)	2018	OlaldeNature2018	Pinhasi, Ron	4300	2900-1800 BCE	Hungary_EBA_Protonagyrev	Szigetszentmiklos-Vozm-telep-dulo	Hungary	47.43	19.052	1240K	1	0.135565	143092	F	..	511	K1a4b	[0.971,0.987]	0.083	0.012	148	..	..	..	half	S7040.E1.L1	PASS
105	I7042	I7042	HUNG496	petrous	2018	OlaldeNature2018	Pinhasi, Ron	6089	4232-4046 calBCE (5300±25 BP, PSUAMS-4035)	Hungary_MN	Szigetszentmiklos-Vozm-telep-dulo	Hungary	47.43	19.052	1240K	1	4.31057	783888	M	I2a1	493	H	[0.988,0.997]	0.082	0.423	4926	0.004377	4.52506	[0.002,0.006]	half	S7042.E1.L1	PASS
106	I7044	I7044	HUNG498	petrous	2018	OlaldeNature2018	Pinhasi, Ron	4300	2900-1800 BCE	Hungary_EBA_BellBeaker	Szigetszentmiklos-Vozm-telep-dulo	Hungary	47.43	19.052	1240K	1	3.8074	783765	M	R1b1a1a2a2c1	272	U5b1d1b	[0.989,0.997]	0.105	0.424	4763	0.008539	6.30837	[0.006,0.011]	half	S7044.E1.L1	PASS (Xcontam=0.006)
107	I7045	I7045	HUNG499	petrous	2018	OlaldeNature2018	Pinhasi, Ron	4267	2431-2202 calBCE (3835±20 BP, PSUAMS-4040)	Hungary_EBA_BellBeaker	Szigetszentmiklos-Vozm-telep-dulo	Hungary	47.43	19.052	1240K	1	3.96763	755038	F	..	445	T2c1d+152	[0.990,0.996]	0.086	0.009	7273	..	..	..	half	S7045.E1.L1	PASS
108	I7195	I7195	PRAJIN54	petrous	2018	OlaldeNature2018	Pinhasi, Ron	4250	2800-1800 BCE	Czech_EBA	Prague 5, Jinonice, Butovická Street	Czech Republic	50.0504	14.3667	1240K	1	2.20957	685817	F	..	298	H3v+16093	[0.990,0.998]	0.096	0.015	5594	..	..	..	half	S7195.E1.L1	PASS (extraction.negative.flag)
109	I7196	I7196	PRAJIN59	petrous	2018	OlaldeNature2018	Pinhasi, Ron	4250	2800-1800 BCE	Czech_EBA	Prague 5, Jinonice, Butovická Street	Czech Republic	50.0504	14.3667	1240K	1	2.32376	720414	M	R1b1a1a2a1a1c1a	289	K1a+195	[0.995,1.000]	0.115	0.429	3435	0.003513	2.57458	[0.001,0.006]	half	S7196.E1.L1	QUESTIONABLE (extraction.negative.flag)
110	I7197	I7197	PRAJIN77	petrous	2018	OlaldeNature2018	Pinhasi, Ron	6449	4546-4451 calBCE (5660±25 BP, PSUAMS-4344)	Czech_MN	Prague 5, Jinonice, Butovická Street	Czech Republic	50.0504	14.3667	1240K	1	2.76775	738450	M	I2a1	318	X2b+226	[0.994,0.999]	0.103	0.428	3814	0.004601	3.26176	[0.002,0.007]	half	S7197.E1.L1	QUESTIONABLE (extraction.negative.flag, Xcontam=0.006)
111	I7198	I7198	PRAJIN82	petrous	2018	OlaldeNature2018	Pinhasi, Ron	4034	2189-1978 calBCE (3685±25 BP, PSUAMS-3885)	Czech_EBA	Prague 5, Jinonice, Butovická Street	Czech Republic	50.0504	14.3667	1240K	1	3.78456	767682	F	..	280	U5b2c	[0.991,0.998]	0.094	0.013	7411	..	..	..	half	S7198.E1.L1	PASS (extraction.negative.flag)
112	I7199	I7199	PRAJIN84 (1)	petrous	2018	OlaldeNature2018	Pinhasi, Ron	4041	2196-1985 calBCE (3700±25 BP, PSUAMS-3886)	Czech_EBA	Prague 5, Jinonice, Butovická Street	Czech Republic	50.0504	14.3667	1240K	1	3.86595	789281	M	I2c1	292	J1c3a	[0.991,0.999]	0.093	0.423	4828	0.006171	4.98038	[0.004,0.009]	half	S7199.E1.L1	QUESTIONABLE (extraction.negative.flag, Xcontam=0.005)
113	I7200	I7200	PRAJIN84 (2)	petrous	2018	OlaldeNature2018	Pinhasi, Ron	4250	2800-1800 BCE	Czech_EBA	Prague 5, Jinonice, Butovická Street	Czech Republic	50.0504	14.3667	1240K	1	3.50298	735642	F	..	272	R1b1	[0.989,0.997]	0.12	0.009	6744	..	..	..	half	S7200.E1.L1	PASS (extraction.negative.flag)
114	I7201	I7201	PRAJIN88	petrous	2018	OlaldeNature2018	Pinhasi, Ron	4250	2800-1800 BCE	Czech_EBA	Prague 5, Jinonice, Butovická Street	Czech Republic	50.0504	14.3667	1240K	1	1.82083	689010	F	..	166	U5a1a2b	[0.992,0.999]	0.152	0.009	5482	..	..	..	half	S7201.E1.L1	PASS (extraction.negative.flag)
115	I7202	I7202	PRAJIN94	petrous	2018	OlaldeNature2018	Pinhasi, Ron	4250	2800-1800 BCE	Czech_EBA	Prague 5, Jinonice, Butovická Street	Czech Republic	50.0504	14.3667	1240K	1	0.861185	547724	M	R1b1a1a2a1a2	110	U5a1a2b	[0.986,0.998]	0.136	0.439	1045	0.00824	2.32866	[0.001,0.015]	half	S7202.E1.L1	QUESTIONABLE (extraction.negative.flag)
117	I7205	I7205	RDVS_02/80	petrous	2018	OlaldeNature2018	Pinhasi, Ron	4200	2500-2000 BCE	Czech_BellBeaker	Radovesice	Czech Republic	50.4103	14.0746	1240K	1	3.52301	771399	M	R1b1a1a2a1a2b1	203	H10+(16093)	[0.986,0.996]	0.109	0.425	4492	0.00622	4.85644	[0.004,0.009]	half	S7205.E1.L1	QUESTIONABLE (extraction.negative.flag, Xcontam=0.008)
118	I7211	I7211	RDVS_69/80	petrous	2018	OlaldeNature2018	Pinhasi, Ron	4170	2293-2146 calBCE (3800±20 BP, PSUAMS-4345)	Czech_BellBeaker	Radovesice	Czech Republic	50.4103	14.0746	1240K	1	4.03615	753333	F	..	315	U5b3	[0.993,0.999]	0.081	0.01	7191	..	..	..	half	S7211.E1.L1	PASS
119	I7213	I7213	RDVS_71/80	petrous	2018	OlaldeNature2018	Pinhasi, Ron	4267	2431-2202 calBCE (3835±20 BP, PSUAMS-4347)	Czech_BellBeaker	Radovesice	Czech Republic	50.4103	14.0746	1240K	1	3.52334	739544	F	..	266	..	[0.981,0.992]	0.083	0.014	6935	..	..	..	half	S7213.E1.L1	PASS
120	I7249	I7249	BRAN_3	petrous	2018	OlaldeNature2018	Pinhasi, Ron	4007	2136-1977 calBCE (3670±20 BP, PSUAMS-4499)	Czech_BellBeaker	Brandysek	Czech Republic	50.19	14.158	1240K	1	4.04776	779011	M	R1b1a1a2a1a2b1	337	I2	[0.992,0.999]	0.054	0.425	4757	0.003748	4.20012	[0.002,0.005]	half	S7249.E1.L1	PASS
121	I7251	I7251	BRAN_8	petrous	2018	OlaldeNature2018	Pinhasi, Ron	4200	2500-2000 BCE	Czech_BellBeaker	Brandysek	Czech Republic	50.19	14.158	1240K	1	3.46924	756643	M	R1b1a1a2a1a2b1	338	U2e1h	[0.998,1.000]	0.073	0.428	4492	0.00497	4.31037	[0.003,0.007]	half	S7251.E1.L1	PASS (Xcontam=0.004)
122	I7250	I7250	BRAN_4	petrous	2018	OlaldeNature2018	Pinhasi, Ron	4200	2500-2000 BCE	Czech_BellBeaker	Brandysek	Czech Republic	50.19	14.158	1240K	1	0.151605	156642	F	..	42.9	R1a1a	[0.982,0.994]	0.097	0.008	186	..	..	..	half	S7250.E1.L1	PASS
123	I7269	I7269	BRAN_12	petrous	2018	OlaldeNature2018	Pinhasi, Ron	4200	2500-2000 BCE	Czech_BellBeaker	Brandysek	Czech Republic	50.19	14.158	1240K	1	1.71631	703041	M	R1b1a1a2a1a2b1	169	T2e	[0.989,0.997]	0.079	0.43	2652	0.007658	3.77402	[0.004,0.012]	half	S7269.E1.L1	PASS (Xcontam=0.009)
124	I7272	I7272	BRAN_23	petrous	2018	OlaldeNature2018	Pinhasi, Ron	5454	3630-3377 calBCE (4715±20 BP, PSUAMS-4239)	Czech_Eneolithic	Brandysek	Czech Republic	50.19	14.158	1240K	1	3.64695	773560	M	I2a2a2	288	K2a5	[0.997,1.000]	0.07	0.424	4551	0.004685	4.42457	[0.003,0.007]	half	S7272.E1.L1	PASS (Xcontam=0.005)
126	I7275	I7275	BRAN_26	petrous	2018	OlaldeNature2018	Pinhasi, Ron	4200	2500-2000 BCE	Czech_BellBeaker	Brandysek	Czech Republic	50.19	14.158	1240K	1	2.38218	708042	M	R1b1a1a2a1a2b1	305	U5b2c	[0.997,1.000]	0.104	0.429	3353	0.008664	5.09443	[0.005,0.012]	half	S7275.E1.L1	PASS (Xcontam=0.008)
127	I7276	I7276	BRAN_34	petrous	2018	OlaldeNature2018	Pinhasi, Ron	4200	2500-2000 BCE	Czech_BellBeaker	Brandysek	Czech Republic	50.19	14.158	1240K	1	3.28843	765003	M	R1b1a1a2a1a2b1	283	H5b	[0.996,1.000]	0.054	0.425	4367	0.003594	3.55705	[0.002,0.006]	half	S7276.E1.L1	PASS (Xcontam=0.008)
128	I7279	I7279	BRAN_74	petrous	2018	OlaldeNature2018	Pinhasi, Ron	4200	2500-2000 BCE	Czech_CordedWare	Brandysek	Czech Republic	50.19	14.158	1240K	1	1.09557	636343	M	R1a1	117	H7d	[0.984,0.995]	0.101	0.424	1521	0.005897	2.18985	[0.001,0.011]	half	S7279.E1.L1	PASS
129	I7280	I7280	BRAN_78	petrous	2018	OlaldeNature2018	Pinhasi, Ron	4200	2500-2000 BCE	Czech_CordedWare	Brandysek	Czech Republic	50.19	14.158	1240K	1	3.36276	780479	M	R1a1a	370	W5a	[0.993,0.999]	0.062	0.422	4577	0.00607	5.05091	[0.004,0.008]	half	S7280.E1.L1	PASS (Xcontam=0.006)
130	I7281	I7281	PRH5_2	petrous	2018	OlaldeNature2018	Pinhasi, Ron	4192	2334-2149 calBCE (3810±20 BP, PSUAMS-4350)	Czech_BellBeaker	Prague 5, Mala Ohrada	Czech Republic	50.045	14.3393	1240K	1	3.51099	744708	F	..	208	H5a1g	[0.987,0.996]	0.091	0.01	6927	..	..	..	half	S7281.E1.L1	PASS
131	I7286	I7286	RDVS_53/80-1	petrous	2018	OlaldeNature2018	Pinhasi, Ron	4250	2399-2201 calBCE (3830±20 BP, PSUAMS-4352)	Czech_BellBeaker	Radovesice	Czech Republic	50.4103	14.0746	1240K	1	4.10908	799421	M	R1b1a1a2a1a2b1	220	I4a	[0.988,0.996]	0.081	0.424	5080	0.003221	3.85007	[0.002,0.005]	half	S7286.E1.L1	PASS (Xcontam=0.004)
132	I7287	I7287	RDVS_59/80-I	petrous	2018	OlaldeNature2018	Pinhasi, Ron	4200	2500-2000 BCE	Czech_BellBeaker	Radovesice	Czech Republic	50.4103	14.0746	1240K	1	1.14355	637279	M	R1b1a1a2a1a2b1	95.3	K1a4a1	[0.994,1.000]	0.157	0.43	1710	0.008876	3.31916	[0.004,0.014]	half	S7287.E1.L1	PASS (Xcontam=0.011)
134	I7290	I7290	RDVS_73/81	petrous	2018	OlaldeNature2018	Pinhasi, Ron	4200	2500-2000 BCE	Czech_BellBeaker	Radovesice	Czech Republic	50.4103	14.0746	1240K	1	3.57487	796476	F	..	198	V3	[0.988,0.997]	0.087	0.012	8026	..	..	..	half	S7290.E1.L1	PASS
135	I7554	I7554	NMS Unreg 1	petrous	2018	OlaldeNature2018	Sheridan, Alison	5185	3366-3103 calBCE (4541±32 BP, SUERC-73433 )	Scotland_N	Scotland, Orkney, Unstan Chamber Tomb	Great Britain	55.986	-3.249	1240K	1	3.41009	789511	M	I2a1b1	135	J1c9	[0.991,0.998]	0.083	0.422	4507	0.00713	5.23716	[0.004,0.01]	half	S7554.E1.L1	PASS (Xcontam=0.007)
136	I7568	I7568	896	petrous	2018	OlaldeNature2018	Neil, Benjamin	3400	1600-1300 BCE	England_MBA	England, Cambridgeshire, Over, Over Narrows	Great Britain	52.3466	0.031827	1240K	1	3.79525	769990	F	..	103	W1+119	[0.979,0.990]	0.071	0.013	7385	..	..	..	half	S7568.E1.L1	PASS (extraction.negative.flag)
138	I7570	I7570	3043	petrous	2018	OlaldeNature2018	Neil, Benjamin	3400	1600-1300 BCE	England_MBA	England, Langtoft	Great Britain	52.6963	-0.34	1240K	1	2.96062	776537	M	R1b1a1a2a1a2(xR1b1a1a2a1a2c)	87.5	T2b4+152	[0.986,0.996]	0.106	0.422	4179	0.009232	6.03671	[0.006,0.012]	half	S7570.E1.L1	QUESTIONABLE (extraction.negative.flag, Xcontam=0.009)
139	I7571	I7571	8389	petrous	2018	OlaldeNature2018	Neil, Benjamin	3400	1600-1300 BCE	England_MBA	England, Cambridgeshire, Over, Over Narrows	Great Britain	52.3466	0.031827	1240K	1	3.4891	771850	M	R1b1a1a2a1a2(xR1b1a1a2a1a2c)	115	J1c1	[0.993,0.999]	0.06	0.423	4392	0.005343	4.44997	[0.003,0.008]	half	S7571.E1.L1	QUESTIONABLE (extraction.negative.flag, Xcontam=0.005)
140	I7572	I7572	8248	petrous	2018	OlaldeNature2018	Neil, Benjamin	3400	1600-1300 BCE	England_MBA	England, Cambridgeshire, Over, Over Narrows	Great Britain	52.3466	0.031827	1240K	1	1.20018	653485	M	R1b1a1a2a1a2c	51.7	H13a1a	[0.956,0.981]	0.084	0.43	1682	0.003632	1.94193	[0,0.007]	half	S7572.E1.L1	PASS (extraction.negative.flag, mtcontam=0.97)
141	I7573	I7573	410	petrous	2018	OlaldeNature2018	Neil, Benjamin	3400	1600-1300 BCE	England_MBA	England, Fordham	Great Britain	52.3106	0.386227	1240K	1	2.98566	709969	F	..	174	H1	[0.993,0.999]	0.093	0.013	6188	..	..	..	half	S7573.E1.L1	PASS (extraction.negative.flag)
142	I7574	I7574	6036	petrous	2018	OlaldeNature2018	Neil, Benjamin	3400	1600-1300 BCE	England_MBA	England, Cambridgeshire, Trumpington, Clay Farm	Great Britain	52.1784	0.122544	1240K	1	4.20899	789405	F	..	201	H1a3	[0.963,0.979]	0.092	0.012	7869	..	..	..	half	S7574.E1.L1	PASS (extraction.negative.flag, mtcontam=0.973)
143	I7575	I7575	1100	petrous	2018	OlaldeNature2018	Neil, Benjamin	3400	1600-1300 BCE	England_MBA	England, Bedfordshire, Biddenham Loop	Great Britain	52.1224	-0.511365	1240K	1	3.84103	804207	M	R1b1a1a2a1a2c	161	U5a1d1	[0.990,0.998]	0.092	0.423	4801	0.004918	4.47006	[0.003,0.007]	half	S7575.E1.L1	QUESTIONABLE (extraction.negative.flag)
144	I7576	I7576	1113	petrous	2018	OlaldeNature2018	Neil, Benjamin	3400	1600-1300 BCE	England_MBA	England, Bedfordshire, Biddenham Loop	Great Britain	52.1224	-0.511365	1240K	1	2.80723	785241	M	R1b1a1a2a1a2c	107	J1c2	[0.985,0.995]	0.123	0.426	4270	0.005685	4.71511	[0.003,0.008]	half	S7576.E1.L1	QUESTIONABLE (extraction.negative.flag)
145	I7577	I7577	1115	petrous	2018	OlaldeNature2018	Neil, Benjamin	3400	1600-1300 BCE	England_MBA	England, Bedfordshire, Biddenham Loop	Great Britain	52.1224	-0.511365	1240K	1	3.49455	778782	M	R1b1a1a2a1a2c1	144	U5a1a1	[0.988,0.997]	0.153	0.425	4574	0.008041	5.9179	[0.005,0.011]	half	S7577.E1.L1	QUESTIONABLE (extraction.negative.flag, Xcontam=0.009)
146	I7578	I7578	2528	petrous	2018	OlaldeNature2018	Neil, Benjamin	3400	1600-1300 BCE	England_MBA	England, Bedfordshire, Biddenham Loop	Great Britain	52.1224	-0.511365	1240K	1	3.87843	775926	F	..	183	U5a2c	[0.984,0.994]	0.086	0.01	7542	..	..	..	half	S7578.E1.L1	PASS (extraction.negative.flag)
147	I7626	I7626	556	petrous	2018	OlaldeNature2018	Neil, Benjamin	3400	1600-1300 BCE	England_MBA	England, Bedfordshire, Biddenham Loop	Great Britain	52.1224	-0.511365	1240K	1	3.09402	768487	F	..	163	T2b	[0.995,0.999]	0.118	0.014	7321	..	..	..	half	S7626.E1.L1	PASS
148	I7627	I7627	1327	petrous	2018	OlaldeNature2018	Neil, Benjamin	3400	1600-1300 BCE	England_MBA	England, Bedfordshire, Biddenham Loop	Great Britain	52.1224	-0.511365	1240K	1	4.19971	780131	F	..	222	U4a	[0.980,0.989]	0.085	0.01	7701	..	..	..	half	S7627.E1.L1	PASS
149	I7628	I7628	10423	petrous	2018	OlaldeNature2018	Neil, Benjamin	3400	1600-1300 BCE	England_MBA	England, Bedfordshire, Biddenham Loop	Great Britain	52.1224	-0.511365	1240K	1	0.522439	409042	M	R1b1a1a2a1a2c	25.6	T1a1	[0.988,1.000]	0.164	0.441	452	0.006875	1.37066	[0,0.017]	half	S7628.E1.L1	PASS
151	I7635	I7635	SB441A	petrous	2018	OlaldeNature2018	Booth, Tom	4037	2195-1978 calBCE (3690±28, BRAMS-1286)	England_C_EBA	England, County Durham, Stockton-on-Tees, Windmill Fields	Great Britain	54.5228	-1.30813	1240K	1	0.619524	482834	F	..	77.8	H1c	[0.992,0.999]	0.068	0.008	1765	..	..	..	half	S7635.E1.L1	PASS
152	I7638	I7638	SB532A	petrous	2018	OlaldeNature2018	Booth, Tom	3980	2290-1770 calBCE (3660±80, OxA-4357)	England_C_EBA	England, Oxfordshire, Radley, Barrow Hills	Great Britain	51.4053	-1.15077	1240K	1	0.876881	600005	M	I2a2a	47	V10b	[0.978,0.996]	0.078	0.418	1010	0.020481	3.87084	[0.01,0.031]	half	S7638.E1.L1	PASS (Xcontam=0.018)
154	I7640	I7640	SB617A	petrous	2018	OlaldeNature2018	Booth, Tom	3316	1436-1296 calBCE (3100±30, SUERC-28349)	England_MBA	England, Cambridgeshire, Trumpington, Clay Farm	Great Britain	52.1784	0.122544	1240K	1	3.61553	801057	M	R1b1a1a2a1a2c1e2b3	135	U5a2c2	[0.988,0.997]	0.06	0.423	4831	0.002885	2.84871	[0.001,0.005]	half	S7640.E1.L1	PASS
155	I1783	I1783	Gonur 2005 tomb 3454 sample 12	tooth	2019	NarasimhanPattersonScience2019	Mallory, James; Dubova, Nadezhda	4100	2275-2024 calBCE (3725±35 BP, Poz-83484)	Turkmenistan_Gonur_BA_1_o	Gonur	Turkmenistan	38.2123	62.0344	1240K	2	0.205964	205333	F	..	..	..	..	..	..	..	..	..	..	half,half	S1783.E1.L2,S1783.E1.L3	QUESTIONABLE (mtcontam=0.949-0.967)
156	I0719.SG	I0719	378620	bone (rib)	2019	FlegontovNature2019	O'Rourke, Dennis	505	1250-1640 calCE (1348±82 BP, AA-46416, marine corrected by Thomas Harper)	USA_AK_PaleoAleut.SG	Alaska, Aleutian Islands, Umnak Island, Chaluka Midden	USA	52.9884	-168.821	Shotgun	1	2.27413	1040469	M	Q1a2a	..	D2a1a	..	..	..	4499	0.001431	1.62397	[0,0.003]	half	S0719.E1.L1	PASS (damage=0.017, but mitigated.because.Arctic)
157	MA826.RISE00.SG	Sope	Sope	tooth	2015	SaagCurrentBiology2017.merge.with.AllentoftNature2015	..	4413	2575-2350 calBCE (3969±32 BP, UBA-29064)	Estonia_CordedWare.SG	Jäbara, Ida-Viru, Sope	Estonia	59.408	27.026	Shotgun	..	0.799	626916	F	..	..	H5a1	..	..	..	..	..	..	..	minus	..	PASS (literature.merge)
158	MA968.MA976.SG	Ardu1	Ardu1	tooth	2017	SaagCurrentBiology2017	..	4638	2871-2505 calBCE (4110±40 BP, Poz-10824)	Estonia_CordedWare.SG	Ardu, Harju	Estonia	..	..	Shotgun	..	0.61196	540176	M	R1a1a1b	..	T2a1	..	..	..	..	..	..	..	minus	..	PASS (literature.merge)
159	CabecoArruda117B.SG	CabecoArruda117B	CA117B	petrous	2017	MartinianoPLoSGenetics2017	..	5050	3400-2800 BCE [layer date based on a long bone from a likely different individual 3330-2885 calBCE (4370±70 BP, Beta-123363)]	Iberia_LN_C.SG	Cabeço da Arruda I	Portugal	..	..	Shotgun	..	0.394071	388073	M	I2a1b	..	J1c1b	..	..	..	..	..	..	..	minus	..	PASS (literature)
160	CabecoArruda122A.SG	I11600	CA122A	petrous	2017	MartinianoPLoSGenetics2017	..	5050	3400-2800 BCE [layer date based on a long bone from a likely different individual 3330-2885 calBCE (4370±70 BP, Beta-123363)]	Iberia_LN_C.SG	Torres Vedras, Cabeço da Arruda I	Portugal	39.1108	-8.66358	Shotgun	..	1.77001	966588	M	G2a2a1a3	..	H1e1a	..	..	..	..	..	..	..	minus	..	PASS (literature)
161	CovaMoura364.SG	CovaMoura364	CM364	petrous	2017	MartinianoPLoSGenetics2017	..	4900	3700-2200 BCE	Iberia_LN_C.SG	Cova da Moura	Portugal	38.745	-9.21522	Shotgun	..	0.827594	666359	M	I2a1b	..	H	..	..	..	..	..	..	..	minus	..	PASS (literature)
162	CovaMoura9B.SG	CovaMoura9B	CM9B	petrous	2017	MartinianoPLoSGenetics2017	..	4900	3700-2200 BCE	Iberia_LN_C.SG	Cova da Moura	Portugal	38.745	-9.21522	Shotgun	..	2.70824	1069564	F	..	..	J1c1b	..	..	..	..	..	..	..	minus	..	PASS (literature)
163	DolmenAnsiao96B.SG	DolmenAnsiao96B	DA96B	petrous	2017	MartinianoPLoSGenetics2017	..	5450	3700-3300 BCE	Iberia_LN_C.SG	Dolmen de Ansião	Portugal	..	..	Shotgun	..	1.95973	995212	M	I2a1a1	..	K1b1a	..	..	..	..	..	..	..	minus	..	PASS (literature)
164	LugarCanto41.SG	LugarCanto41	LC41	petrous	2017	MartinianoPLoSGenetics2017	..	5950	4500-3500 BCE	Iberia_MN.SG	Lugar do Canto	Portugal	..	..	Shotgun	..	1.08864	759210	F	..	..	U5b1	..	..	..	..	..	..	..	minus	..	PASS (literature)
165	LugarCanto42.SG	LugarCanto42	LC42	petrous	2017	MartinianoPLoSGenetics2017	..	5950	4500-3500 BCE	Iberia_MN.SG	Lugar do Canto	Portugal	..	..	Shotgun	..	3.05114	1089508	F	..	..	H3	..	..	..	..	..	..	..	minus	..	PASS (literature)
166	LugarCanto44.SG	LugarCanto44	LC44	petrous	2017	MartinianoPLoSGenetics2017	..	5950	4500-3500 BCE	Iberia_MN.SG	Lugar do Canto	Portugal	..	..	Shotgun	..	2.05756	998856	F	..	..	H1e1a2	..	..	..	..	..	..	..	minus	..	PASS (literature)
169	MonteGato104.SG	MonteGato104	MG104	petrous	2017	MartinianoPLoSGenetics2017	..	3535	1740-1430 calBCE [1640-1430 calBCE (3260±50, Sac-2573), 1740-1545 calBCE (3360±30 BP, Beta-318379)]	Iberia_MBA.SG	Monte do Gato de Cima 3	Portugal	..	..	Shotgun	..	1.16773	739513	M	R1b1a1a2a1a2	..	U5b3	..	..	..	..	..	..	..	minus	..	PASS (literature)
170	TV32032extra.SG	TV32032extra	TV32032	petrous	2017	MartinianoPLoSGenetics2017	..	3550	1800-1400 BCE	Iberia_MBA.SG	Torre Velha 3	Portugal	..	..	Shotgun	..	0.86101	664207	M	R1b1a1a2a1a(xR1b1a1a2a1a2c)	..	X2b+226	..	..	..	..	..	..	..	minus	..	PASS (literature)
171	TV3831.SG	TV3831	TV3831	petrous	2017	MartinianoPLoSGenetics2017	..	3550	1800-1400 BCE	Iberia_MBA.SG	Torre Velha 3	Portugal	..	..	Shotgun	..	0.981257	725249	M	R1b1a1a2a1a2	..	H1+152	..	..	..	..	..	..	..	minus	..	PASS (literature)
172	ValeOuro10207.SG	ValeOuro10207	VO10207	petrous	2017	MartinianoPLoSGenetics2017	..	3550	1800-1400 BCE	Iberia_MBA.SG	Monte do Vale do Ouro 2	Portugal	..	..	Shotgun	..	0.247264	254645	F	..	..	U5b1	..	..	..	..	..	..	..	minus	..	PASS (literature)
176	RISE507.508.merge.SG	RISE507.508.merge	5910-2A,5910-2B	tooth	2015	AllentoftNature2015	..	5077	3331-2923 calBCE [3322-2923 calBCE (4423±29 BP, OxA-31219), 3331-2935 calBCE (4442±29 BP, OxA-31220)]	Russia_Afanasievo.SG	River Kuyum	Russia	51.498	85.97	Shotgun	2	0.462	415366	F	..	..	U5a1a1	..	..	..	..	..	..	..	minus	RISE507,RISE508	PASS (literature)
178	Bon002.SG	Bon002	ZHB	petrous	2016	KilincCurrentBiology2016	..	10078	8279-7977 calBCE (Wk-29763)	Anatolia_Boncuklu_N.SG	Boncuklu	Turkey	37.7519	32.8649	WISP+Shotgun	..	3.95	1077088	F	..	..	K1a	..	..	..	..	..	..	..	minus	..	PASS (literature)
179	Bon004.SG	Bon004	ZHBJ	tooth (molar)	2016	KilincCurrentBiology2016	..	10076	8300-7952 BCE (older than ZHF based on stratigraphy)	Anatolia_Boncuklu_N.SG	Boncuklu	Turkey	37.7519	32.8649	WISP+Shotgun	..	0.113	122039	M	G2a2b2b	..	N1a1a1	..	..	..	..	..	..	..	minus	..	PASS (literature)
182	Tep002.SG	Tep002	TP’10 SK 40	tooth (molar)	2016	KilincCurrentBiology2016	..	8585	6680-6590 calBCE (7710±30 BP, Beta-410031)	Anatolia_TepecikCiftlik_N.SG	Tepecik Ciftlik	Turkey	38.1722	34.4939	WISP+Shotgun	..	0.363	324700	F	..	..	K1a12a	..	..	..	..	..	..	..	minus	..	PASS (literature)
183	Tep003.SG	Tep003	TP’09 16 K	petrous	2016	KilincCurrentBiology2016	..	8505	6635-6475 calBCE (7630±30 BP, Beta-410032)	Anatolia_TepecikCiftlik_N.SG	Tepecik Ciftlik	Turkey	38.1722	34.4939	WISP+Shotgun	..	0.652	548972	M	G2a2a	..	N1b1a	..	..	..	..	..	..	..	minus	..	PASS (literature)
184	Tep004.SG	Tep004	TP’10 SK 37	tooth (molar)	2016	KilincCurrentBiology2016	..	8295	6430-6260 calBCE (7400±30 BP, Beta-410033)	Anatolia_TepecikCiftlik_N.SG	Tepecik Ciftlik	Turkey	38.1722	34.4939	WISP+Shotgun	..	0.275	268936	F	..	..	N1a1a1	..	..	..	..	..	..	..	minus	..	PASS (literature)
185	Tep006.SG	Tep006	TP’10 SK 21	petrous	2016	KilincCurrentBiology2016	..	8230	6345-6215 calBCE (7280±30 BP, Beta-410035)	Anatolia_TepecikCiftlik_N.SG	Tepecik Ciftlik	Turkey	38.1722	34.4939	WISP+Shotgun	..	0.128	135332	M	C1a2	..	N1a1a1	..	..	..	..	..	..	..	minus	..	PASS (literature)
473	Loschbour_snpAD.DG	I0001	Loschbour	tooth	2014	Pruefer2017	Krause, Johannes	8050	6210-5990 calBCE (7205±50 BP, OxA-7738)	Luxembourg_Loschbour.DG	Echternach	Luxembourg	49.81	6.4	Shotgun.diploid	..	22	1062011	M	I2a1b	..	U5b1a	..	..	..	..	..	..	..	..	..	PASS
500	XVII-B-939.SG	XVII-B-939	XVII-B-939	..	2015	RaghavanScience2015	..	6075	4310-3940 calBCE (5710±40 BP, Beta-317343)	Canada_6000BP.SG	Lucy Islands, British Columbia, Chatham Sound	Canada	54.3003	-130.619	Shotgun	..	0.453	387187	M	..	..	..	..	..	..	..	..	..	..	minus	..	PASS (literature)
503	Yaghan890.SG	Yaghan890	Yaghan890	Hair	2015	RaghavanScience2015	..	100	1800-1900 CE	Argentina_BeagleChannel_Yamana_100BP.SG	Beagle Channel, Tierra del Fuego	Argentina	-55.01	-69.07	Shotgun	..	0.467	266610	M	Q1a2	..	..	..	..	..	..	..	..	..	minus	..	PASS (literature)
504	Yaghan894.SG	Yaghan894	Yaghan894	Hair	2015	RaghavanScience2015	..	100	1800-1900 CE	Argentina_BeagleChannel_Yamana_100BP.SG	Beagle Channel, Tierra del Fuego	Argentina	-55.01	-69.07	Shotgun	..	1.137	618185	F	..	..	..	..	..	..	..	..	..	..	minus	..	PASS (literature)
505	Yaghan895.SG	Yaghan895	Yaghan895	Hair	2015	RaghavanScience2015	..	100	1800-1900 CE	Argentina_BeagleChannel_Yamana_100BP.SG	Beagle Channel, Tierra del Fuego	Argentina	-55.01	-69.07	Shotgun	..	1.446	658876	F	..	..	..	..	..	..	..	..	..	..	minus	..	PASS (literature)
506	AM71.SG	AM71	AM71	..	2015	RaghavanScience2015	..	100	1800-1900 CE	Chile_StraitOfMagellan_Kaweskar_100BP.SG	Strait of Magellan	Chile	-53.84	-71.17	Shotgun	..	0.109	118099	F	..	..	..	..	..	..	..	..	..	..	minus	..	PASS (literature)
508	BC25.SG	BC25	BC25	..	2015	RaghavanScience2015	..	500	1200-1700 CE	Mexico_Pericues.SG	Piedra Gorda, Las Palmas culture	Mexico	..	..	Shotgun	..	0.184	185189	M	F	..	..	..	..	..	..	..	..	..	minus	..	PASS (literature)
512	BC30.SG	BC30	BC30	..	2015	RaghavanScience2015	..	500	1200-1700 CE	Mexico_Pericues.SG	Piedra Gorda, Las Palmas culture	Mexico	..	..	Shotgun	..	0.104	119130	M	Q1a	..	..	..	..	..	..	..	..	..	minus	..	PASS (literature)
516	MA577.SG	MA577	MA577	..	2015	RaghavanScience2015	..	100	1800-1900 CE	Argentina_NorthTierradelFiego_Selknam_100BP.SG	Tierra del Fuego, Strait of Magellan	Argentina	-53.26	-70.45	Shotgun	..	2.078	925364	M	Q1a2a1a1	..	..	..	..	..	..	..	..	..	minus	..	PASS (literature)
521	AM74.SG	AM74	AM74	..	2015	RaghavanScience2015	..	100	1800-1900 CE	Chile_StraitOfMagellan_Kaweskar_100BP.SG	Strait of Magellan	Chile	-53.84	-71.17	Shotgun	..	0.498	443525	M	Q1a2a	..	..	..	..	..	..	..	..	..	minus	..	PASS (literature)
522	MARC1492.SG	MARC1492	MARC1492	..	2015	RaghavanScience2015	..	387	1434-1692 calCE (740±20 BP, UCIAMS-107246)	Canada_400BP.SG	Old Mission Point, Restigouche River, Atholville, prehistory Tjigog, New Brunswick	Canada	47.9894	-66.7125	Shotgun	..	0.123	134579	M	..	..	..	..	..	..	..	..	..	..	minus	..	PASS (literature)
525	I2966.SG	I2966	Hora1	petrous	2017	SkoglundCell2017	Pinhasi, Ron	8955	7174-6836 calBCE (8075±35 BP, PSUAMS-5145, unpublished date wait until others publish it)	Malawi_Hora_9000BP.SG	Hora	Malawi	-11.6599	33.6419	Shotgun	1	0.261	272070	M	BT(xCT)	..	H2a2a1	..	..	..	74	n/a (<200 SNPs)	n/a (<200 SNPs)	n/a (<200 SNPs)	minus	S2966.E1.L1	QUESTIONABLE (mtcontam=0.802)
527	Bar31.SG	Bar31	L11W-546	petrous	2016	HofmanovaPNAS2016	..	8279	6419-6238 calBCE (7457±44 BP, UBA-29838)	Anatolia_N.SG	Northwest Anatolia, Marmara, Barcın	Turkey	40.3037	29.6085	Shotgun	..	3.301	1087822	M	G2a2b	..	X2m	..	..	..	..	..	..	..	minus	..	PASS (literature)
528	Bar8.SG	Bar8	M10-106	petrous	2016	HofmanovaPNAS2016	..	8071	6212-6030 calBCE (7238±38 BP, UBA-29837)	Anatolia_N.SG	Northwest Anatolia, Marmara, Barcın	Turkey	40.3037	29.6085	Shotgun	..	6.93	1141733	F	..	..	K1a2	..	..	..	..	..	..	..	minus	..	PASS (literature)
529	Klei10.SG	Klei10	Klei10	petrous	2016	HofmanovaPNAS2016	..	6063	4230-3995 calBCE (5559±22 BP, MAMS-23038)	Greece_LN.SG	Kleitos	Greece	..	..	Shotgun	..	2.195	1038456	M	G2a2a1a2	..	K1a2	..	..	..	..	..	..	..	minus	..	PASS (literature)
530	Pal7.SG	Pal7	Pal7	petrous	2016	HofmanovaPNAS2016	..	6351	4452-4350 calBCE (5559±29 BP, MAMS-23037)	Greece_LN.SG	Paliambela	Greece	..	..	Shotgun	..	1.325	839338	F	..	..	J1c1	..	..	..	..	..	..	..	minus	..	PASS (literature)
531	Rev5.SG	Rev5	Rev5	petrous	2016	HofmanovaPNAS2016	..	8301	6438-6264 calBCE (7505±25 BP, MAMS-23036)	Greece_N.SG	Revenia	Greece	..	..	Shotgun	..	1.101	727671	F	..	..	X2b	..	..	..	..	..	..	..	minus	..	PASS (literature)
534	S40.SG	S40	S40	tooth	2016	JeongPNAS2016	..	1500	200-700 CE	Nepal_Samdzong_1500BP.SG	Samdzong Tomb, Nepal	Nepal	..	..	Shotgun	..	0.097	109735	F	..	..	F1c1a1a	..	..	..	..	..	..	..	minus	..	PASS (literature)
535	C1.SG	C1	C1	tooth	2016	JeongPNAS2016	..	2775	1200-450 BCE	Nepal_Chokhopani_2700BP.SG	Chokhopani Tomb, Nepal	Nepal	..	..	Shotgun	..	7.182	1178495	M	O2a2b1a1a6a	..	D4j1b	..	..	..	..	..	..	..	minus	..	PASS (literature)
536	M63.SG	M63	M63	tooth	2016	JeongPNAS2016	..	2125	450 BCE - 100 CE	Nepal_Mebrak_2125BP.SG	Mebrak Tomb, Nepal	Nepal	..	..	Shotgun	..	1.024	750057	M	O2a2b1a1a6a	..	M9a1a1c1b1a	..	..	..	..	..	..	..	minus	..	PASS (literature)
537	S10.SG	S10	S10	tooth	2016	JeongPNAS2016	..	1500	200-700 CE	Nepal_Samdzong_1500BP.SG	Samdzong Tomb, Nepal	Nepal	..	..	Shotgun	..	3.263	1124932	M	O2a2b1a1a6a	..	M9a1a1c1b1a	..	..	..	..	..	..	..	minus	..	PASS (literature)
538	S35.SG	S35	S35	tooth	2016	JeongPNAS2016	..	1500	200-700 CE	Nepal_Samzdong_1500BP.SG	Samdzong Tomb, Nepal	Nepal	..	..	Shotgun	..	3.72	1135160	M	O2a2b1a1a6	..	M9a1a	..	..	..	..	..	..	..	minus	..	PASS (literature)
539	S41.SG	S41	S41	tooth	2016	JeongPNAS2016	..	1500	200-700 CE	Nepal_Samzdong_1500BP.SG	Samdzong Tomb, Nepal	Nepal	..	..	Shotgun	..	2.188	1023924	M	D1b1d1	..	F1d	..	..	..	..	..	..	..	minus	..	QUESTIONABLE (literature, affinity to West Eurasians)
540	AH1.SG	AH1	13030	petrous	2016	BroushakiScience2016	..	9900	8200-7700 BCE [layer date based on 8205-7756 calBCE (8833±41 BP, MAMS-25472) and 8204-7755 calBCE (8832±41 BP, MAMS-25473)]	Iran_TepeAbdulHosein_N.SG	Tepe Abdul Hosein, Central Zagros	Iran	34.1883	48.3689	Shotgun	..	1.295	806625	F	..	..	R2	..	..	..	..	..	..	..	minus	..	PASS (literature)
541	AH2.SG	AH2	19001-SK#1	petrous	2016	BroushakiScience2016	..	9931	8205-7756 calBCE (8833±41 BP, MAMS-25472)	Iran_TepeAbdulHosein_N.SG	Tepe Abdul Hosein, Central Zagros	Iran	34.1883	48.3689	Shotgun	..	0.716	593295	M	J2b	..	R2	..	..	..	..	..	..	..	minus	..	PASS (literature)
542	AH4.SG	AH4	10035	petrous	2016	BroushakiScience2016	..	9930	8204-7755 calBCE (8832±41 BP, MAMS-25473)	Iran_TepeAbdulHosein_N.SG	Tepe Abdul Hosein, Central Zagros	Iran	34.1883	48.3689	Shotgun	..	0.966	697107	F	..	..	T2c	..	..	..	..	..	..	..	minus	..	PASS (literature)
543	F38.SG	F38	HAS70	petrous	2016	BroushakiScience2016	..	2852	971-832 calBCE (2753±21 BP, MAMS-22352)	Iran_IA_Hasanlu.SG	Hasanlu	Iran	37.005	45.459	Shotgun	..	2.041	1006536	M	R1b1a1a2a2	..	N1a3a	..	..	..	..	..	..	..	minus	..	PASS (literature)
544	WC1.SG	WC1	n-10	petrous	2016	BroushakiScience2016	..	9219	7455-7082 calBCE (8240±56 BP, UBA-25840)	Iran_Wezmeh_N.SG	Wezmeh Cave, Central Zagros	Iran	34.6129	47.1057	Shotgun	..	10.388	1180203	M	G2b2	..	J1d6	..	..	..	..	..	..	..	minus	..	PASS (literature)
555	I0156.SG	I0156	Hinxton12880, skeleton1964, HI1	tooth	2016	SchiffelsNatureCommunications2016	Haak, Wolfgang	2017	160 calBCE - 26 calCE (2039±27 BP, OxA-29573)	England_LIA_ERoman.SG	England, East Anglia, Hinxton	Great Britain	52.08	0.18	Shotgun	1	0.818	658217	M	R1b1a1a2a1a2c	..	K1a1b1b	..	..	..	..	..	..	..	plus	..	PASS (literature)
556	I0157.SG	I0157	Hinxton12881, skeleton241, HS1	tooth	2016	SchiffelsNatureCommunications2016	Haak, Wolfgang	1232	666-770 calCE (1288±25 BP, OxA-29574)	England_Saxon.SG	England, East Anglia, Hinxton	Great Britain	52.08	0.18	Shotgun	1	3.919	1075331	F	..	..	H2a2b1	..	..	..	..	..	..	..	plus	..	PASS (literature)
557	I0159.SG	I0159	Hinxton12883, skeleton5518, HS2	tooth	2016	SchiffelsNatureCommunications2016	Haak, Wolfgang	1247	631-776 calCE (1320±45 BP, OxA-X-2565-12)	England_Saxon.SG	England, East Anglia, Hinxton	Great Britain	52.08	0.18	Shotgun	1	2.893	1053950	F	..	..	K1a4a1a2b	..	..	..	..	..	..	..	plus	..	PASS (literature)
558	I0160.SG	I0160	Hinxton12884, skeleton1231, HI2	tooth	2016	SchiffelsNatureCommunications2016	Haak, Wolfgang	1995	170 calBCE - 80 calCE (2029±49 BP, Wk - 12599)	England_LIA.SG	England, East Anglia, Hinxton	Great Britain	52.08	0.18	Shotgun	1	8.439	1172478	M	R1b1a1a2a1a2c1g2a1a	..	H1ag1	..	..	..	..	..	..	..	plus	..	PASS (literature)
559	I0161.SG	I0161	Hinxton12885, skeleton355, HS3	tooth	2016	SchiffelsNatureCommunications2016	Haak, Wolfgang	1165	690-881 calCE (1230±25 BP, OxA-29572)	England_Saxon.SG	England, East Anglia, Hinxton	Great Britain	52.08	0.18	Shotgun	1	0.712	585980	F	..	..	H2a2a1	..	..	..	..	..	..	..	plus	..	PASS (literature)
560	I0769.SG	I0769	Oakington15558, Grave82(1779), O1	tooth	2016	SchiffelsNatureCommunications2016	Haak, Wolfgang	1455	420-570 calCE (1560±30 BP, Beta-397731)	England_Saxon.SG	England, South Cambridgeshire, Oakington	Great Britain	52.2614	0.06869	Shotgun	1	1.998	934424	F	..	..	U5a2a1	..	..	..	..	..	..	..	half	..	PASS (literature)
561	I0773.SG	I0773	Oakington15569, Grave95(1870), O2	tooth	2016	SchiffelsNatureCommunications2016	Haak, Wolfgang	1490	385-535 calCE (1620±30 BP, Beta-397732)	England_Saxon.SG	England, South Cambridgeshire, Oakington	Great Britain	52.2614	0.06869	Shotgun	1	1.575	830230	F	..	..	H1g1	..	..	..	..	..	..	..	half	..	PASS (literature)
562	I0774.SG	I0774	Oakington15570, Grave96(1882), O3	tooth	2016	SchiffelsNatureCommunications2016	Haak, Wolfgang	1483	395-540 calCE (1600±30 BP, Beta-397733)	England_Saxon.SG	England, South Cambridgeshire, Oakington	Great Britain	52.2614	0.06869	Shotgun	1	5.418	1129556	F	..	..	T2a1a	..	..	..	..	..	..	..	half	..	PASS (literature)
563	I0777.SG	I0777	Oakington15577, Burial7(1663), O4	tooth	2016	SchiffelsNatureCommunications2016	Haak, Wolfgang	1478	400-545 calCE (1590±30 BP, Beta-397734)	England_Saxon.SG	England, South Cambridgeshire, Oakington	Great Britain	52.2614	0.06869	Shotgun	1	4.815	1123743	F	..	..	H1at1	..	..	..	..	..	..	..	half	..	PASS (literature)
564	I0789.SG	I0789	Linton15579, Skeleton270, L	tooth	2016	SchiffelsNatureCommunications2016	Haak, Wolfgang	2155	360-50 calBCE (2155±35 BP, SUERC-14246)	England_IA.SG	England, Linton	Great Britain	52.0991	0.277	Shotgun	1	0.752	590336	F	..	..	H1e	..	..	..	..	..	..	..	half	..	PASS (literature)
568	I1661	I1661	SG16	petrous	2016	LazaridisNature2016	Pinhasi, Ron	6544	4696-4491 calBCE (5740±40 BP, Poz-81104)	Iran_C_SehGabi	Seh Gabi	Iran	34.5	47.96	1240K	3	2.61	837023	F	..	..	H29	..	..	..	..	..	..	..	half,half,half	S1661.E1.L1,S1661.E4.L1,S1661.E5.L1	PASS
569	I2634	I2634	GENSCOT06	petrous	2018	OlaldeNature2018	Armit, Ian	5569	3703-3534 calBCE (4851±34 BP, SUERC-68638)	Scotland_N	Scotland, Tulach an t'Sionnach	Great Britain	58.54	-3.598	1240K	2	0.775	477633	M	I2a1b	..	U2+152	..	..	..	..	0.016165	2.15617	[0.001,0.031]	half,half	S2634.E1.L2,S2634.E2.L2(library doesn't exist)	PASS (mtcontam=0.737-0.993, Xcontam=0.016)
570	I2636	I2636	GENSCOT08	petrous	2018	OlaldeNature2018	Armit, Ian	5390	3519-3361 calBCE (4651±33 BP, SUERC-68640)	Scotland_N	Scotland, Holm of Papa Westray North	Great Britain	59.35	-2.873	1240K	2	6.846	848224	F	..	..	V	..	..	..	..	..	..	..	..,..	S2636.E1.L2,S2636.E2.L2(library doesn't exist)	PASS
571	Falkenstein	Falkenstein	Falkenstein	bone (long bone)	2016	MathiesonNature2018	Krause, Johannes	9200	7460-7040 calBCE (8185±80 BP, ETH-7615)	Germany_Falkenstein	Swabian Jura, Baden-Wurttemberg, Falkenstein-Höhle	Germany	48.06	9.04	1240K	1	0.188	181262	M	I2a2a	..	U5a2c	..	..	..	..	..	..	..	minus	FLAC	PASS (manual.QC)
576	I0070	I0070	Lassithi2	bone	2017	LazaridisNature2017	Krause, Johannes	4000	2400-1700 BCE	Greece_Minoan_Lassithi	Crete, Lassithi	Greece	35.08	25.83	1240K	1	1.267	619767	M	J2a1d	780	H13a1a	[0.998,1.000]	..	..	..	..	..	..	plus	S0070.L1	PASS
577	I0071	I0071	Lassithi4	..	2017	LazaridisNature2017	Krause, Johannes	4000	2400-1700 BCE	Greece_Minoan_Lassithi	Crete, Lassithi	Greece	35.08	25.83	1240K	1	7.312	953157	F	..	552	U5a1	[0.992,0.998]	0.02	0.009	..	..	..	..	plus	S0071.L1	PASS
578	I0073	I0073	Lassithi7	bone	2017	LazaridisNature2017	Krause, Johannes	4000	2400-1700 BCE	Greece_Minoan_Lassithi	Crete, Lassithi	Greece	35.08	25.83	1240K	1	1.481	643360	M	J2a1	461	H1bm	[0.995,0.999]	..	..	..	..	..	..	plus	S0073.L1	PASS
579	I0074	I0074	Lassithi9	bone	2017	LazaridisNature2017	Krause, Johannes	4000	2400-1700 BCE	Greece_Minoan_Lassithi	Crete, Lassithi	Greece	35.08	25.83	1240K	1	0.874	506434	F	..	767	H5	[0.998,1.000]	..	..	..	..	..	..	plus	S0074.L1	PASS
580	I9010	I9010	Galatas19	..	2017	LazaridisNature2017	Krause, Johannes	3250	1400-1200 BCE	Greece_BA_Mycenaean	Peloponnese, Galatas Apatheia	Greece	37.501	23.451	1240K	..	0.379	242265	F	..	..	..	..	..	..	..	..	..	..	..	..	PASS
581	I9005	I9005	Lassithi17	..	2017	LazaridisNature2017	Krause, Johannes	4000	2400-1700 BCE	Greece_Minoan_Lassithi	Lassithi, Crete	Greece	35.08	25.83	1240K	..	1.351	388859	F	..	..	..	..	..	..	..	..	..	..	..	..	PASS
582	I9006	I9006	Salamis31	..	2017	LazaridisNature2017	Krause, Johannes	3287	1411-1262 calBCE (3067±25 BP, DEM-2905, MAMS-25209)	Greece_BA_Mycenaean	Agia Kyriaki, Salamis	Greece	37.9663	23.4952	1240K	..	1.387	361193	F	..	..	..	..	..	..	..	..	..	..	..	..	PASS
583	I9033	I9033	Peristeria4	..	2017	LazaridisNature2017	Krause, Johannes	3298	1416-1280 calBCE (3084±24 BP, DEM-2903, MAMS-25207)	Greece_BA_Mycenaean_Pylos	Pylos Tryfilia, Peloponnese	Greece	36.9167	21.7	1240K	..	0.439	248912	F	..	..	..	..	..	..	..	..	..	..	..	..	PASS
584	I9041	I9041	Galatas4	..	2017	LazaridisNature2017	Krause, Johannes	3250	1400-1200 BCE	Greece_BA_Mycenaean	Peloponnese, Galatas Apatheia	Greece	37.501	23.451	1240K	..	1.558	417898	M	J2a1	..	..	..	..	..	..	..	..	..	..	..	PASS
594	ANI163	ANI163	VAR158	tooth	2018	MathiesonNature2018	Krause, Johannes	6577	4711-4542 calBCE [4711-4550 calBCE (5787±30 BP, OxA-13688), 4667-4542 calBCE (5755±24 BP, OxA-13688)]	Bulgaria_Varna_C_contam	Varna	Bulgaria	43.2131	27.8644	1240K	..	0.598	410005	F	..	..	H7a1	..	..	..	..	..	..	..	half	..	QUESTIONABLE_CRITICAL (literature, but data were later found to lack characteristic ancient DNA damage raising the possibility that contamination explains why this individual appears to be an ancestry outlier; a subset of the co-authors of Mathieson et al. 2018 are actively looking into this and will publish corrected information after the issues are fully understood)
596	Bul4	Bul4	Mound 2 grave 1	tooth	2018	MathiesonNature2018	Krause, Johannes	4906	3012-2900 calBCE (4333±20 BP, MAMS-26834)	Bulgaria_EBA_Yamnaya_o	Nova Zagora, Mednikarovo	Bulgaria	42.4296	25.8984	1240K	..	0.75	372047	M	I2a2a1b1b	..	..	..	..	..	..	..	..	..	plus	..	PASS (finds EEF ancestry)
597	Bul6	Bul6	Barrow 5, Structure 3, Individual 1	tooth	2018	MathiesonNature2018	Krause, Johannes	4450	3400-1600 BCE	Bulgaria_BeliBreyag_EBA	Nova Zagora, Beli Breyag	Bulgaria	42.4296	25.8984	1240K	..	0.823	370439	M	I2a2	..	..	..	..	..	..	..	..	..	plus	..	PASS
599	Sk10	Sk10	Sk10	petrous	2016	SkoglundNature2016	Krause, Johannes	2510	730-390 calBCE (2594±20 BP, Wk-41883)	Tonga_2500BP	Talasiu site, Tongatapu	Tonga	-21.1799	-175.116	1240K	..	0.281	231994	F	..	..	..	..	..	..	..	..	..	..	minus	..	PASS
600	ANI159-ANI181	merge_ANI159_ANI181	VAR117-I	..	2018	MathiesonNature2018	Krause, Johannes	6571	4711-4530 calBCE (5766±36 BP, OxA 13848)	Bulgaria_Varna_C	Varna	Bulgaria	43.2131	27.8644	1240K	..	0.582	419597	M	G2a2b2b	..	T2b2b	..	..	..	..	..	..	..	half	..	PASS
601	I0001	I0001	I0001	tooth	2014	MathiesonNature2018	Krause, Johannes	8050	6210-5990 calBCE (7205±50 BP, OxA-7738)	Luxembourg_Loschbour	Echternach	Luxembourg	49.81	6.4	390K	..	2.988	464995	M	I2a1b	..	U5b1a	..	..	..	..	..	..	..	..	..	PASS
602	I2199	I2199	E-14-Ind2	tooth	2017	LipsonNature2017	Lalueza-Fox, Carles	7074	5216-5031 calBCE (6170±30 BP, Beta-438208)	Iberia_EN	Burgos, El Prado de Pancorbo	Spain	42.6282	-3.11649	1240K	1	0.383	323000	F	..	273	H1	[0.994,1.000]	..	0.009	949	..	..	..	half	S2199.E1.L1	PASS
605	I2416	I2416	53535_25004	tooth	2018	OlaldeNature2018	Barclay, Alastair	4285	2470-2200 calBCE [2460-2200 calBCE (3845±27 BP, OxA-13624), 2470-2285 calBCE (3830±30 BP, Beta-432804)]	England_BellBeaker	England, Wiltshire, Amesbury Down	Great Britain	51.168	-1.77254	1240K	1	0.126	136956	M	R1b1a1a2a1a	412	K1b1a1	[0.997,1.000]	0.076	0.453	52	n/a (<200 SNPs)	n/a (<200 SNPs)	n/a (<200 SNPs)	half	S2416.E1.L1	PASS (Xcontam=0.083 andXcontamZ=1)
606	I2418	I2418	56240_6033	tooth	2018	OlaldeNature2018	Barclay, Alastair	4270	2440-2200 calBCE (3835±25 BP, NZA-32788)	England_BellBeaker	England, Wiltshire, Amesbury Down	Great Britain	51.168	-1.77254	1240K	1	1.411	656573	F	..	735	K1a4a1	[0.997,1.000]	0.042	0.01	4975	..	..	..	half	S2418.E1.L1	PASS
607	I2421	I2421	TWCMS Sk2008-3075	petrous	2018	OlaldeNature2018	Fowler, Christopher	3794	1931-1756 calBCE (3524±28 BP, OxA-26256)	England_C_EBA	England, Tyne and Wear, Sunderland, Hasting Hill	Great Britain	54.883	-1.452	1240K	1	0.459	393274	M	R1b1a1a2a1a2	228	U5a1a2a	[0.978,0.989]	0.069	0.435	381	0.01242	1.82622	[0,0.026]	half	S2421.E1.L1	PASS
608	I2427	I2427	32	tooth (molar)	2018	MathiesonNature2018	Gaydarska, Bisserka	6340	4445-4335 calBCE (5520±30 BP, Beta-432805)	Bulgaria_C	Sushina	Bulgaria	43.0589	26.7672	1240K	1	1.492	661216	F	..	208	H1j	[0.966,0.980]	..	0.012	5133	..	..	..	half	S2427.E1.L1	PASS
609	I2431	I2431	41	tooth (molar)	2018	MathiesonNature2018	Gaydarska, Bisserka	6615	4725-4605 calBCE (5820±30 BP, Beta-432807)	Bulgaria_C	Ivanovo	Bulgaria	43.0992	26.7194	1240K	1	2.444	738279	M	G2a2b2a1a1c1a	358	N1b1	[0.991,0.997]	0.048	0.426	3935	0.007967	5.15944	[0.005,0.011]	half	S2431.E1.L1	PASS (Xcontam=0.008)
610	I2433	I2433	5.1	bone	2018	MathiesonNature2018	Caramelli, David	4950	3100-2900 BCE (mother to directly dated I2407: 3095-2915 calBCE (4390±30 BP, Beta-430714)	Poland_Globular_Amphora	Kierzkowo	Poland	52.85	17.8833	1240K	1	0.97	528330	F	..	506	H28	[0.992,0.999]	0.078	0.008	3301	..	..	..	half	S2433.E1.L1	PASS
611	I2434	I2434	5.3	bone (cranial)	2018	MathiesonNature2018	Caramelli, David	5050	3400-2800 BCE	Poland_Globular_Amphora	Kierzkowo	Poland	52.85	17.8833	1240K	1	0.107	112399	F	..	60.3	U5b1d1a	[0.984,0.994]	0.06	0.015	124	..	..	..	half	S2434.E1.L1	PASS
613	I2440	I2440	7.6	bone (long bone)	2018	MathiesonNature2018	Caramelli, David	4950	3100-2900 BCE (father to directly dated I2407: 3095-2915 calBCE (4390±30 BP, Beta-430714)	Poland_Globular_Amphora	Kierzkowo	Poland	52.85	17.8833	1240K	1	0.196	189493	M	I	50.1	H1b	[0.980,0.998]	..	0.455	127	n/a (<200 SNPs)	n/a (<200 SNPs)	n/a (<200 SNPs)	half	S2440.E1.L1	PASS
614	I2441	I2441	8.5	bone	2018	MathiesonNature2018	Caramelli, David	5050	3400-2800 BCE	Poland_Globular_Amphora	Kierzkowo	Poland	52.85	17.8833	1240K	1	0.752	510373	M	I2a2a1b	445	K1b1a1	[0.990,0.996]	0.104	0.428	851	0.009772	2.38761	[0.002,0.018]	half	S2441.E1.L1	PASS
615	I2457	I2457	65530_13382	tooth	2018	OlaldeNature2018	Barclay, Alastair	4066	2200-2031 calBCE [2480-2280 calBCE (3890±30 BP, SUERC-36210) ignored because it is an outlier from the daughter I2600, 2200-2031 calBCE (3717±28 BP, SUERC-69975)]	England_C_EBA	England, Wiltshire, Amesbury Down	Great Britain	51.168	-1.77254	1240K	1	2.715	718630	M	R1b1a1a2a1a2c	530	I4a	[0.994,1.000]	0.061	0.426	3983	0.004266	3.70395	[0.002,0.007]	half	S2457.E1.L1	PASS (Xcontam=0.005)
616	I2459	I2459	85684_62014	petrous	2018	OlaldeNature2018	Barclay, Alastair	4250	2460-2140 calBCE (3829±30 BP, SUERC-54823)	England_BellBeaker	England, Wiltshire, Amesbury Down	Great Britain	51.168	-1.77254	1240K	1	1.33	519046	F	..	334	T2a1a	[0.991,0.997]	0.076	0.014	3634	..	..	..	half	S2459.E1.L1	PASS
618	I2463	I2463	EXEKA09_246136	tooth	2018	OlaldeNature2018	Barclay, Alastair	3785	1930-1740 calBCE (3505±35 BP, SUERC-40721)	England_C_EBA	England, Kent, Thanet	Great Britain	51.33	1.36	1240K	1	0.267	234559	F	..	246	J1c3+189	[0.992,0.998]	0.094	0.01	585	..	..	..	half	S2463.E1.L1	PASS
619	I2467	I2467	Inventario0/4	tooth	2017	LipsonNature2017	Lalueza-Fox, Carles	4297	2481-2212 calBCE (3900±40 BP, Beta-299300)	Iberia_C	Basque Country, Alava, El Sotillo	Spain	42.57	-2.62	1240K	1	0.116	125873	M	I2a2a	132	X2	[0.998,1.000]	0.068	0.456	45	n/a (<200 SNPs)	n/a (<200 SNPs)	n/a (<200 SNPs)	half	S2467.E1.L1	PASS
620	I2472	I2472	ES.3/4 - 4	tooth	2019	OlaldeScience2019	Lalueza-Fox, Carles	3465	1605-1425 calBCE (3220±30 BP, Beta-299309)	Iberia_BA	Basque Country, Alava, El Sotillo	Spain	42.57	-2.62	1240K	1	0.138	145526	M	R1b1a1a2a1a	321	K1a+195	[0.997,1.000]	0.052	0.456	50	n/a (<200 SNPs)	n/a (<200 SNPs)	n/a (<200 SNPs)	half	S2472.E1.L1	PASS
621	I2478	I2478	T1 ind b Us 9	petrous	2018	OlaldeNature2018	Caramelli, David	4018	2195-1940 calBCE (3671±40 BP, LTL-5035A)	Italy_North_BellBeaker	Emilia Romagna, Parma, Via Guidorossi	Italy	44.78	10.29	1240K	1	1.178	622069	M	R1b1a1a2a1a2	246	K	[0.960,0.974]	0.124	0.426	1800	0.007639	3.24218	[0.003,0.012]	half	S2478.E1.L1	PASS (Xcontam=0.01, mtcontam=0.968)
622	I0234	I0234	SVP HB 25, K. 5, gr. 7	bone (long bone)	2015	MathiesonNature2015	Anthony, David	3675	1850-1600 BCE	Russia_Srubnaya	Samara Oblast, Volga River Valley, Samara Steppes, Rozhdestveno I	Russia	53.14	50.01	1240K	1	0.513	451400	F	..	211	I1a1	[0.992,0.998]	0.103	0	..	..	..	..	half	S0234.E1.L2	PASS
624	I0126	I0126	Kurgan 1, Grave 1, SVP 51	bone (long bone)	2015	MathiesonNature2015	Anthony, David	4627	2867-2486 calBCE (4081±54 BP, AA-53803)	Russia_Poltavka	Samara Oblast, Volga River Valley, Kutuluk River, Kutuluk III	Russia	53.1812	51.2225	1240K	1	0.347	333925	M	R1b1a1a2a2	180	H6a2	[0.995,0.999]	..	..	..	..	..	..	half	S0126.E1.L3	PASS
625	I0440	I0440	Kurgan 1, Grave 1, SVP 53	bone (long bone)	2015	MathiesonNature2015	Anthony, David	4727	2887-2666 calBCE (4180±30 BP, Beta-392492)	Russia_Poltavka	Samara Oblast, Volga River Valley, Sok River, Lopatino II	Russia	53.64	50.655	1240K	2	4.953	1027134	M	R1b1a1a2a2	..	I3a	..	..	..	..	..	..	..	half,half	S0440.E1.L1,S0440.E2.L1	PASS (Xcontam=0.003)
626	I0432	I0432	SVP42	bone (long bone)	2015	MathiesonNature2015	Anthony, David	4658	2925-2491 calBCE (4180±84 BP, AA-12569)	Russia_Poltavka_o	Samara Oblast, Volga River Valley, Sok River, Sok I	Russia	53.66	50.67	1240K	1	0.87	633282	M	R1a1a1b2a	316	U5a1c	[0.995,1.000]	..	..	..	..	..	..	half	S0432.E1.L1	PASS
628	I0418	I0418	Kurgan 4, Grave 1, SVP 24	bone (long bone)	2015	MathiesonNature2015	Anthony, David	3897	2125-1769 calBCE (3583±52 BP, AA-53802)	Russia_Potapovka	Samara Oblast, Volga River Valley, Samara River, Utyevka VI	Russia	52.9128	50.9906	1240K	1	0.123	133342	F	..	187	T1a1	[0.996,1.000]	0.132	0.005	..	..	..	..	half	S0418.E1.L1	PASS
630	I0433	I0433	Khvalynsk II Grave 1, SVP HB 46	bone (long bone)	2015	MathiesonNature2015	Anthony, David	6566	4689-4543 calBCE (5760±25 BP, PSUAMS-4032)	Russia_Khvalynsk_Eneolithic	Samara Oblast, Volga River Valley, Khvalynsk II	Russia	52.22	48.1	1240K	1	0.476	431545	M	R1a1	88.5	U5a1	[0.961,0.977]	..	..	..	..	..	..	half	S0433.E1.L1	PASS
631	I0122	I0122	Khvalynsk II Grave 12, SVP 35	bone (long bone)	2015	MathiesonNature2015	Anthony, David	6807	4934-4780 calBCE (5960±25 BP, PSUAMS-4031)	Russia_Khvalynsk_Eneolithic	Samara Oblast, Volga River Valley, Khvalynsk II	Russia	52.22	48.1	1240K	2	0.723	569453	M	R1b1a	..	H2a1	..	..	..	..	..	..	..	plus,half	S0122.E1.L2,S0122.E2.L1	PASS
632	I0124	I0124	Lebyazhinka IV, Grave 1, SVP HB 44	bone (long bone)	2015	MathiesonNature2015 (1240k of same same sample with 390k in HaakLazaridis2015)	Anthony, David	7549	5657-5541 calBCE (6680±30 BP, Beta-392490)	Russia_HG_Samara	Samara Oblast, Volga River Valley, Sok River, Lebyazhinka	Russia	53.6806	50.6753	1240K	1	0.598	477876	M	R1b1a1a	97.1	U5a1d	[0.990,0.998]	..	..	..	..	..	..	half	S0124.E1.L3	PASS
634	I0370	I0370	SVP HB 10, K. 3, gr. 1	bone (long bone)	2015	MathiesonNature2015 (1240k of same same sample with 390k in HaakLazaridis2015)	Anthony, David	4850	3300-2500 BCE	Russia_EBA_Yamnaya_Samara	Samara Oblast, Volga River Valley, Eastern Orenburg, Pre-Ural steppe, Ishkinovka I	Russia	51.27	58.18	1240K	1	1.043	695086	M	R1b1a1a2a2	305	H13a1a1	[0.969,0.980]	0.055	0.589	..	..	..	..	half	S0370.E1.L1	PASS
635	I0441	I0441	SVP HB 54, K. 3, gr. 1	bone (long bone)	2015	MathiesonNature2015 (1240k of same same sample with 390k in HaakLazaridis2015)	Anthony, David	4766	3010-2622 calBCE (4234±60 BP, AA-47805)	Russia_EBA_Yamnaya_Samara	Samara Oblast, Volga River Valley, Buzuluk, Kurmanaevka III	Russia	52.3	52.05	1240K	1	0.091	101678	F	..	98.8	H2b	[0.996,1.000]	..	..	..	..	..	..	half	S0441.E1.L1	PASS
636	I0444	I0444	Kurgan 4, Grave 1, SVP 58	bone (long bone)	2015	MathiesonNature2015 (1240k of same same sample with 390k in HaakLazaridis2015)	Anthony, David	5059	3335-2882 calBCE (4370±75 BP, AA-12570)	Russia_EBA_Yamnaya_Samara	Samara Oblast, Volga River Valley, Kutuluk River, Kutuluk	Russia	53.1812	51.2225	1240K	1	0.653	539947	M	R1b1a1a2	151	H6a1b	[0.994,0.999]	..	..	..	..	..	..	half	S0444.E1.L1	PASS (Xcontam=0.015)
637	I0439	I0439	Kurgan 1, Grave 1, SVP 52	bone (long bone)	2015	MathiesonNature2015 (1240k of same same sample with 390k in HaakLazaridis2015)	Anthony, David	5071	3321-2921 calBCE (4420±30 BP, Beta-392491)	Russia_EBA_Yamnaya_Samara	Samara Oblast, Volga River Valley, Sok River, Lopatino I	Russia	53.64	50.655	1240K	1	0.26	268426	M	R1b1a1a2	183	U5a1a1	[0.997,1.000]	..	..	..	..	..	..	half	S0439.E1.L1	PASS
638	I0357	I0357	Kurgan 35, Grave 1, SVP 5	bone (long bone)	2015	MathiesonNature2015 (1240k of same same sample with 390k in HaakLazaridis2015)	Anthony, David	4952	3090-2913 calBCE (4380±30 BP, Beta-392489)	Russia_EBA_Yamnaya_Samara	Samara Oblast, Volga River Valley, Sok River, Lopatino I	Russia	53.64	50.655	1240K	2	0.625	523435	F	..	..	W6c	..	..	..	..	..	..	..	half,half	S0357.E1.L1,S0428.E1.L1	PASS
639	I0429	I0429	Kurgan 31 (or 30??), Grave 1, SVP 38	bone (long bone)	2015	MathiesonNature2015 (1240k of same same sample with 390k in HaakLazaridis2015)	Anthony, David	5079	3339-2918 calBCE (4432±66 BP, AA-47804)	Russia_EBA_Yamnaya_Samara	Samara Oblast, Volga River Valley, Sok River, Lopatino I	Russia	53.64	50.655	1240K	1	0.843	603212	M	R1b1a1a2a2	303	T2c1a2	[0.995,0.999]	..	..	..	..	..	..	half	S0429.E1.L1	PASS
640	I0438	I0438	SVP HB 50, flat grave 5 (prisoner)	bone (long bone)	2015	MathiesonNature2015 (1240k of same same sample with 390k in HaakLazaridis2015)	Anthony, David	4778	3021-2635 calBCE (4254±61 BP, AA-47807)	Russia_EBA_Yamnaya_Samara	Samara Oblast, Volga River Valley, Samara River, Luzkhi I	Russia	53.38	50.38	1240K	1	0.736	567478	M	R1b1a1a2a2	271	U5a1a1	[0.996,1.000]	..	..	..	..	..	..	half	S0438.E1.L1	PASS
642	I0576	I0576	A17d	tooth	2017	UnterlanderNatureCommunications2017	Burger, Joachim	2650	700 BCE	Russia_Tuva_IA_AldyBel	Arzan	Russia	52.0961	93.7111	1240K	1	0.175	186569	F	..	547	H15b1	[0.997,1.000]	..	..	..	..	..	..	half	S0576.E1.L2	PASS (missing.mt.metrics)
643	I0574	I0574	PR9a	..	2017	UnterlanderNatureCommunications2017	Burger, Joachim	2250	400-200 BCE	Russia_IA_EarlySarmatian	Pokrovka	Russia	51.9908	53.8702	1240K	1	0.378	359419	F	..	387	U2e2a1a2	[0.996,0.999]	..	..	..	..	..	..	half	S0574.E1.L2	PASS (missing.mt.metrics)
644	I0575	I0575	PR3a	..	2017	UnterlanderNatureCommunications2017	Burger, Joachim	2250	400-200 BCE	Russia_IA_EarlySarmatian	Pokrovka	Russia	51.9908	53.8702	1240K	1	0.682	560245	M	R1b1a1a2a2	508	M5a	[0.984,0.994]	..	..	..	..	..	..	half	S0575.E1.L2	PASS (Xcontam=0.013)
645	I0563	I0563	Be11a	bone (cranial)	2017	UnterlanderNatureCommunications2017	Burger, Joachim	2300	400-300 BCE	Kazakhstan_IA_Berel_Pazyryk	Berel	Kazakhstan	49.3356	86.3504	1240K	1	1.346	763331	M	R1a1a1b2	1190	C4a1a+195	[0.995,0.999]	..	..	..	..	..	..	half	S0563.E2.L1	PASS (Xcontam=0.005)
646	I0562	I0562	Be9	bone (cranial)	2017	UnterlanderNatureCommunications2017	Burger, Joachim	2300	400-300 BCE	Kazakhstan_IA_Berel_Pazyryk	Berel	Kazakhstan	49.3356	86.3504	1240K	2	4.786	988249	F	..	..	A4	..	..	..	..	..	..	..	half,half	S0562.E2.L2,S0562.E2.L1	PASS (missing.mt.metrics)
647	I0840	I0840	AMD2-G18-187	bone (phalanx)	2018	OlaldeNature2018	Lalueza-Fox, Carles	4279	2456-2201 calBCE (3836±29 BP, OxA-28857)	Iberia_BellBeaker	Almonda, Galeria da Cisterna	Portugal	39.5	-8.61667	1240K	1	0.123	133290	F	..	6.86	U5b1i	[0.931,0.998]	0.096	0.01	131	..	..	..	half	S0840.E1.L1	PASS
648	I1310	I1310	E-459_No148	tooth	2019	OlaldeScience2019	Lalueza-Fox, Carles	3650	2000-1400 BCE [1930-1634 calBCE (3465±60 BP, UBAR-697), 1867-1526 calBCE (3370±50 BP, UBAR-670), 1744-1461 calBCE (3305±55 BP, UBAR-671), 1877-1526 calBCE (3380±60 BP, UBAR-672), four dates of the whole stratigraphy of the site]	Iberia_BA	Barcelona, Sabadell, Can Roquetes	Spain	41.5373	2.1329	1240K	1	0.539	414591	F	..	63.6	U5b1c	[0.980,0.993]	..	0.01	1211	..	..	..	half	S1310.E1.L1	PASS
651	I1276	I1276	MIR13	tooth	2015	MathiesonNature2015	Lalueza-Fox, Carles	4573	2900-2346 BCE [2568-2346 calBCE (3950±30 BP, Beta-416457), 2857-2496 calBCE (4080±30 BP, Beta-416456), 2865-2575 calBCE (4110±30 BP, Beta-416458), 2900-2679 calBCE (4210±30 BP, Beta-416455), based on dates of other El Mirador samples)	Iberia_C	Burgos, Atapuerca, El Mirador Cave	Spain	42.3333	-3.5	1240K	1	0.104	113480	F	..	365	H3c3	[0.998,1.000]	0.073	0.013	67	..	..	..	half	S1276.E1.L1	PASS
652	I1284	I1284	MIR21	tooth	2015	MathiesonNature2015	Lalueza-Fox, Carles	4573	2900-2346 BCE [2568-2346 calBCE (3950±30 BP, Beta-416457), 2857-2496 calBCE (4080±30 BP, Beta-416456), 2865-2575 calBCE (4110±30 BP, Beta-416458), 2900-2679 calBCE (4210±30 BP, Beta-416455), based on dates of other El Mirador samples)	Iberia_C	Burgos, Atapuerca, El Mirador Cave	Spain	42.3333	-3.5	1240K	1	0.114	123157	M	I	178	H3	[0.997,1.000]	..	0.449	36	n/a (<200 SNPs)	n/a (<200 SNPs)	n/a (<200 SNPs)	half	S1284.E1.L1	PASS
653	I1274	I1274	MIR11	tooth	2015	MathiesonNature2015	Lalueza-Fox, Carles	4573	2900-2346 BCE [2568-2346 calBCE (3950±30 BP, Beta-416457), 2857-2496 calBCE (4080±30 BP, Beta-416456), 2865-2575 calBCE (4110±30 BP, Beta-416458), 2900-2679 calBCE (4210±30 BP, Beta-416455), based on dates of other El Mirador samples)	Iberia_C_brother.I1277	Burgos, Atapuerca, El Mirador Cave	Spain	42.3333	-3.5	1240K	1	0.147	153183	M	I2a2	356	H3	[0.996,1.000]	..	0.436	40	n/a (<200 SNPs)	n/a (<200 SNPs)	n/a (<200 SNPs)	half	S1274.E1.L1	PASS
654	I1280	I1280	MIR17	tooth	2015	MathiesonNature2015	Lalueza-Fox, Carles	4573	2900-2346 BCE [2568-2346 calBCE (3950±30 BP, Beta-416457), 2857-2496 calBCE (4080±30 BP, Beta-416456), 2865-2575 calBCE (4110±30 BP, Beta-416458), 2900-2679 calBCE (4210±30 BP, Beta-416455), based on dates of other El Mirador samples)	Iberia_C	Burgos, Atapuerca, El Mirador Cave	Spain	42.3333	-3.5	1240K	1	0.22	202133	F	..	563	J1c1	[0.995,0.999]	0.111	0.01	257	..	..	..	half	S1280.E1.L1	PASS
655	I1314	I1314	MIR26	tooth	2015	MathiesonNature2015	Lalueza-Fox, Carles	4573	2900-2346 BCE [2568-2346 calBCE (3950±30 BP, Beta-416457), 2857-2496 calBCE (4080±30 BP, Beta-416456), 2865-2575 calBCE (4110±30 BP, Beta-416458), 2900-2679 calBCE (4210±30 BP, Beta-416455), based on dates of other El Mirador samples)	Iberia_C	Burgos, Atapuerca, El Mirador Cave	Spain	42.3333	-3.5	1240K	1	0.268	220329	M	G2a2b2b1a1	119	J2a1a1	[0.998,1.000]	..	0.513	145	n/a (<200 SNPs)	n/a (<200 SNPs)	n/a (<200 SNPs)	half	S1314.E1.L1	QUESTIONABLE (formalXcontam=0.033 but too few SNPs to do much)
656	I1277	I1277	MIR14	tooth	2015	MathiesonNature2015	Lalueza-Fox, Carles	4407	2568-2346 calBCE (3950±30 BP, Beta-416457)	Iberia_C	Burgos, Atapuerca, El Mirador Cave	Spain	42.3333	-3.5	1240K	1	0.941	553616	M	I2a2a2a	519	H3	[0.998,1.000]	..	0.432	952	0.006825	2.13138	[0.001,0.013]	half	S1277.E1.L1	PASS (Xcontam=0.009)
657	I1272	I1272	MIR2	tooth	2015	MathiesonNature2015	Lalueza-Fox, Carles	4627	2857-2496 calBCE (4080±30 BP, Beta-416456)	Iberia_C	Burgos, Atapuerca, El Mirador Cave	Spain	42.3333	-3.5	1240K	1	0.977	578928	F	..	810	K1b1a	[0.995,0.999]	..	0.011	2551	..	..	..	half	S1272.E1.L1	PASS
658	I1281	I1281	MIR18	tooth	2015	MathiesonNature2015	Lalueza-Fox, Carles	4670	2865-2575 calBCE (4110±30 BP, Beta-416458)	Iberia_C	Burgos, Atapuerca, El Mirador Cave	Spain	42.3333	-3.5	1240K	1	1.575	623901	F	..	419	H1t	[0.997,1.000]	0.114	0.013	3811	..	..	..	half	S1281.E1.L1	PASS
659	I1300	I1300	MIR22	tooth	2015	MathiesonNature2015	Lalueza-Fox, Carles	4573	2900-2346 BCE [2568-2346 calBCE (3950±30 BP, Beta-416457), 2857-2496 calBCE (4080±30 BP, Beta-416456), 2865-2575 calBCE (4110±30 BP, Beta-416458), 2900-2679 calBCE (4210±30 BP, Beta-416455), based on dates of other El Mirador samples)	Iberia_C	Burgos, Atapuerca, El Mirador Cave	Spain	42.3333	-3.5	1240K	1	2.792	779093	F	..	726	K1a2a	[0.996,1.000]	0.083	0.009	6698	..	..	..	half	S1300.E1.L1	PASS
660	I0843	I0843	LB2	bone (phalanx)	2019	OlaldeScience2019	Lalueza-Fox, Carles	7853	6010-5796 calBCE (7030±50 BP, Beta-226473)	Iberia_HG_brother.I0585	Leon, La Brana-Arintero	Spain	42.911	-5.3778	1240K	1	4.007	1018252	M	C1a2	138	U5b2c1	[0.991,0.998]	0.112	0.398	5113	0.004281	3.47292	[0.002,0.007]	half	S0843.E1.L1	PASS (Xcontam=0.007)
661	I0585	I0585	LaBrana1	tooth	2014	MathiesonNature2015 (1240k of same same sample with shotgun in Olalde2014)	Lalueza-Fox, Carles	7815	5983-5747 calBCE (6980±50 BP, Beta-226472)	Iberia_HG	Leon, La Brana-Arintero	Spain	42.911	-5.3778	1240K	1	19.536	976082	M	C1a2	1490	U5b2c1	[0.985,0.994]	..	..	..	..	..	..	half	S0585.E1.L1	PASS (Xcontam=0.004)
662	I0507	I0507	KzHS7, individual 1, Dali 1, burial 1	bone (phalanx)	2019	NarasimhanPattersonScience2019	Frachetti, Michael	3704	1871-1636 calBCE (3420±30 BP, Beta-391199)	Kazakhstan_MLBA_Dali	Byan Zherek, eastern spur, Dali	Kazakhstan	45.1324	79.3644	1240K	1	2.114	872974	M	R1a1a1b2a2a	102	U5a1a2a	..	..	..	..	..	..	..	half	S0507.E1.L1	PASS (Xcontam=0.006)
665	I0559	I0559	QLB15D	tooth	2015	MathiesonNature2015 (1240k of same same sample with 390k in HaakLazaridis2015)	Haak, Wolfgang	5541	3654-3527 calBCE (4815±26 BP, MAMS-22818)	Germany_MN_Baalberge	Quedlinburg Site IX	Germany	51.792	11.142	1240K	1	0.163	175263	M	R1b1a(xR1b1a1a)2)	92.2	HV	..	..	..	..	..	..	..	half	S0559.L1	PASS
666	I0560	I0560	QLB18A	tooth	2015	MathiesonNature2015 (1240k of same same sample with 390k in HaakLazaridis2015)	Haak, Wolfgang	5458	3640-3376 calBCE (4745±52 BP, Erl-7856)	Germany_MN_Baalberge	Quedlinburg Site IX	Germany	51.792	11.142	1240K	1	0.407	375978	F	..	79.9	T2e1	..	..	..	..	..	..	..	half	S0560.L1	PASS
668	I0781	I0781	Yunatsite78	bone	2018	MathiesonNature2018	Haak, Wolfgang	6400	4528-4371 calBCE (5632±24 BP, MAMS-28134)	Bulgaria_C	Yunatsite	Bulgaria	42.2322	24.2627	1240K	2	0.557	461034	F	..	..	K1a	..	..	..	..	..	..	..	plus	S0781.L1,S0782.L1	PASS (missing.mt.metrics)
669	I1546	I1546	BZH2	tooth	2015	MathiesonNature2015	Haak, Wolfgang	4225	2500-2050 BCE	Germany_BellBeaker	Benzingerode-Heimburg	Germany	51.82	10.91	1240K	1	0.143	149628	F	..	191	U5a1b1	[0.999,1.000]	..	..	..	..	..	..	half	S1546.L1	PASS
670	I0806	I0806	QLB28	tooth	2015	MathiesonNature2015 (1240k of same same sample with 390k in HaakLazaridis2015)	Haak, Wolfgang	4241	2431-2150 calBCE (3824±25 BP, MAMS-22820)	Germany_BellBeaker	Quedlinburg Site VII	Germany	51.79	11.14	1240K	1	0.13	138919	M	R1b1a1a2a1a2	268	H1	[0.997,1.000]	..	0.546	..	..	..	..	half	S0806.L1	PASS
671	I0805	I0805	QLB26	tooth	2015	MathiesonNature2015	Haak, Wolfgang	4255	2467-2142 calBCE (3839±55 BP, Erl-8558)	Germany_BellBeaker	Quedlinburg Site VII	Germany	51.79	11.14	1240K	1	0.232	225361	U	R1b1a1a2	199	H1	[0.981,0.992]	..	0.143	0	..	..	..	half	S0805.L1	QUESTIONABLE_CRITICAL (sexratio=0.143)
672	I0113	I0113	QUEXII4	tooth	2015	MathiesonNature2015 (1240k of same same sample with 390k in HaakLazaridis2015)	Haak, Wolfgang	4140	2346-2033 calBCE (3773±47 BP, Erl-7283)	Germany_BellBeaker	Quedlinburg Site XII	Germany	51.791	11.141	1240K	2	0.777	585967	F	..	..	J1c5	..	..	..	..	..	..	..	plus,half	S0113.L1,S0814.L1	QUESTIONABLE (mtcontam=0.84-0.997)
673	I0112	I0112	QUEXII6	tooth	2015	MathiesonNature2015 (1240k of same same sample with 390k in HaakLazaridis2015)	Haak, Wolfgang	4250	2457-2142 calBCE (3820±42 BP, Erl-7038)	Germany_BellBeaker	Quedlinburg Site XII	Germany	51.791	11.141	1240K	1	3.768	949947	F	..	..	H13a1a2	..	..	..	..	..	..	..	plus	S0112.L1	PASS
675	I0111	I0111	ROT4	tooth	2015	MathiesonNature2015 (1240k of same same sample with 390k in HaakLazaridis2015)	Haak, Wolfgang	4290	2475-2204 calBCE (3881±50 BP, Erl-8712)	Germany_BellBeaker	Rothenschirmbach	Germany	51.45	11.54	1240K	2	0.731	540050	F	..	..	H3ao	..	..	..	..	..	..	..	plus,half	S0111.L1,S0815.L1	PASS
676	I0108	I0108	ROT6	tooth	2015	MathiesonNature2015 (1240k of same same sample with 390k in HaakLazaridis2015)	Haak, Wolfgang	4387	2575-2299 calBCE (3953±47 BP, Erl-8710)	Germany_BellBeaker	Rothenschirmbach	Germany	51.45	11.54	1240K	3	1.197	735474	F	..	..	H5a3	..	..	..	..	..	..	..	plus,half,plus	S0108.L1,S0816.L1,S1217.L1	PASS
678	I0460	I0460	Roy3	tooth	2018	OlaldeNature2018	Haak, Wolfgang	4285	2461-2209 calBCE (3860±30 BP, UGA-15905)	Iberia_BellBeaker	Burgos, Arroyal I	Spain	42.4	-3.75	1240K	1	0.364	344361	M	I2a2a	235	H45	[0.997,1.000]	..	..	..	..	..	..	half	S0655.L1	PASS
679	I0459	I0459	Roy2	tooth	2018	OlaldeNature2018	Haak, Wolfgang	4350	2600-2200 BCE (based on other direct dates from the same site)	Iberia_BellBeaker	Burgos, Arroyal I	Spain	42.4	-3.75	1240K	1	0.658	527866	F	..	419	U5b2b	[0.996,1.000]	..	..	..	..	..	..	half	S0654.L1	PASS
692	I0257	I0257	10362A	tooth	2018	OlaldeNature2018	Haak, Wolfgang	4411	2571-2350 calBCE (3965±29 BP, MAMS-25937)	Iberia_BellBeaker	Barcelona, Cerdanyola, Paris Street	Spain	41.4919	2.13889	1240K	1	0.1	107954	M	R1b1	34.3	H1ax	[0.945,0.977]	..	..	..	..	..	..	half	S1241.L1	PASS
693	I0826	I0826	10400A	..	2018	OlaldeNature2018	Haak, Wolfgang	4607	2833-2480 calBCE (4051±28 BP, MAMS-25940)	Iberia_BellBeaker	Barcelona, Cerdanyola, Paris Street	Spain	41.4919	2.13889	1240K	1	0.104	112957	M	I2a2	105	H1t	[0.983,0.993]	..	0.533	..	..	..	..	half	S0826.L1	PASS
694	I0458	I0458	Roy1	tooth	2018	OlaldeNature2018	Haak, Wolfgang	4282	2458-2206 calBCE (3850±30 BP, UGA-15904)	Iberia_BellBeaker_father.or.son.I0460	Burgos, Arroyal I	Spain	42.4	-3.75	1240K	1	0.118	131125	M	I2a2a	313	K1a1b1	[0.998,1.000]	..	..	..	..	..	..	half	S0653.L1	PASS
695	I0171	I0171	BZH12	tooth	2015	MathiesonNature2015 (1240k of same same sample with 390k in HaakLazaridis2015)	Haak, Wolfgang	4114	2287-2041 calBCE (3758±33 BP, KIA-27952)	Germany_LN_BenzigerodeHeimburg	Benzingerode-Heimburg	Germany	51.82	10.91	1240K	1	0.143	140559	F	..	157	U5a1a2a	..	..	..	..	..	..	..	plus	S0471.L1	PASS
696	I0059	I0059	BZH6	tooth	2015	MathiesonNature2015 (1240k of same same sample with 390k in HaakLazaridis2015)	Haak, Wolfgang	4188	2337-2138 calBCE (3796±30 BP, MAMS-21486)	Germany_LN_BenzigerodeHeimburg	Benzingerode-Heimburg	Germany	51.82	10.91	1240K	3	1.303	725307	F	..	..	H1	..	..	..	..	..	..	..	plus,half,plus	S0228.L1,S0813.L1,S1230.L1	PASS
698	I1536	I1536	ESP17	tooth	2015	MathiesonNature2015	Haak, Wolfgang	4225	2500-2050 BCE	Germany_CordedWare	Esperstedt	Germany	51.42	11.68	1240K	1	0.105	114655	M	R1a	110	U5a1g2	[0.998,1.000]	..	..	..	..	..	..	half	S1536.L1	PASS
699	I1544	I1544	ESP36	tooth	2015	MathiesonNature2015	Haak, Wolfgang	4225	2500-2050 BCE	Germany_CordedWare	Esperstedt	Germany	51.42	11.68	1240K	1	0.104	114655	M	R1a	34.3	J1c3+189	[0.996,1.000]	..	..	..	..	..	..	half	S1544.L1	PASS
700	I1538	I1538	ESP20	tooth	2015	MathiesonNature2015	Haak, Wolfgang	4225	2500-2050 BCE	Germany_CordedWare	Esperstedt	Germany	51.42	11.68	1240K	1	0.126	135269	M	R1a	232	J1c5	[0.999,1.000]	..	..	..	..	..	..	half	S1538.L1	PASS
701	I1539	I1539	ESP25	tooth	2015	MathiesonNature2015	Haak, Wolfgang	4408	2625-2291 calBCE (3967±57 BP, Erl-7779)	Germany_CordedWare	Esperstedt	Germany	51.42	11.68	1240K	1	0.132	138220	F	..	195	J1c1b1a	[0.998,1.000]	..	..	..	..	..	..	half	S1539.L1	PASS
702	I1534	I1534	ESP14	tooth	2015	MathiesonNature2015	Haak, Wolfgang	4225	2500-2050 BCE	Germany_CordedWare	Esperstedt	Germany	51.42	11.68	1240K	1	0.158	164095	M	R	363	K1a1b2a	[0.999,1.000]	..	..	..	..	..	..	half	S1534.L1	PASS
703	I0106	I0106	ESP26	tooth	2015	MathiesonNature2015 (1240k of same same sample with 390k in HaakLazaridis2015)	Haak, Wolfgang	4287	2464-2210 calBCE (3867±32 BP, MAMS-21490)	Germany_CordedWare	Esperstedt	Germany	51.42	11.68	1240K	1	0.224	222103	F	..	..	T2a1b1	..	..	..	..	..	..	..	plus	aL0106	PASS
704	I1540	I1540	ESP28	tooth	2015	MathiesonNature2015	Haak, Wolfgang	4225	2500-2050 BCE	Germany_CordedWare_o	Esperstedt	Germany	51.42	11.68	1240K	1	0.298	285866	M	R1a1	314	J1c5	[0.997,1.000]	..	..	..	..	..	..	half	S1540.L1	PASS
705	I1541	I1541	ESP32	tooth	2015	MathiesonNature2015	Haak, Wolfgang	4225	2500-2050 BCE	Germany_CordedWare_father.or.son.I1538_father.or.son.I1540	Esperstedt	Germany	51.42	11.68	1240K	1	0.294	276299	M	R1a	92.5	U2e1a1	[0.988,0.994]	..	..	..	..	..	..	half	S1541.L1	PASS
706	I1532	I1532	ESP8	tooth	2015	MathiesonNature2015	Haak, Wolfgang	4225	2500-2050 BCE	Germany_CordedWare	Esperstedt	Germany	51.42	11.68	1240K	1	0.566	464060	M	R1a1a	148	J1c2e	[0.973,0.985]	..	..	..	..	..	..	half	S1532.L1	PASS
707	I0049	I0049	ESP22	tooth	2015	MathiesonNature2015 (1240k of same same sample with 390k in HaakLazaridis2015)	Haak, Wolfgang	4287	2464-2210 calBCE (3867±35 BP, MAMS-21489)	Germany_CordedWare	Esperstedt	Germany	51.42	11.68	1240K	2	0.649	514322	F	..	..	X2b4	..	..	..	..	..	..	..	plus,plus	S0049.L1,S0105.L1	PASS
708	I0211	I0211	UzOO40	tooth	2015	MathiesonNature2015	Haak, Wolfgang	8280	6773-5886 BCE [other dates in the layer used in the Bayesian modeling analysis we used to obtain this range are (7280±80 BP, OxA-1665), 6410-6050 calBCE (7350±90 BP, OxA-2266), 6390-6030 calBCE (7330±90 BP, OxA-1667), 6590-6240 calBCE (7560±90 BP, OxA-1668), 6590-6240 calBCE (7560±90 BP, OxA-1669), 6360-6000 calBCE (7280±90 BP, OxA-2124), 6530-6210 calBCE (7510±90 BP, OxA-2125), 6850-6410 calBCE …	Russia_HG_Karelia	Karelia, Yuzhnyy Oleni Ostrov	Russia	61.65	35.65	1240K	1	0.136	146885	M	J	22.7	U4a	[0.993,1.000]	..	..	..	..	..	..	half	S1254.L1	PASS
709	I0061	I0061	UzOO74	tooth	2015	MathiesonNature2015 (1240k of same same sample with 390k in HaakLazaridis2015)	Haak, Wolfgang	8280	6773-5886 BCE [other dates in the layer used in the Bayesian modeling analysis we used to obtain this range are (7280±80 BP, OxA-1665), 6410-6050 calBCE (7350±90 BP, OxA-2266), 6390-6030 calBCE (7330±90 BP, OxA-1667), 6590-6240 calBCE (7560±90 BP, OxA-1668), 6590-6240 calBCE (7560±90 BP, OxA-1669), 6360-6000 calBCE (7280±90 BP, OxA-2124), 6530-6210 calBCE (7510±90 BP, OxA-2125), 6850-6410 calBCE …	Russia_HG_Karelia	Karelia, Yuzhnyy Oleni Ostrov	Russia	61.65	35.65	1240K	3	5.272	1025148	M	R1a1	..	C1	..	..	..	..	..	..	..	plus,plus,half	S0230.L1,S0393.L1,S0670.L1	PASS (Xcontam=0.005)
710	I0550	I0550	KAR22A	tooth	2015	MathiesonNature2015 (1240k of same same sample with 390k in HaakLazaridis2015)	Haak, Wolfgang	4471	2570-2471 calBCE (3993±21 BP, MAMS-23344)	Germany_LN_Karsdorf	Karsdorf	Germany	51.2831	11.65	1240K	1	0.15	161187	F	..	181	T1a1	..	..	..	..	..	..	..	half	S0550.L1	PASS
711	I0041	I0041	LAU5	tooth (molar)	2018	PosthNakatsukaCell2018	Haak, Wolfgang	8505	6640-6470 calBCE (7760±31 BP, MAMS-14731, manually calibrated by Thomas Harper)	Peru_Lauricocha_8600BP	Lauricocha, Highlands	Peru	-10.3222	-76.6667	1240K	2	0.794	576466	F	..	..	B2 (Fehren-Schmitz et al. 2015)	..	..	..	..	..	..	..	plus,plus	S1216.L1,S0041.L1	PASS
712	I0039	I0039	LAU3	tooth (molar)	2018	PosthNakatsukaCell2018	Haak, Wolfgang	3530	1660-1500 calBCE (3340±22 BP, MAMS-14389, manually calibrated by Thomas Harper)	Peru_Lauricocha_3500BP	Lauricocha, Highlands	Peru	-10.3222	-76.6667	1240K	2	0.898	641281	M	Q1a2a1b	..	A2 (Fehren-Schmitz et al. 2015)	..	..	..	..	0.0031	1.10714	[0,0.009]	plus,plus	S0039.L1,S1214.L1	PASS
713	I0040	I0040	LAU4	tooth (molar)	2018	PosthNakatsukaCell2018	Haak, Wolfgang	5845	3990-3800 calBCE (5160±27 BP, MAMS-14390, manually calibrated by Thomas Harper)	Peru_Lauricocha_5800BP	Lauricocha, Highlands	Peru	-10.3222	-76.6667	1240K	2	0.94	663631	M	Q1a2a1a1	..	A2 (Fehren-Schmitz et al. 2015)	..	..	..	..	0.0084	2.4	[0.002,0.015]	plus,plus	S0040.L1,S1215.L1	PASS
715	I0795	I0795	KAR6	tooth	2015	MathiesonNature2015 (1240k of same same sample with 390k in HaakLazaridis2015)	Haak, Wolfgang	7079	5217-5041 calBCE (6174±29 BP, MAMS-22823)	Germany_EN_LBK	Karsdorf	Germany	51.2831	11.65	1240K	1	0.097	104752	M	CT	151	H1 or H1au1b	[0.975,0.987]	..	0.584	..	..	..	..	half	S0795.L1	PASS
720	I0551	I0551	SALZ3B	bone (long bone)	2015	MathiesonNature2015	Haak, Wolfgang	5163	3400-3025 BCE	Germany_MN_Salzmuende	Salzmünde-Schiepzig	Germany	51.5331	11.8331	1240K	1	0.091	102382	M	G2a2a	22.9	U3a1	..	..	..	..	..	..	..	half	S0551.L1	PASS
721	I0409	I0409	Troc1	tooth	2015	MathiesonNature2015 (1240k of same same sample with 390k in HaakLazaridis2015)	Haak, Wolfgang	7215	5311-5218 calBCE (6280±25 BP, MAMS-16159)	Iberia_EN	Els Trocs	Spain	42.5	0.5	1240K	2	0.686	511453	F	..	..	J1c3	..	..	..	..	..	..	..	plus,plus	S0490.L1,S1235.L1	PASS
723	I0405	I0405	Mina3	tooth	2015	MathiesonNature2015 (1240k of same same sample with 390k in HaakLazaridis2015)	Haak, Wolfgang	5700	3900-3600 BCE	Iberia_MN	La Mina	Spain	41.2522	-2.32622	1240K	1	0.377	321750	M	H2	417	K1a1b1	..	..	..	..	..	..	..	plus	S0486.L1	PASS
724	I0174	I0174	BAM25	tooth	2015	MathiesonNature2015 (1240k of same same sample with 390k in HaakLazaridis2015)	Haak, Wolfgang	7569	5702-5536 calBCE (6695±40 BP, MAMS-11939 )	Hungary_EN_Starcevo	Alsonyek-Bataszek, Mérnöki telep	Hungary	46.2086	18.7	1240K	1	0.224	227966	M	H2	174	N1a1a	..	..	..	..	..	..	..	plus	S0481.L1	PASS
725	I0115	I0115	ESP3	tooth	2015	MathiesonNature2015 (1240k of same same sample with 390k in HaakLazaridis2015)	Haak, Wolfgang	3807	1954-1760 calBCE (3540±31 BP, MAMS-21494)	Germany_EBA_Unetice	Esperstedt	Germany	51.42	11.68	1240K	1	0.409	352282	F	..	..	U5a1i	..	..	..	..	..	..	..	plus	S0115.L1	PASS
726	I0117	I0117	ESP29	tooth	2015	MathiesonNature2015 (1240k of same same sample with 390k in HaakLazaridis2015)	Haak, Wolfgang	4106	2272-2039 calBCE (3743±25 BP, MAMS-21496)	Germany_EBA_Unetice	Esperstedt	Germany	51.42	11.68	1240K	3	1.902	843093	F	..	..	I3a	..	..	..	..	..	..	..	plus,half,plus	S0117.L1,S0819.L1,S1219.L1	PASS (mtcontam=0.97-0.979)
728	I0803	I0803	EUL41	tooth	2015	MathiesonNature2015 (1240k of same same sample with 390k in HaakLazaridis2015)	Haak, Wolfgang	3987	2132-1942 calBCE (3650±26 BP, MAMS-22822)	Germany_EBA_Unetice	Eulau	Germany	51.1677	11.8475	1240K	1	0.228	213212	F	..	200	H4a1a1a	[0.989,0.996]	..	0.014	..	..	..	..	half	S0803.L1	PASS
729	I0164	I0164	QUEVIII6	tooth	2015	MathiesonNature2015 (1240k of same same sample with 390k in HaakLazaridis2015)	Haak, Wolfgang	3909	2023-1894 calBCE (3599±25 BP, MAMS-21497)	Germany_EBA_Unetice	Quedlinburg Site VIII	Germany	51.793	11.143	1240K	1	2.487	834837	F	..	..	U5b2a1b	..	..	..	..	..	..	..	plus	S0274.L1	PASS
730	I0114	I0114	ESP2	tooth	2015	MathiesonNature2015 (1240k of same same sample with 390k in HaakLazaridis2015)	Haak, Wolfgang	3995	2138-1952 calBCE (3667±31 BP, MAMS-21493)	Germany_EBA_Unetice_brother.I0117	Esperstedt	Germany	51.42	11.68	1240K	3	1.071	721918	M	I2a2	..	I3a	..	..	..	..	..	..	..	plus,..,..	S0114.L1,S0817.L1,S1218.L1	PASS (Xcontam=0.006)
731	I1060	I1060	968, kurgan 2, burial 10, skeleton 1	bone (long bone)	2019	NarasimhanPattersonScience2019	Hanks, Bryan; Epimakhov, Andrey	3800	2050-1650 BCE [based on directly dated samples from the same site]	Russia_MLBA_Sintashta	Kamennyi Ambar 5 Cemetery	Russia	52.8167	60.4667	1240K	1	0.158	159289	F	..	43	T2b34	[0.991,0.999]	0.045	0.014	193	..	..	..	half	S1060.E1.L1	PASS
732	I1062	I1062	975, kurgan 2, burial 11, skeleton 1	bone (long bone)	2019	NarasimhanPattersonScience2019	Hanks, Bryan; Epimakhov, Andrey	3800	2050-1650 BCE [based on directly dated samples from the same site]	Russia_MLBA_Sintashta	Kamennyi Ambar 5 Cemetery	Russia	52.8167	60.4667	1240K	1	0.16	170444	F	..	168	K1a+195	[0.983,0.992]	0.071	0.015	135	..	..	..	half	S1062.E1.L1	PASS
733	I1065	I1065	1016, kurgan 2, burial 5, skeleton 4	bone (long bone)	2019	NarasimhanPattersonScience2019	Hanks, Bryan; Epimakhov, Andrey	3800	2050-1650 BCE [based on directly dated samples from the same site]	Russia_MLBA_Sintashta	Kamennyi Ambar 5 Cemetery	Russia	52.8167	60.4667	1240K	1	0.164	171414	M	R1a1a1b	160	H6a1a	[0.982,0.992]	0.051	0.413	50	n/a (<200 SNPs)	n/a (<200 SNPs)	n/a (<200 SNPs)	half	S1065.E1.L1	PASS
734	I1022	I1022	985, kurgan 2, burial 12, skeleton 3	bone (long bone)	2019	NarasimhanPattersonScience2019	Hanks, Bryan; Epimakhov, Andrey	3800	2050-1650 BCE [based on directly dated samples from the same site]	Russia_MLBA_Sintashta	Kamennyi Ambar 5 Cemetery	Russia	52.8167	60.4667	1240K	1	0.215	217559	F	..	224	U5a1a2a	[0.991,0.997]	0.077	0.015	233	..	..	..	half	S1022.E1.L1	PASS
735	I1088	I1088	1011, kurgan 2, burial 13	bone (long bone)	2019	NarasimhanPattersonScience2019	Hanks, Bryan; Epimakhov, Andrey	3800	2050-1650 BCE [based on directly dated samples from the same site]	Russia_MLBA_Sintashta	Kamennyi Ambar 5 Cemetery	Russia	52.8167	60.4667	1240K	1	0.257	257140	F	..	114	J1c2m	[0.994,0.999]	0.06	0.006	311	..	..	..	half	S1088.E1.L1	PASS
736	I1084	I1084	991, kurgan 2, burial 7, skeleton 3	bone (long bone)	2019	NarasimhanPattersonScience2019	Hanks, Bryan; Epimakhov, Andrey	3800	2050-1650 BCE [based on directly dated samples from the same site]	Russia_MLBA_Sintashta	Kamennyi Ambar 5 Cemetery	Russia	52.8167	60.4667	1240K	1	0.262	267279	M	R1a1a	184	U2e2a	[0.997,1.000]	0.081	0.408	92	n/a (<200 SNPs)	n/a (<200 SNPs)	n/a (<200 SNPs)	half	S1084.E1.L1	PASS
737	I1082	I1082	983, kurgan 2, burial 12, skeleton 1	bone (long bone)	2019	NarasimhanPattersonScience2019	Hanks, Bryan; Epimakhov, Andrey	3800	2050-1650 BCE [based on directly dated samples from the same site]	Russia_MLBA_Sintashta	Kamennyi Ambar 5 Cemetery	Russia	52.8167	60.4667	1240K	1	0.304	294473	M	R1a1	98.5	U5b2a1a2	[0.989,0.996]	0.091	0.41	..	..	..	..	half	S1082.E1.L1	PASS
738	I1055	I1055	952, kurgan 4, burial 2, skeleton 3	bone (long bone)	2019	NarasimhanPattersonScience2019	Hanks, Bryan; Epimakhov, Andrey	3800	2050-1650 BCE [based on directly dated samples from the same site]	Russia_MLBA_Sintashta	Kamennyi Ambar 5 Cemetery	Russia	52.8167	60.4667	1240K	1	0.335	323716	M	R1a1a1b2a	316	U2e1h	[0.996,1.000]	0.084	0.406	169	n/a (<200 SNPs)	n/a (<200 SNPs)	n/a (<200 SNPs)	half	S1055.E1.L1	QUESTIONABLE (formalXcontam=0.024 but too few SNPs to do much)
739	I1018	I1018	980, kurgan 2, burial 17, skeleton 2	bone (long bone)	2019	NarasimhanPattersonScience2019	Hanks, Bryan; Epimakhov, Andrey	3800	2050-1650 BCE [based on directly dated samples from the same site]	Russia_MLBA_Sintashta	Kamennyi Ambar 5 Cemetery	Russia	52.8167	60.4667	1240K	1	0.347	334635	M	R1a1a1b2a	450	T2e2	[0.999,1.000]	0.055	0.419	180	n/a (<200 SNPs)	n/a (<200 SNPs)	n/a (<200 SNPs)	half	S1018.E1.L1	PASS
740	I1017	I1017	978, kurgan 2, burial 16	bone (long bone)	2019	NarasimhanPattersonScience2019	Hanks, Bryan; Epimakhov, Andrey	3791	1929-1753 calBCE (3520±30 BP, Beta-436294)	Russia_MLBA_Sintashta_o1	Kamennyi Ambar 5 Cemetery	Russia	52.8167	60.4667	1240K	1	0.36	339948	M	Q1a2	199	H6b1	[0.998,1.000]	0.063	0.423	190	n/a (<200 SNPs)	n/a (<200 SNPs)	n/a (<200 SNPs)	half	S1017.E1.L1	PASS
741	I1019	I1019	981, kurgan 2, burial 3	bone (long bone)	2019	NarasimhanPattersonScience2019	Hanks, Bryan; Epimakhov, Andrey	3800	2050-1650 BCE [based on directly dated samples from the same site]	Russia_MLBA_Sintashta	Kamennyi Ambar 5 Cemetery	Russia	52.8167	60.4667	1240K	1	0.427	392870	M	R1a1a1b2a2a	138	W1c	[0.996,1.000]	0.048	0.41	238	0.031159	2.24217	[0.004,0.058]	half	S1019.E1.L1	QUESTIONABLE (Xcontam=0.031)
742	I1086	I1086	1005, kurgan 2, burial 9, skeleton 1	bone (long bone)	2019	NarasimhanPattersonScience2019	Hanks, Bryan; Epimakhov, Andrey	3800	2050-1650 BCE [based on directly dated samples from the same site]	Russia_MLBA_Sintashta	Kamennyi Ambar 5 Cemetery	Russia	52.8167	60.4667	1240K	1	0.555	464685	M	R1a1a1	228	T1a1	[0.987,0.994]	0.074	0.412	380	0.022277	2.27012	[0.003,0.042]	half	S1086.E1.L1	QUESTIONABLE (Xcontam=0.022)
743	I1090	I1090	1024, kurgan 4, burial 4	bone (long bone)	2019	NarasimhanPattersonScience2019	Hanks, Bryan; Epimakhov, Andrey	3800	2050-1650 BCE [based on directly dated samples from the same site]	Russia_MLBA_Sintashta	Kamennyi Ambar 5 Cemetery	Russia	52.8167	60.4667	1240K	1	0.582	488227	F	..	306	T1a1	[0.998,1.000]	0.074	0.007	1424	..	..	..	half	S1090.E1.L1	PASS
744	I1024	I1024	993, kurgan 2, burial 7, skeleton 6	bone (long bone)	2019	NarasimhanPattersonScience2019	Hanks, Bryan; Epimakhov, Andrey	3800	2050-1650 BCE [based on directly dated samples from the same site]	Russia_MLBA_Sintashta	Kamennyi Ambar 5 Cemetery	Russia	52.8167	60.4667	1240K	2	0.583	475329	F	..	..	H2b	..	..	..	..	..	..	..	half,half	S1024.E1.L1,S1026.E1.L1	PASS
745	I1063	I1063	1009, kurgan 2, burial 8, skeleton 3	bone (long bone)	2019	NarasimhanPattersonScience2019	Hanks, Bryan; Epimakhov, Andrey	3800	2050-1650 BCE [based on directly dated samples from the same site]	Russia_MLBA_Sintashta	Kamennyi Ambar 5 Cemetery	Russia	52.8167	60.4667	1240K	1	0.601	496245	F	..	292	U4a	[0.988,0.995]	0.059	0.008	1461	..	..	..	half	S1063.E1.L1	PASS
746	I1058	I1058	955, kurgan 4, burial 2, skeleton 6	bone (long bone)	2019	NarasimhanPattersonScience2019	Hanks, Bryan; Epimakhov, Andrey	3775	1906-1743 calBCE (3500±30 BP, Beta-436363)	Russia_MLBA_Sintashta_o2_brother.I1057_brother.I1056	Kamennyi Ambar 5 Cemetery	Russia	52.8167	60.4667	1240K	1	0.691	531218	M	R1a1a	218	U5a1i1	[0.997,1.000]	0.059	0.416	638	0.006731	1.52904	[0,0.015]	half	S1058.E1.L1	PASS
747	I1029	I1029	1008, kurgan 2, burial 8, skeleton 2	bone (long bone)	2019	NarasimhanPattersonScience2019	Hanks, Bryan; Epimakhov, Andrey	3823	1973-1772 calBCE (3549±29 BP, OxA-12531)	Russia_MLBA_Sintashta	Kamennyi Ambar 5 Cemetery	Russia	52.8167	60.4667	1240K	1	0.826	580668	F	..	357	J1c5a	[0.996,1.000]	0.054	0.01	2444	..	..	..	half	S1029.E1.L1	PASS
748	I1020	I1020	982, kurgan 2, burial 15	bone (long bone)	2019	NarasimhanPattersonScience2019	Hanks, Bryan; Epimakhov, Andrey	3843	2012-1774 calBCE (3555±31 BP, OxA-12533)	Russia_MLBA_Sintashta_o2	Kamennyi Ambar 5 Cemetery	Russia	52.8167	60.4667	1240K	1	0.914	640367	M	R1b1a1a2a2	369	J2b1d	[0.997,1.000]	0.073	0.413	591	0.009339	1.72553	[0,0.02]	half	S1020.E1.L1	PASS (Xcontam=0.009)
749	I1028	I1028	976	bone (long bone)	2019	NarasimhanPattersonScience2019	Hanks, Bryan	3721	1878-1664 calBCE (3440±30 BP, Beta-436293)	Russia_MLBA_Sintashta_o3	Kamennyi Ambar 5 Cemetery	Russia	52.8167	60.4667	1240K	2	1.029	679080	M	R1b1a1a1	..	U2e1'2	..	..	..	..	..	..	..	half,half	S1081.E1.L1,S1028.E1.L1	PASS (Xcontam=0.01)
750	I1064	I1064	1010, kurgan 2, burial 8, skeleton 4	bone (long bone)	2019	NarasimhanPattersonScience2019	Hanks, Bryan; Epimakhov, Andrey	3737	1879-1694 calBCE (3460±20 BP, PSUAMS-2102)	Russia_MLBA_Sintashta	Kamennyi Ambar 5 Cemetery	Russia	52.8167	60.4667	1240K	1	2.08	840565	M	R1a1a1b2a2a	733	H6a1a	[0.996,1.000]	0.05	0.407	3412	0.009819	5.07088	[0.006,0.014]	half	S1064.E1.L1	PASS (Xcontam=0.01)
751	I1089	I1089	1015, kurgan 2, burial 5, skeleton 3a	bone (long bone)	2019	NarasimhanPattersonScience2019	Hanks, Bryan; Epimakhov, Andrey	3800	2050-1650 BCE [based on directly dated samples from the same site]	Russia_MLBA_Sintashta	Kamennyi Ambar 5 Cemetery	Russia	52.8167	60.4667	1240K	1	2.097	830007	F	..	227	U5b2a1a2	[0.999,1.000]	0.064	0.011	7462	..	..	..	half	S1089.E1.L1	PASS
752	I1054	I1054	949, kurgan 4, burial 11, skeleton 4	bone (long bone)	2019	NarasimhanPattersonScience2019	Hanks, Bryan; Epimakhov, Andrey	3769	1891-1746 calBCE (3495±25 BP, PSUAMS-1952)	Russia_MLBA_Sintashta_brother.I1053	Kamennyi Ambar 5 Cemetery	Russia	52.8167	60.4667	1240K	1	2.463	845956	M	R1a1a1b2a2a	113	H2b	[0.991,0.998]	0.042	0.411	3935	0.002534	2.17046	[0,0.005]	half	S1054.E1.L1	PASS (Xcontam=0.003)
753	I1053	I1053	946, kurgan 4, burial 11, skeleton 2	bone (long bone)	2019	NarasimhanPattersonScience2019	Hanks, Bryan; Epimakhov, Andrey	3793	1922-1763 calBCE (3520±25 BP, PSUAMS-2064)	Russia_MLBA_Sintashta	Kamennyi Ambar 5 Cemetery	Russia	52.8167	60.4667	1240K	1	3.59	866643	M	R1a1a1b2a2a	738	H2b	[0.983,0.992]	0.06	0.411	4940	0.003021	3.18213	[0.001,0.005]	half	S1053.E1.L1	PASS (Xcontam=0.003)
754	I1027	I1027	1000, kurgan 2, burial 6, skeleton 6 / 1002, kurgan 2, burial 6, skeleton 8 / 1006, kurgan 2, burial 9, skeleton 2	bone (long bone)	2019	NarasimhanPattersonScience2019	Hanks, Bryan; Epimakhov, Andrey	3819	1962-1775 calBCE (3550±25 BP, PSUAMS-1954)	Russia_MLBA_Sintashta	Kamennyi Ambar 5 Cemetery	Russia	52.8167	60.4667	1240K	3	3.648	993163	M	R1a1a1b2a2a	..	T1a1	..	..	..	..	..	..	..	half,half,half	S1085.E1.L1,S1027.E1.L1,S1087.E1.L1	PASS (Xcontam=0.006)
755	I1056	I1056	953, kurgan 4, burial 2, skeleton 4	bone (long bone)	2019	NarasimhanPattersonScience2019	Hanks, Bryan; Epimakhov, Andrey	3741	1886-1695 calBCE (3475±30 BP, PSUAMS-2101)	Russia_MLBA_Sintashta_o2_brother.I1057_brother.I1058	Kamennyi Ambar 5 Cemetery	Russia	52.8167	60.4667	1240K	1	0.454	401630	M	R1a1a1b	117	U5a1i1	[0.997,1.000]	0.069	0.425	276	0.003361	0.648288	[0,0.014]	half	S1056.E1.L1	PASS (Xcontam=0.018)
756	I1057	I1057	954, kurgan 4, burial 2, skeleton 5	bone (long bone)	2019	NarasimhanPattersonScience2019	Hanks, Bryan; Epimakhov, Andrey	3811	1949-1772 calBCE (3540±25 BP, PSUAMS-1953)	Russia_MLBA_Sintashta_o2	Kamennyi Ambar 5 Cemetery	Russia	52.8167	60.4667	1240K	1	2.131	829304	M	R1a1a1b2a2a	12.2	U5a1i1	[0.976,1.000]	0.056	0.412	3474	0.007361	4.35207	[0.004,0.011]	half	S1057.E1.L1	PASS (Xcontam=0.007)
757	I0022	I0022	LBK1976	tooth (premolar)	2015	MathiesonNature2015 (1240k of same same sample with 390k in HaakLazaridis2015)	Krause, Johannes	7125	5500-4850 BCE	Germany_EN_LBK	Stuttgart-Muehlhausen, Viesenhaeuser Hof	Germany	48.78	9.18	1240K	1	0.441	368546	F	..	246	T2e	..	..	..	..	..	..	..	half	S0022.L2	PASS
758	I0026	I0026	LBK2155	tooth (molar)	2015	MathiesonNature2015 (1240k of same same sample with 390k in HaakLazaridis2015)	Krause, Johannes	7125	5500-4850 BCE	Germany_EN_LBK	Stuttgart-Muehlhausen, Viesenhaeuser Hof	Germany	48.78	9.18	1240K	1	3.625	893563	F	..	121	T2b	..	..	..	..	..	..	..	half	S0026.L2	PASS
759	I0013	I0013	Motala3	tooth	2015	MathiesonNature2015 (1240k of same same sample with 390k in HaakLazaridis2015)	Krause, Johannes	7751	5964-5638 calBCE (6877±69 BP, Ua-42117)	Sweden_HG_Motala	Motala, Kanaljorden	Sweden	58.535	15.046	1240K	1	0.657	318346	M	I2a1b	..	U5a1	..	..	..	..	..	..	..	plus	aL0013	QUESTIONABLE (formalXcontam=0.028 but too few SNPs to do much)
760	I0011	I0011	Motala1	tooth	2015	MathiesonNature2015 (1240k of same same sample with 390k in HaakLazaridis2015)	Krause, Johannes	7569	5721-5516 calBCE (6701±64 BP, Ua-42116)	Sweden_HG_Motala	Motala, Kanaljorden	Sweden	58.535	15.046	1240K	1	1.03	621320	F	..	..	U5a1	..	..	..	..	..	..	..	plus	aL0011	PASS
761	I0015	I0015	Motala6	tooth	2015	MathiesonNature2015 (1240k of same same sample with 390k in HaakLazaridis2015)	Krause, Johannes	7747	5964-5629 calBCE (6863±75 BP, Ua-42120)	Sweden_HG_Motala	Motala, Kanaljorden	Sweden	58.535	15.046	1240K	1	1.562	600144	M	I2a1	..	U5a2d	..	..	..	..	..	..	..	plus	aL0015	PASS
762	I0012	I0012	Motala2	tooth	2015	MathiesonNature2015 (1240k of same same sample with 390k in HaakLazaridis2015)	Krause, Johannes	7595	5714-5575 calBCE (6734±30 BP, Ua-51722)	Sweden_HG_Motala	Motala, Kanaljorden	Sweden	58.535	15.046	1240K	1	1.756	787312	M	I2c	..	U2e1	..	..	..	..	..	..	..	plus	aL0012	PASS (Xcontam=0.004)
763	I0014	I0014	Motala4	tooth	2015	MathiesonNature2015 (1240k of same same sample with 390k in HaakLazaridis2015)	Krause, Johannes	7703	5877-5629 calBCE (6842±68 BP, Ua-42118)	Sweden_HG_Motala	Motala, Kanaljorden	Sweden	58.535	15.046	1240K	1	2.709	739313	F	..	..	U5a2d	..	..	..	..	..	..	..	plus	aL0014	PASS
764	I0017	I0017	Motala12	tooth	2014	MathiesonNature2015 (1240k of same same sample with 390k in HaakLazaridis2015)	Krause, Johannes	7626	5721-5631 calBCE (6773±30 BP, Ua-51723)	Sweden_HG_Motala	Motala, Kanaljorden	Sweden	58.535	15.046	1240K	1	4.391	920441	M	I2a1b2a1	..	U2e1	..	..	..	..	..	..	..	plus	aL0017	PASS (Xcontam=0.004)
766	I0309	I0309	ASOB9S14a	tooth (premolar)	2018	PosthNakatsukaCell2018	Fehren-Schmitz, Lars	7650	5850-5550 calBCE (6838±73 BP, AA-67738, manually calibrated by Thomas Harper)	Argentina_ArroyoSeco2_7700BP	Arroyo Seco II	Argentina	-38.3606	-60.2442	1240K	1	0.823	579259	M	Q1a2a1a1	179	D1 (Llamas et al 2016)	[0.977,0.987]	0.086	0.428	819	0.010801	2.49391	[0.002,0.019]	half	S1351.L1	PASS (Xcontam=0.018)
767	I1357	I1357	BC14	petrous	2018	PosthNakatsukaCell2018	Fehren-Schmitz, Lars	925	900-1150 CE	Peru_Laramate_900BP	Botigiriayocc, Laramate, Highlands	Peru	-14.2756	-74.8436	1240K	1	1.22	721235	M	Q1a2a	338	B2l	[0.992,0.998]	0.037	0.414	1539	0.003536	1.71647	[0,0.008]	half	S1357.L1	PASS
768	I1484	I1484	BC13	tooth (molar)	2018	PosthNakatsukaCell2018	Fehren-Schmitz, Lars	815	1050-1220 calCE (920±20 BP, PSUAMS-1615, manually calibrated by Thomas Harper)	Peru_Laramate_900BP	Botigiriayocc, Laramate, Highlands	Peru	-14.2756	-74.8436	1240K	1	2.739	721500	M	Q1a2a1a1	301	R	[0.997,1.000]	0.034	0.432	3429	0.004377	3.39428	[0.002,0.007]	half	S1484.L1	PASS (Xcontam=0.005)
770	I1485	I1485	YA5	tooth (molar)	2018	PosthNakatsukaCell2018	Fehren-Schmitz, Lars	1060	790-990 calCE (1187±26 BP, MAMS-12302, manually calibrated by Thomas Harper)	Peru_Laramate_900BP	Cueva Yacotogia, Laramate, Highlands	Peru	-14.2622	-74.8592	1240K	1	1.737	718087	M	Q1a2a1a1	594	R	[0.996,1.000]	0.032	0.432	2455	0.009792	4.39899	[0.005,0.014]	half	S1485.L1	PASS (Xcontam=0.009)
771	I1742	I1742	TA12	tooth (molar)	2018	PosthNakatsukaCell2018	Fehren-Schmitz, Lars	1125	750-900 CE	Peru_Laramate_900BP	Tranca, Laramate, Highlands	Peru	-14.2622	-74.8592	1240K	1	0.607	480291	F	..	1140	D1	[0.998,1.000]	0.023	0.009	1202	..	..	..	half	S1742.L1	QUESTIONABLE (damage=0.023)
773	I0449	I0449	Gorzsa18	bone	2017	LipsonNature2017	Laszlo, Mark	6700	5000-4500 BCE	Hungary_LN_Tisza	Hódmez Vásárhely, Gorzsa Homokbánya	Hungary	46.3559	20.2782	1240K	1	6.872	955623	M	I2a1a2a	938	U5b2c	[0.986,0.993]	..	0.534	..	..	..	..	half	S0449.E1.L1	PASS (Xcontam=0.007)
774	I1388	I1388	9-Grave1	tooth (molar)	2018	OlaldeNature2018	Lemercier, Olivier	4246	2456-2135 calBCE (3805±40 BP, Lyon-3099)	France_BellBeaker_lowSteppe	Haute-Savoie, Marlens, Sur les Barmes	France	45.46	6.213	1240K	1	0.426	375748	M	R1b1a1a2a1a	611	H	[0.998,1.000]	0.048	0.435	227	-0.002077	-1.72167	[0,0]	half	S1388.E1.L1	PASS
775	I1382	I1382	3-Grave515	tooth	2018	OlaldeNature2018	Lemercier, Olivier	4236	2435-2136 calBCE (3805±35 BP, GrA-4468)	France_BellBeaker	Moselle, Mondelange, PAC de la Sente	France	49.153	6.102	1240K	1	1.221	607837	M	R1b1a1a2a1a2	124	U5a2c3a	[0.993,0.999]	0.083	0.433	1420	0.004943	2.15859	[0,0.009]	half	S1382.E1.L1	PASS (Xcontam=0.005)
776	I1381	I1381	2-Grave487	tooth	2018	OlaldeNature2018	Lemercier, Olivier	4100	2400-1900 BCE	France_BellBeaker	Moselle, Mondelange, PAC de la Sente	France	49.153	6.102	1240K	1	1.554	690979	M	R1b1a1a2a1a	587	H	[0.998,1.000]	0.099	0.423	1835	0.012765	4.38431	[0.007,0.018]	half	S1381.E1.L1	PASS (Xcontam=0.01)
779	I1390	I1390	11-Grave68	tooth	2018	OlaldeNature2018	Lemercier, Olivier	4383	2566-2299 calBCE [2566-2524 calBCE (3910±35 BP, Poz-41227), 2489-2299 calBCE (3875±35 BP, Poz-41226)]	France_BellBeaker	Haut-Rhin, Sierentz, Les Villas d'Aurele	France	47.39	7.271	1240K	1	0.592	449568	M	R1b1a1a2a1a2	174	X2b4a	[0.998,1.000]	0.12	0.436	453	0.005099	1.07624	[0,0.014]	half	S1390.E1.L1	PASS
780	I0644	I0644	CHPK00003	petrous	2018	HarneyMayNatureCommunications2018	May, Hila	5950	4500-3500 BCE	Israel_C	Upper Galilee, Pki'in	Israel	32.9742	35.3314	1240K	1	0.869	598616	F	..	37.7	H2	[0.962,0.978]	..	0.002	..	..	..	..	half	S0644.E1.L1	PASS
785	I1172	I1172	CHPKL108B-024	petrous	2018	HarneyMayNatureCommunications2018	May, Hila	5950	4500-3500 BCE	Israel_C	Upper Galilee, Pki'in	Israel	32.9742	35.3314	1240K	1	0.11	122474	M	T1a1a	7.43	K1a	[0.953,0.993]	0.153	0.437	24	n/a (<200 SNPs)	n/a (<200 SNPs)	n/a (<200 SNPs)	half	S1172.E1.L1	PASS
786	I1187	I1187	CHPKL301N-001	petrous	2018	HarneyMayNatureCommunications2018	May, Hila	5950	4500-3500 BCE	Israel_C	Upper Galilee, Pki'in	Israel	32.9742	35.3314	1240K	1	0.114	124452	M	T	9.38	R0	[0.955,0.989]	0.161	0.438	19	n/a (<200 SNPs)	n/a (<200 SNPs)	n/a (<200 SNPs)	half	S1187.E1.L1	PASS
787	I1171	I1171	CHPKL106-019	petrous	2018	HarneyMayNatureCommunications2018	May, Hila	5950	4500-3500 BCE	Israel_C	Upper Galilee, Pki'in	Israel	32.9742	35.3314	1240K	1	0.245	224077	M	E1b1b1b2	36	K1a+150	[0.977,0.989]	..	0.455	123	n/a (<200 SNPs)	n/a (<200 SNPs)	n/a (<200 SNPs)	half	S1171.E1.L1	PASS
788	I1164	I1164	CHPKL104-002	petrous	2018	HarneyMayNatureCommunications2018	May, Hila	5950	4500-3500 BCE	Israel_C	Upper Galilee, Pki'in	Israel	32.9742	35.3314	1240K	1	0.362	312969	F	..	30.9	J2a2d	[0.982,0.997]	0.17	0.009	697	..	..	..	half	S1164.E1.L1	PASS
789	I1184	I1184	CHPKL1100-020	petrous	2018	HarneyMayNatureCommunications2018	May, Hila	5950	4500-3500 BCE	Israel_C	Upper Galilee, Pki'in	Israel	32.9742	35.3314	1240K	1	0.378	325567	F	..	30	T1	[0.942,0.968]	0.175	0.011	726	..	..	..	half	S1184.E1.L1	PASS
790	I1179	I1179	CHPKL109M-016	petrous	2018	HarneyMayNatureCommunications2018	May, Hila	5950	4500-3500 BCE	Israel_C	Upper Galilee, Pki'in	Israel	32.9742	35.3314	1240K	1	0.513	399485	F	..	77.8	T2e	[0.988,0.995]	0.179	0.01	1140	..	..	..	half	S1179.E1.L1	PASS
791	I1182	I1182	CHPKL109M-031	petrous	2018	HarneyMayNatureCommunications2018	May, Hila	5950	4500-3500 BCE	Israel_C	Upper Galilee, Pki'in	Israel	32.9742	35.3314	1240K	1	0.584	421398	F	..	28.6	T1a+152	[0.963,0.989]	0.166	0.01	1516	..	..	..	half	S1182.E1.L1	PASS
792	I1170	I1170	CHPKL105-030	petrous	2018	HarneyMayNatureCommunications2018	May, Hila	5950	4500-3500 BCE	Israel_C	Upper Galilee, Pki'in	Israel	32.9742	35.3314	1240K	1	0.62	467224	M	T1a1a	78.8	T1a2	[0.966,0.979]	0.15	0.435	532	0.006322	1.40775	[0,0.015]	half	S1170.E1.L1	PASS (Xcontam=0.009, mtcontam=0.974)
793	I1168	I1168	CHPKL104-034	petrous	2018	HarneyMayNatureCommunications2018	May, Hila	5950	4500-3500 BCE	Israel_C	Upper Galilee, Pki'in	Israel	32.9742	35.3314	1240K	1	0.985	544900	F	..	188	T2e	[0.998,1.000]	0.145	0.015	2745	..	..	..	half	S1168.E1.L1	PASS
794	I1152	I1152	CHPK008	petrous	2018	HarneyMayNatureCommunications2018	May, Hila	5950	4500-3500 BCE	Israel_C	Upper Galilee, Pki'in	Israel	32.9742	35.3314	1240K	1	1.058	592889	F	..	198	J2a2	[0.991,0.997]	0.149	0.01	2988	..	..	..	half	S1152.E1.L1	PASS
795	I1178	I1178	CHPKL109L-015	petrous	2018	HarneyMayNatureCommunications2018	May, Hila	5950	4500-3500 BCE	Israel_C	Upper Galilee, Pki'in	Israel	32.9742	35.3314	1240K	1	2.383	719331	M	T1a1a	329	I6	[0.978,0.989]	0.153	0.428	3219	0.005911	3.70731	[0.003,0.009]	half	S1178.E1.L1	PASS (Xcontam=0.006)
798	I1128	I1128	377915	bone (rib)	2019	FlegontovNature2019	O'Rourke, Dennis	405	1390-1700 calCE (1200±41 BP, AA-57428, marine corrected by Thomas Harper)	USA_AK_NeoAleut	Alaska, Aleutian Islands, Kagamil Island Warm Cave	USA	52.9931	-169.712	1240K	1	0.433	347752	F	..	8.91	D2a1a	[0.968,1.000]	0.027	0.009	961	..	..	..	half	S1128.E1.L1	QUESTIONABLE (damage=0.027)
799	I1129	I1129	377917	bone (rib)	2019	FlegontovNature2019	O'Rourke, Dennis	395	1390-1720 calCE (1182±45 BP, AA-46432, marine corrected by Thomas Harper)	USA_AK_NeoAleut	Alaska, Aleutian Islands, Kagamil Island Warm Cave	USA	52.9931	-169.712	1240K	1	0.687	495889	M	Q1a2	421	D2a1a	[0.998,1.000]	0.021	0.43	588	0.014476	2.37257	[0.003,0.026]	half	S1129.E1.L1	QUESTIONABLE (damage=0.021, Xcontam=0.014, mitigated.because.Arctic)
800	I1125	I1125	378544	bone (rib)	2019	FlegontovNature2019	O'Rourke, Dennis	575	1240-1510 calCE (1410±41 BP, AA-57438, marine corrected by Thomas Harper)	USA_AK_NeoAleut	Alaska, Aleutian Islands, Ship Rock Island	USA	53.3706	-167.83	1240K	1	1.335	640629	M	Q1a2a1a1	1040	D2a1a	[0.990,0.997]	0.02	0.424	1537	0.008527	3.16042	[0.003,0.014]	half	S1125.E1.L1	QUESTIONABLE (damage=0.02, Xcontam=0.007)
801	I1127	I1127	377814	bone (rib)	2019	FlegontovNature2019	O'Rourke, Dennis	435	1350-1680 calCE (1227±45 BP, AA-46427, marine corrected by Thomas Harper)	USA_AK_NeoAleut	Alaska, Aleutian Islands, Kagamil Island Warm Cave	USA	52.9931	-169.712	1240K	1	1.354	662276	F	..	905	D2a1a	[0.988,0.994]	0.015	0.011	3602	..	..	..	half	S1127.E1.L1	QUESTIONABLE_CRITICAL (damage=0.015)
802	I1118	I1118	377811	bone (rib)	2019	FlegontovNature2019	O'Rourke, Dennis	315	1450-1820 calCE (1111±42 BP, AA-46433, marine corrected by Thomas Harper)	USA_AK_NeoAleut	Alaska, Aleutian Islands, Kagamil Island Warm Cave	USA	52.9931	-169.712	1240K	1	3.551	759975	F	..	906	D2a1a	[0.998,1.000]	0.007	0.01	6846	..	..	..	half	S1118.E1.L1	QUESTIONABLE_CRITICAL (damage=0.007, but.mitigated.as.a.recent.Arctic.sample, literature)
804	I0712	I0712	378623	bone (rib)	2019	FlegontovNature2019	O'Rourke, Dennis	1065	690-1080 calCE (1918±43 BP, AA-57414, marine corrected by Thomas Harper)	USA_AK_PaleoAleut	Alaska, Aleutian Islands, Umnak Island, Chaluka Midden	USA	52.9884	-168.821	1240K	1	0.431	395958	F	..	51.6	D2a1a	[0.984,0.993]	0.015	0.003	..	..	..	..	half	S0712.E1.L1	QUESTIONABLE_CRITICAL (damage=0.015)
805	I0719	I0719	378620	bone (rib)	2019	FlegontovNature2019	O'Rourke, Dennis	505	1250-1640 calCE (1348±82 BP, AA-46416, marine corrected by Thomas Harper)	USA_AK_PaleoAleut	Alaska, Aleutian Islands, Umnak Island, Chaluka Midden	USA	52.9884	-168.821	1240K	1	3.432	927083	M	Q1a2a	326	D2a1a	[0.992,0.996]	0.014	0.499	4499	0.001431	1.62397	[0,0.003]	half	S0719.E1.L1	QUESTIONABLE (damage=0.014, mitigated.because.Arctic)
806	I1508	I1508	HUNG276, KO2	petrous	2014	MathiesonNature2015 (capture of same sample shotgunned in Gamba2014)	Pinhasi, Ron	7590	5710-5570 calBCE (6726±35 BP, OxA-28101)	Hungary_EN_Koros	Berettyóújfalu-Morotva-Liget	Hungary	47.3187	21.5274	1240K	1	0.914	565253	F	..	147	K	[0.982,0.992]	0.185	0.013	2664	..	..	..	half	S1508.E1.L1	PASS
807	I1500	I1500	HUNG372, NE5	petrous	2014	MathiesonNature2015 (capture of same sample shotgunned in Gamba2014)	Pinhasi, Ron	7050	5210-4990 calBCE (6164±64 BP,OxA-23763)	Hungary_MN_ALPc	Kompolt-Kigyoser	Hungary	47.167	20.833	1240K	1	4.246	830691	M	C1a2	528	J1c1	[0.991,0.997]	0.12	0.419	5048	0.006035	5.46429	[0.004,0.008]	half	S1500.E1.L1	PASS (Xcontam=0.008)
808	I1100	I1100	M11-351	petrous	2015	MathiesonNature2015	Pinhasi, Ron	8300	6500-6200 BCE	Anatolia_N	Northwest Anatolia, Marmara, Barcın	Turkey	40.3037	29.6085	1240K	1	0.331	294382	F	..	163	K	[0.965,0.979]	0.231	0.009	606	..	..	..	half	S1100.E1.L1	PASS
809	I1102	I1102	M11-354	petrous	2015	MathiesonNature2015	Pinhasi, Ron	8300	6500-6200 BCE	Anatolia_N	Northwest Anatolia, Marmara, Barcın	Turkey	40.3037	29.6085	1240K	1	0.55	414820	M	C1a2	152	K1a3a	[0.997,1.000]	0.244	0.431	448	0.018832	2.3375	[0.003,0.035]	half	S1102.E1.L1	PASS (Xcontam=0.015)
810	I1099	I1099	L11-5-488	petrous	2015	MathiesonNature2015	Pinhasi, Ron	8300	6500-6200 BCE	Anatolia_N	Northwest Anatolia, Marmara, Barcın	Turkey	40.3037	29.6085	1240K	1	0.827	544031	M	G2a2a1a2a	376	T2	[0.997,1.000]	0.185	0.425	781	0.01152	2.29301	[0.002,0.021]	half	S1099.E1.L1	PASS (Xcontam=0.017)
811	I1103	I1103	M11-S-350	petrous	2015	MathiesonNature2015	Pinhasi, Ron	8300	6500-6200 BCE	Anatolia_N	Northwest Anatolia, Marmara, Barcın	Turkey	40.3037	29.6085	1240K	1	1.135	607546	M	G2a2a1a2a	237	K1b1b1	[0.996,1.000]	0.213	0.425	1303	0.005283	1.85265	[0,0.011]	half	S1103.E1.L1	PASS (Xcontam=0.009)
812	I1101	I1101	M11-352a	petrous	2015	MathiesonNature2015	Pinhasi, Ron	8300	6500-6200 BCE	Anatolia_N	Northwest Anatolia, Marmara, Barcın	Turkey	40.3037	29.6085	1240K	1	1.56	663312	M	H2	798	T2b	[0.997,1.000]	0.203	0.429	2011	0.007422	3.22282	[0.003,0.012]	half	S1101.E1.L1	PASS (Xcontam=0.011)
813	I1097	I1097	BAR271 / M10-271	petrous	2015	MathiesonNature2015	Pinhasi, Ron	8288	6424-6251 calBCE (7475±30 BP, PSUAMS-2297)	Anatolia_N	Northwest Anatolia, Marmara, Barcın	Turkey	40.3037	29.6085	1240K	1	2.125	755758	M	G2a2b2a3	399	W1+119	[0.991,0.997]	0.162	0.421	2908	0.008951	4.44718	[0.005,0.013]	half	S1097.E1.L1	PASS (Xcontam=0.011)
814	I0744	I0744	M10-275	petrous	2015	MathiesonNature2015	Pinhasi, Ron	8273	6402-6243 calBCE (7455±30 BP, PSUAMS-2299)	Anatolia_N	Northwest Anatolia, Marmara, Barcın	Turkey	40.3037	29.6085	1240K	1	2.39	884258	M	G2a2b2a	564	J1c11	[0.990,0.998]	..	0.538	..	..	..	..	half	S0744.E1.L1	PASS (Xcontam=0.01)
815	I1096	I1096	BAR26 / M10-76	petrous	2015	MathiesonNature2015	Pinhasi, Ron	8300	6500-6200 BCE	Anatolia_N	Northwest Anatolia, Marmara, Barcın	Turkey	40.3037	29.6085	1240K	1	2.865	759115	M	I2c	531	N1a1a+152	[0.997,1.000]	0.184	0.42	3597	0.005182	3.77552	[0.002,0.008]	half	S1096.E1.L1	PASS (Xcontam=0.007)
816	I1098	I1098	BAR99 / M10-352	petrous	2015	MathiesonNature2015	Pinhasi, Ron	8288	6422-6253 calBCE (7475±25 BP, PSUAMS-2947)	Anatolia_N	Northwest Anatolia, Marmara, Barcın	Turkey	40.3037	29.6085	1240K	1	2.994	780873	F	..	393	X2d	[0.994,0.999]	0.163	0.013	6840	..	..	..	half	S1098.E1.L1	PASS
817	I0708	I0708	BAR6 / L11-439	petrous	2015	MathiesonNature2015	Pinhasi, Ron	8097	6221-6073 calBCE (7285±30 BP, PSUAMS-2103)	Anatolia_N	Northwest Anatolia, Marmara, Barcın	Turkey	40.3037	29.6085	1240K	1	6.948	980130	M	J2a	762	N1b1a	[0.977,0.987]	..	0.524	..	..	..	..	half	S0708.E1.L1	PASS (Xcontam=0.008)
818	I0745	I0745	M11-363	petrous	2015	MathiesonNature2015	Pinhasi, Ron	8251	6374-6227 calBCE (7405±30 BP, PSUAMS-2105)	Anatolia_N	Northwest Anatolia, Marmara, Barcın	Turkey	40.3037	29.6085	1240K	1	7.785	996769	M	H2	644	U8b1b1	[0.990,0.997]	..	0.542	..	..	..	..	half	S0745.E1.L1	PASS (Xcontam=0.008)
819	I0746	I0746	L11-322	petrous	2015	MathiesonNature2015	Pinhasi, Ron	7930	6067-5892 calBCE (7110±50 BP, Poz-82177)	Anatolia_N	Northwest Anatolia, Marmara, Barcın	Turkey	40.3037	29.6085	1240K	1	8.465	1003994	M	G2a2b2a1a1c	1100	K1a	[0.989,0.995]	..	0.537	..	..	..	..	half	S0746.E1.L1	PASS (Xcontam=0.008)
820	I0707	I0707	BAR2 / L11-213	petrous	2015	MathiesonNature2015	Pinhasi, Ron	8092	6220-6064 calBCE (7272±34 BP, Tubitak-0455 [redated after receiving a date of 9650-9291 calBCE (9935±35 BP, PSUAMS-3180) that does not fit the archaeological context; the new date is consistent with other samples at the same site and suggests that the older date may be a product of a sample mixup]	Anatolia_N	Northwest Anatolia, Marmara, Barcın	Turkey	40.3037	29.6085	1240K	1	9.431	990132	F	..	1080	K1a4	[0.992,0.998]	..	0.004	..	..	..	..	half	S0707.E1.L1	PASS
821	I0709	I0709	BAR20/ M13-170	petrous	2015	MathiesonNature2015	Pinhasi, Ron	8086	6215-6056 calBCE (7255±30 BP, PSUAMS-2952)	Anatolia_N	Northwest Anatolia, Marmara, Barcın	Turkey	40.3037	29.6085	1240K	1	9.765	987745	M	H2	1100	U3	[0.993,0.998]	..	0.529	..	..	..	..	half	S0709.E1.L1	PASS (Xcontam=0.008)
823	I0736	I0736	L11-216	petrous	2015	MathiesonNature2015	Pinhasi, Ron	8300	6500-6200 BCE	Anatolia_N	Northwest Anatolia, Marmara, Barcın	Turkey	40.3037	29.6085	1240K	1	2.248	799433	F	..	770	N1a1a+152	[0.993,0.998]	..	0.008	..	..	..	..	half	S0736.E1.L1	PASS
824	I1634	I1634	AR1/44	petrous	2016	LazaridisNature2016	Pinhasi, Ron	6145	4330-4060 calBCE (5366±31 BP, OxA-19331)	Armenia_C	Areni 1	Armenia	39.73	45.2	1240K	1	1.833	751435	M	L1a1	482	H2a1	[0.995,1.000]	0.066	0.415	2518	0.006832	3.28692	[0.003,0.011]	half	S1634.E1.L1	PASS (Xcontam=0.005)
825	I1632	I1632	AR1/46	petrous	2016	LazaridisNature2016	Pinhasi, Ron	6065	4230-4000 calBCE (5285±29 BP, OxA-18599)	Armenia_C	Areni 1	Armenia	39.73	45.2	1240K	1	2.963	812657	M	L1a1	267	K	[0.990,0.996]	0.067	0.411	3929	0.002866	2.79249	[0.001,0.005]	half	S1632.E1.L1	PASS (Xcontam=0.005)
826	I1631	I1631	AR1/43C	petrous	2016	LazaridisNature2016	Pinhasi, Ron	6100	4250-4050 calBCE (5323±30 BP, OxA-19332)	Armenia_C	Areni 1	Armenia	39.73	45.2	1240K	1	3.202	816520	F	..	468	K1a8	[0.994,0.998]	0.055	0.015	6830	..	..	..	half	S1631.E1.L1	PASS
827	I1635	I1635	KA1/12	petrous	2016	LazaridisNature2016	Pinhasi, Ron	4492	2619-2465 calBCE (4005±35 BP, Poz-81102)	Armenia_EBA	Kalavan	Armenia	40.65	45.1167	1240K	1	2.877	817935	M	R1b1a1	483	X2f	[0.997,1.000]	0.093	0.416	3945	0.006899	4.95661	[0.004,0.01]	half	S1635.E1.L1	PASS (Xcontam=0.006)
828	I1633	I1633	KA1/14	petrous	2016	LazaridisNature2016	Pinhasi, Ron	4465	2619-2410 calBCE (3990±35 BP, Poz-22234)	Armenia_EBA	Kalavan	Armenia	40.65	45.1167	1240K	1	3.342	828539	F	..	429	H1u	[0.953,0.976]	0.157	0.013	7708	..	..	..	half	S1633.E1.L1	PASS
829	I1658	I1658	TA3/R8, Talin tomb 115	petrous	2016	LazaridisNature2016	Pinhasi, Ron	5170	3347-3092 calBCE (4492±29 BP, OxA-31874)	Armenia_EBA	Talin	Armenia	40.3907	43.8911	1240K	1	3.408	814932	F	..	596	U3a2a	[0.992,0.998]	0.131	0.015	7008	..	..	..	half	S1658.E1.L1	PASS
830	I1656	I1656	Kat16	petrous	2016	LazaridisNature2016	Pinhasi, Ron	3402	1501-1402 calBCE (3168±27 BP, OxA-31674)	Armenia_MBA	Katnaghbiur 1	Armenia	40.3772	43.9383	1240K	1	3.507	830061	F	..	404	T1a2	[0.994,0.998]	0.077	0.013	7691	..	..	..	half	S1656.E1.L1	PASS
831	I0633	I0633	NG11/3, Grave 3; inv. K11	petrous	2018	MathiesonNature2018	Pinhasi, Ron	7440	5604-5376 calBCE (6520±40 BP, Poz-82186)	Serbia_EN	Vojvodina, Hrtkovci, Gomolova	Serbia	44.9	19.75	1240K	1	0.884	632128	M	G2a2a1	148	HV	[0.945,0.964]	..	..	..	..	..	..	minus	S0633.E1.L1	PASS (Xcontam=0.008, mtcontam=0.955)
832	I0634	I0634	NG19/8, Grave 8; inv. K19	petrous	2018	MathiesonNature2018	Pinhasi, Ron	6557	4710-4504 calBCE (5760±40 BP, Poz-82185)	Serbia_EN	Vojvodina, Hrtkovci, Gomolova	Serbia	44.9	19.75	1240K	1	2.771	888440	M	G2a2a1a	587	K1a4	[0.991,0.998]	..	..	..	..	..	..	minus	S0634.E1.L1	PASS (Xcontam=0.006)
833	I1131	I1131	NG21/10, Grave 10; inv. K21	petrous	2018	MathiesonNature2018	Pinhasi, Ron	6483	4605-4460 calBCE (5700±30 BP, Beta-432798)	Serbia_EN	Vojvodina, Hrtkovci, Gomolova	Serbia	44.9	19.75	1240K	1	2.922	776289	M	G2a2a1a	670	H	[0.995,1.000]	0.084	0.42	3721	0.004032	3.22185	[0.002,0.006]	half	S1131.E1.L1	PASS (Xcontam=0.006)
834	I1499	I1499	HUNG86, NE3	petrous	2014	MathiesonNature2015 (capture of same sample shotgunned in Gamba2014)	Pinhasi, Ron	7060	5210-5010 calBCE (6185±34 BP, OxA-27732)	Hungary_MN_ALPc_Bukk	Garadna	Hungary	48.52	21.168	1240K	1	3.319	817728	F	..	320	X2b+226	[0.987,0.995]	0.162	0.012	7684	..	..	..	half	S1499.E1.L1	PASS
836	I1407	I1407	ARE12.1	tooth (molar)	2016	LazaridisNature2016	Pinhasi, Ron	5875	4350-3500 BCE	Armenia_C	Areni 1	Armenia	39.73	45.2	1240K	1	2.164	791878	M	L1a1	554	H	[0.996,1.000]	0.063	0.408	3423	0.002654	2.06758	[0,0.005]	half	S1407.E1.L1	PASS (Xcontam=0.003)
837	I1502	I1502	HUNG370, BR1	petrous	2014	MathiesonNature2015 (capture of same sample shotgunned in Gamba2014)	Pinhasi, Ron	4035	2190-1980 calBCE (3686±28 BP,OxA-23799)	Hungary_EBA_Mako	Kompolt-Kigyoser	Hungary	47.167	20.833	1240K	1	4.682	795741	F	..	700	K1	[0.990,0.997]	0.117	0.013	7533	..	..	..	half	S1502.E1.L1	PASS
838	I1290	I1290	GD13A	petrous	2016	LazaridisNature2016	Pinhasi, Ron	9846	8179-7613 calBCE (8780±50 BP, Poz-81100)	Iran_GanjDareh_N	Ganj Dareh	Iran	34.45	48.116	1240K	6	2.098	838740	F	..	..	X2	..	..	..	..	..	..	..	half,half,half,half,half,half	S1628.E1.L1,S1628.E1.L3,S1628.E1.L2,S1290.E1.L1,S1290.E1.L2,S1290.E1.L3	PASS
839	I1497	I1497	HUNG353, CO1	petrous	2014	MathiesonNature2015 (capture of same sample shotgunned in Gamba2014)	Pinhasi, Ron	4750	2900-2700 calBCE (4421±27 BP, MAMS-14825)	Hungary_LateC_Baden	Apc-Berekalya I	Hungary	47.167	19.833	1240K	1	4.563	813947	F	..	445	H	[0.983,0.994]	0.112	0.012	8039	..	..	..	half	S1497.E1.L1	PASS
840	I1495	I1495	HUNG347, NE7	petrous	2014	MathiesonNature2015 (capture of same sample shotgunned in Gamba2014)	Pinhasi, Ron	6374	4491-4357 calBCE (5598±32 BP, MAMS-14819)	Hungary_LN_Lengyel	Apc-Berekalya I	Hungary	47.167	19.833	1240K	1	4.853	829966	M	I2a1	552	N1a1a+152	[0.995,0.999]	0.094	0.424	5332	0.004819	4.97521	[0.003,0.007]	half	S1495.E1.L1	PASS (Xcontam=0.008)
841	I1498	I1498	HUNG302, NE2	petrous	2014	MathiesonNature2015 (capture of same sample shotgunned in Gamba2014)	Pinhasi, Ron	7124	5291-5056 calBCE (6207±30 BP, OxA-27858)	Hungary_MN_ALPc	Debrecen Tocopart Erdoalja	Hungary	47.5247	21.5856	1240K	1	4.879	810430	F	..	465	H	[0.987,0.997]	0.124	0.013	7960	..	..	..	half	S1498.E1.L1	PASS
842	I1705	I1705	AG98_1	petrous	2016	LazaridisNature2016	Pinhasi, Ron	4032	2198-1966 calBCE (3690±35 BP, Poz-81096)	Jordan_EBA	'Ain Ghazal	Jordan	31.988	35.976	1240K	1	2.037	702533	M	J1	671	H14a	[0.992,0.999]	0.157	0.428	2547	0.008993	4.07699	[0.005,0.013]	half	S1705.E1.L1	PASS (Xcontam=0.01)
843	I1706	I1706	AG98_2	petrous	2016	LazaridisNature2016	Pinhasi, Ron	4345	2490-2300 BCE	Jordan_EBA	'Ain Ghazal	Jordan	31.988	35.976	1240K	1	3.749	693946	F	..	986	X2n	[0.993,0.999]	0.168	0.012	5792	..	..	..	half	S1706.E1.L1	PASS
845	I1507	I1507	HUNG345a, KO1	petrous	2014	MathiesonNature2015 (capture of same sample shotgunned in Gamba2014)	Pinhasi, Ron	7660	5780-5640 calBCE (6835±34 BP, OxA-23757)	Hungary_EN_HG_Koros	Tiszaszolos-Domaháza	Hungary	47.5592	20.7212	1240K	1	5.103	800965	M	I2a1	480	R1b1	[0.981,0.991]	0.108	0.424	4944	0.004023	4.61025	[0.002,0.006]	half	S1507.E1.L1	PASS (Xcontam=0.007)
846	I1504	I1504	HUNG381, BR2	petrous	2014	MathiesonNature2015 (capture of same sample shotgunned in Gamba2014)	Pinhasi, Ron	3140	1270-1110 calBCE (2769±24 BP, OxA-27859)	Hungary_LBA_Kyjatice	Ludas-Varju-Dulo	Hungary	47.82	19.95	1240K	1	1.332	687165	M	J2a1	320	K1a1a	[0.993,0.999]	0.102	0.428	1680	0.006687	2.69664	[0.002,0.012]	half	S1504.E1.L1	PASS (Xcontam=0.009)
847	I1506	I1506	PF325, NE1	petrous	2014	MathiesonNature2015 (capture of same sample shotgunned in Gamba2014)	Pinhasi, Ron	7139	5306-5071 calBCE (6237±32 BP, OxA-27861)	Hungary_MN_ALPc	Polgár Ferenci hát	Hungary	47.8465	21.1494	1240K	1	1.517	704606	F	..	220	U5b2c	[0.981,0.992]	0.092	0.012	4688	..	..	..	half	S1506.E1.L1	PASS
848	I1496	I1496	HUNG352, NE6	petrous	2014	MathiesonNature2015 (capture of same sample shotgunned in Gamba2014)	Pinhasi, Ron	7052	5211-4992 calBCE (6135±33 BP, MAMS-14821)	Hungary_MN_LBK	Apc-Berekalya I	Hungary	47.167	19.833	1240K	1	5.246	812201	M	C1a2	615	K1a3a3	[0.963,0.976]	0.077	0.424	5105	0.004332	4.92537	[0.003,0.006]	half	S1496.E1.L1	PASS (Xcontam=0.006, mtcontam=0.97)
849	I0676	I0676	MACE7, KV VIII, SE 513	petrous	2018	MathiesonNature2018	Pinhasi, Ron	7807	5979-5735 calBCE (6960±50 BP, Poz-82188)	Macedonia_N	Skopje, Sopište, Govrlevo	Macedonia	41.9	21.35	1240K	1	4.403	860846	M	G2a2b2b1	572	J1c1	[0.977,0.988]	..	0.537	..	..	..	..	half	S0676.E1.L1	PASS (Xcontam=0.006)
850	I1505	I1505	PF839/1198, NE4	petrous	2014	MathiesonNature2015 (capture of same sample shotgunned in Gamba2014)	Pinhasi, Ron	7061	5211-5011 calBCE (6153±33 BP, OxA-28020)	Hungary_MN_ALPc	Polgár Ferenci hát	Hungary	47.8465	21.1494	1240K	1	3.494	769987	F	..	142	J1c5	[0.987,0.995]	..	0.012	..	..	..	..	half	S1505.E1.L1	PASS
851	I1736	I1736	StPet11, site 8, collection 6285, individual 11	petrous	2018	MathiesonNature2018	Pinhasi, Ron	8109	6248-6070 calBCE (7320±40 BP, Poz-81154)	Ukraine_N	Vasil'evka	Ukraine	47.4342	35.2764	1240K	1	1.238	650136	F	..	216	U5b2b1	[0.983,0.992]	..	0.009	3431	..	..	..	half	S1736.E1.L1	PASS
852	I1734	I1734	StPet7, site 4, collection 6285, individual 14	petrous	2018	MathiesonNature2018	Pinhasi, Ron	9202	7446-7058 calBCE (8190±60 BP, Poz-81129, date suspect because poor quality collagen)	Ukraine_N	Vasil'evka	Ukraine	47.4342	35.2764	1240K	1	4.048	764467	M	R1b1a(xR1b1a1a))	1010	U5b2	[0.988,0.995]	0.116	0.422	4072	0.005481	4.47505	[0.003,0.008]	half	S1734.E1.L1	PASS (Xcontam=0.006)
853	I1738	I1738	StPet4, collection 6204, individual 4	petrous	2018	MathiesonNature2018	Pinhasi, Ron	7350	5473-5326 calBCE (6420±40 BP, Poz-81153)	Ukraine_N	Vovnigi	Ukraine	48.1333	35.0833	1240K	1	2.12	725220	M	I2a2a1b1b	503	U5a2+16294	[0.982,0.993]	0.11	0.421	2633	0.009146	4.50957	[0.005,0.013]	half	S1738.E1.L1	PASS (Xcontam=0.007)
854	I1732	I1732	StPet3, collection 6204, individual 7	petrous	2018	MathiesonNature2018	Pinhasi, Ron	7239	5364-5213 calBCE (6300±40 BP, Poz-81130)	Ukraine_N	Vovnigi	Ukraine	48.1333	35.0833	1240K	1	2.552	733086	F	..	542	U4b	[0.984,0.992]	0.115	0.008	5864	..	..	..	half	S1732.E1.L1	PASS
855	I1524	I1524	Mos104, Speimen 22, 163	tooth	2019	FlegontovNature2019	Pinhasi, Ron	940	830-1190 calCE (1825±20 BP, PSUAMS-1906, marine corrected by Thomas Harper)	Russia_OldBeringSea_Uelen	Uelen Chukotka, Bering Strait	Russia	66.1611	-169.822	1240K	1	2.618	797816	M	Q1a2a1a1	566	A2a	[0.995,0.999]	0.019	0.428	3558	0.006914	4.66615	[0.004,0.01]	half	S1524.E1.L1	QUESTIONABLE_CRITICAL (damage=0.019, Xcontam=0.006)
858	I1710	I1710	AG83_6	petrous	2016	LazaridisNature2016	Pinhasi, Ron	9580	7733-7526 calBCE (8580±60 BP, Poz-81098)	Jordan_PPNB	'Ain Ghazal	Jordan	31.988	35.976	1240K	1	0.117	127351	M	E1b1b1a	48.5	T1a2	[0.992,0.998]	0.171	0.447	31	n/a (<200 SNPs)	n/a (<200 SNPs)	n/a (<200 SNPs)	half	S1710.E1.L1	PASS
859	I1707	I1707	AG83_5	petrous	2016	LazaridisNature2016	Pinhasi, Ron	9582	7722-7541 calBCE (8590±50 BP, Poz-81097)	Jordan_PPNB	'Ain Ghazal	Jordan	31.988	35.976	1240K	1	0.142	149583	M	T(xT1a1,T1a2a)	20.3	R0a	[0.884,0.929]	0.158	0.436	48	n/a (<200 SNPs)	n/a (<200 SNPs)	n/a (<200 SNPs)	half	S1707.E1.L1	QUESTIONABLE (mtcontam=0.907)
860	I1704	I1704	AG89_1	petrous	2016	LazaridisNature2016	Pinhasi, Ron	9202	7446-7058 calBCE (8190±60 BP, Poz-81095, date suspect because C:N ratio of 4.72)	Jordan_PPNB	'Ain Ghazal	Jordan	31.988	35.976	1240K	1	0.164	167085	F	..	21.7	T	[0.771,0.878]	0.187	0.009	177	..	..	..	half	S1704.E1.L1	QUESTIONABLE (mtcontam=0.827)
861	I1730	I1730	AG_84_3083_116	petrous	2016	LazaridisNature2016	Pinhasi, Ron	4344	2489-2299 calBCE (3925±31 BP, OxA-32775)	Jordan_EBA	'Ain Ghazal	Jordan	31.988	35.976	1240K	1	1.673	691850	M	J2b	470	R0a1a	[0.992,0.999]	0.145	0.422	2095	0.005228	2.60652	[0.001,0.009]	half	S1730.E1.L1	PASS (Xcontam=0.008)
862	I1699	I1699	AG84_5	petrous	2016	LazaridisNature2016	Pinhasi, Ron	8700	6800-6700 BCE	Jordan_PPNC	'Ain Ghazal	Jordan	31.988	35.976	1240K	1	0.309	292851	F	..	32.4	R0a2	[0.958,0.976]	..	0.011	485	..	..	..	half	S1699.E1.L1	PASS
863	I1670	I1670	SG11	petrous	2016	LazaridisNature2016	Pinhasi, Ron	6678	4839-4617 calBCE (5870±40 BP, Poz-81107)	Iran_C_SehGabi	Seh Gabi	Iran	34.5	47.96	1240K	3	0.132	141920	F	..	..	U3a'c	..	..	..	..	..	..	..	half,half,half	S1670.E1.L2,S1670.E1.L3,S1670.E1.L1	QUESTIONABLE (mtcontam=0.913-0.962)
864	I1662	I1662	SG7	petrous	2016	LazaridisNature2016	Pinhasi, Ron	6672	4831-4612 calBCE (5860±40 BP, Poz-81105)	Iran_C_SehGabi	Seh Gabi	Iran	34.5	47.96	1240K	1	0.906	607598	M	J	432	K1a12a	[0.995,0.999]	0.112	0.407	922	0.009282	2.52213	[0.002,0.016]	half	S1662.E1.L1	PASS (Xcontam=0.011)
865	I1674	I1674	SG21	petrous	2016	LazaridisNature2016	Pinhasi, Ron	5836	3972-3800 calBCE (5105±35 BP, Poz-81108)	Iran_C_SehGabi	Seh Gabi	Iran	34.5	47.96	1240K	1	0.915	624951	M	G1a	334	I1c	[0.995,1.000]	0.116	0.416	922	0.009517	2.34674	[0.002,0.017]	half	S1674.E1.L1	PASS (Xcontam=0.009)
866	I1665	I1665	SG19	petrous	2016	LazaridisNature2016	Pinhasi, Ron	5826	3956-3796 calBCE (5070±30 BP, Poz-81106)	Iran_C_SehGabi	Seh Gabi	Iran	34.5	47.96	1240K	1	1.477	730012	F	..	595	U7a	[0.998,1.000]	0.081	0.012	5146	..	..	..	half	S1665.E1.L1	PASS
867	I1671	I1671	SG2	petrous	2016	LazaridisNature2016	Pinhasi, Ron	7698	5837-5659 calBCE (6850±50 BP, OxA-33168)	Iran_LN_SehGabi	Seh Gabi	Iran	34.5	47.96	1240K	2	0.663	520294	M	G2a1a	..	K1a12a	..	..	..	..	..	..	..	half,half	S1671.E1.L2,S1671.E1.L1	QUESTIONABLE (mtcontam=0.922-0.963)
870	Inuk.SG	Inuk	Inuk	Hair	2010	RasmussenNature2010	..	3885	2220-1650 calBCE (4044±31 BP, OxA-20656, corrected for marine reservoir effect as in RasmussenNature2010)	Greenland_Saqqaq.SG	Qeqertasussuk	Greenland	69.2438	-53.5413	Shotgun	..	14.14	1101700	M	Q1a1a	..	D2a1	..	..	..	..	..	..	..	minus	..	PASS (literature)
871	LateDorset-XIV-H_126.SG	LateDorset-XIV-H_126	LateDorset-XIV-H_126	..	2014	RaghavanScience2014	..	800	800-1500 CE	LateDorset.SG	..	..	..	..	Shotgun	..	0.321	315790	M	Q1a1	..	..	..	..	..	..	..	..	..	minus	..	PASS (literature)
877	BR2.SG	I1504	HUNG381, BR2	petrous	2014	GambaNatureCommunications2014	GambaNatureCommunications2014	3140	1270-1110 calBCE (2769±24 BP, OxA-27859)	Hungary_LBA.SG	Ludas-Varju-Dulo	Hungary	47.82	19.95	Shotgun	..	19.164	1182644	M	J2a1	..	K1a1a	..	..	..	..	..	..	..	minus	..	PASS (Xcontam=0.009)
878	CO1.SG	I1497	HUNG353, CO1	petrous	2014	GambaNatureCommunications2014	GambaNatureCommunications2014	4750	2900-2700 calBCE (4421±27 BP, MAMS-14825)	Hungary_Baden_LCA.SG	Apc-Berekalya I	Hungary	47.167	19.833	Shotgun	..	0.941	704865	F	..	..	H	..	..	..	..	..	..	..	minus	..	PASS
879	IR1.SG	I1503	HUNG418, IR1	petrous	2014	GambaNatureCommunications2014	GambaNatureCommunications2014	2855	980-830 calBCE (2763±26 BP, OxA-27860)	Hungary_Prescythian_IA.SG	Ludas-Varju-Dulo	Hungary	47.82	19.95	Shotgun	..	1.117	793281	M	N	..	G2a1	..	..	..	..	..	..	..	minus	..	PASS (Xcontam=0.006)
882	NE1.SG	I1506	PF325, NE1	petrous	2014	GambaNatureCommunications2014	..	7139	5306-5071 calBCE (6237±32 BP, OxA-27861)	Hungary_LBK_MN.SG	Polgár Ferenci hát	Hungary	47.8465	21.1494	Shotgun	..	19.27	1152433	F	..	..	U5b2c	..	..	..	..	..	..	..	minus	..	PASS (literature)
884	NE3.SG	I1499	HUNG86, NE3	petrous	2014	GambaNatureCommunications2014	..	7060	5210-5010 calBCE (6185±34 BP, OxA-27732)	Hungary_ALPc_Bukk_MN.SG	Garadna	Hungary	48.52	21.168	Shotgun	..	0.095	106388	F	..	..	X2b-T226C	..	..	..	..	..	..	..	minus	..	PASS
886	NE5.SG	I1500	HUNG372, NE5	petrous	2014	GambaNatureCommunications2014	..	7050	5210-4990 calBCE (6164±64 BP,OxA-23763)	Hungary_ALPc_MN.SG	Kompolt-Kigyoser	Hungary	47.167	20.833	Shotgun	..	0.852	679518	M	C1a2	..	J1c1	..	..	..	..	..	..	..	minus	..	PASS (Xcontam=0.008)
887	NE7.SG	I1495	HUNG347, NE7	petrous	2014	GambaNatureCommunications2014	..	6374	4491-4357 calBCE (5598±32 BP, MAMS-14819)	Hungary_LN_Lengyel_dup.I1495.SG	Apc-Berekalya I	Hungary	47.167	19.833	Shotgun	..	0.998	749149	M	I2a1	..	N1a1a1a	..	..	..	..	..	..	..	minus	..	PASS
888	Botocudo15.SG	Botocudo15.SG	Botocudo15	..	2014	MalaspinasCurrentBiology2014	..	300	1400-1900 CE	Brazil_Botocudo.SG	..	Brazil	..	..	Shotgun	..	1.919	923145	M	C1b2a1	..	..	..	..	..	..	..	..	..	minus	..	QUESTIONABLE (literature, Xcontam=0.023)
889	Botocudo17.SG	Bot17	Bot17	..	2014	MalaspinasCurrentBiology2014	..	300	1400-1900 CE	Brazil_Botocudo.SG	..	Brazil	..	..	Shotgun	..	1.407	885555	M	C1b2a1	..	..	..	..	..	..	..	..	..	minus	..	PASS (literature)
890	StoraForvar11.SG	StoraForvar11	StoraForvar11	bone (long bone)	2014	SkoglundScience2014	..	7325	5500-5250 calBCE (6459±70 BP, Ua-45742)	Sweden_HG.SG	Gotland, Stora Karlso	Sweden	57.5	18.55	Shotgun	..	0.09	103086	M	I	..	..	..	..	..	..	..	..	..	minus	..	PASS (literature)
891	Ajvide52.SG	Ajvide52	Ajvide52	..	2012	SkoglundScience2014	..	4700	2900-2600 BCE	Sweden_PWC_NHG.SG	Gotland, Stora Karlso	Sweden	57.5	18.55	Shotgun	..	0.099	108357	M	I	..	..	..	..	..	..	..	..	..	minus	..	PASS (literature)
893	Ajvide58.SG	Ajvide58	Ajvide58	..	2014	SkoglundScience2014	..	4700	2900-2600 BCE	Sweden_PWC_NHG.SG	Gotland, Stora Karlso	Sweden	57.5	18.55	Shotgun	..	2.312	1043030	M	I2a1b2	..	..	..	..	..	..	..	..	..	minus	..	PASS (literature)
895	Ajvide70.SG	Ajvide70	Ajvide70	..	2012	SkoglundScience2014	..	4700	2900-2600 BCE	Sweden_PWC_NHG.SG	Gotland, Stora Karlso	Sweden	57.5	18.55	Shotgun	..	0.171	181989	M	I	..	..	..	..	..	..	..	..	..	minus	..	PASS (literature)
896	Gokhem2.SG	Gokhem2	Gokhem2	bone (long bone)	2014	SkoglundScience2014	..	4850	3050-2750 calBCE (4368±27 BP, UBA-14087)	Sweden_TRB_MN.SG	Gökhem, Vastergotland	Sweden	58.1753	13.4068	Shotgun	..	1.549	739545	F	..	..	..	..	..	..	..	..	..	..	minus	..	PASS (literature)
901	Iceman.SG	Iceman	Iceman	..	2012	KellerNatureCommunications2012	..	5244	3484-3104 calBCE (4555±34 BP, ETH-8345.1-2)	Italy_North_MN_Iceman_contam.SG	Trentino-South Tyrol, Oetz valley	Italy	46.77	10.83	Shotgun	..	10.441	1162609	M	G2a2a1a2a1a	..	K1	..	..	..	..	..	..	..	minus	..	QUESTIONABLE_CRITICAL (literature, Xcontam=0.074 so normally this would be a FAIL)
903	I0061.SG	I0061	UzOO74	tooth	2015	FuNature2016	Haak, Wolfgang	8280	6773-5886 BCE [other dates in the layer used in the Bayesian modeling analysis we used to obtain this range are (7280±80 BP, OxA-1665), 6410-6050 calBCE (7350±90 BP, OxA-2266), 6390-6030 calBCE (7330±90 BP, OxA-1667), 6590-6240 calBCE (7560±90 BP, OxA-1668), 6590-6240 calBCE (7560±90 BP, OxA-1669), 6360-6000 calBCE (7280±90 BP, OxA-2124), 6530-6210 calBCE (7510±90 BP, OxA-2125), 6850-6410 calBCE …	Russia_HG_Karelia.SG	Karelia, Yuzhnyy Oleni Ostrov	Russia	61.65	35.65	Shotgun	1	2.033	999485	M	R1a1	..	C1	..	..	..	..	..	..	..	plus	..	PASS (shotgun)
907	RISE47.SG	RISE47	N 358 grave 3 skeleton 8	tooth	2015	AllentoftNature2015	..	3362	1499-1324 calBCE (3153±26 BP, OxA-28258)	Denmark_BA.SG	Sebber skole	Denmark	56.97	9.552	Shotgun	1	0.105	102112	M	R1b1a1a2	..	I	..	..	..	..	..	..	..	minus	RISE47	PASS (literature)
908	RISE61.SG	RISE61	PMD 17, V, N chamber lower layer	tooth	2015	AllentoftNature2015	..	4622	2851-2492 calBCE (4071±27 BP, OxA-28296)	Denmark_MN_B.SG	Kyndelöse	Denmark	55.703	11.855	Shotgun	1	0.318	287949	M	R1a1a1	..	J1c4	..	..	..	..	..	..	..	minus	RISE61	PASS (literature)
909	RISE71.SG	RISE71	PMD 57, I	tooth	2015	AllentoftNature2015	..	4060	2196-2023 calBCE (3701±26 BP, OxA-28269)	Denmark_LN.SG	Falshöj	Denmark	56.676	10.034	Shotgun	1	0.26	198510	F	..	..	H3b	..	..	..	..	..	..	..	minus	RISE71	PASS (literature)
910	RISE94.SG	RISE94	grave 26:I	tooth	2015	AllentoftNature2015	..	4497	2621-2472 calBCE (4025±30 BP, OxA-29033)	Sweden_BattleAxe.SG	Viby	Sweden	56.025	14.233	Shotgun	1	0.927	607380	M	R1a1a1	..	K1a2a	..	..	..	..	..	..	..	minus	RISE94	PASS (literature)
911	RISE97.SG	RISE97	grave 72(II)	tooth	2015	AllentoftNature2015	..	3905	2025-1885 calBCE (3590±29 BP, OxA-28986)	Sweden_LN.SG	Fredriksberg	Sweden	55.557	13.059	Shotgun	1	0.746	561162	F	..	..	K2a5	..	..	..	..	..	..	..	minus	RISE97	PASS (literature)
912	RISE98.SG	RISE98	grave 49, S skeleton	tooth	2015	AllentoftNature2015	..	4104	2275-2032 calBCE (3736±32 BP, OxA-28987)	Sweden_LN.SG	L Beddinge 56	Sweden	55.381	13.445	Shotgun	1	6.125	1089349	M	R1b1a1a2a1a1	..	K1b1a1	..	..	..	..	..	..	..	minus	RISE98	PASS (literature)
913	RISE109.SG	RISE109	grave 1044	tooth	2015	AllentoftNature2015	..	3813	1954-1772 calBCE (3544±26 BP, UB-16557)	Poland_Unetice_EBA.SG	Wojkowice	Poland	50.98	17.068	Shotgun	1	0.215	205999	F	..	..	U4	..	..	..	..	..	..	..	minus	RISE109	PASS (literature)
916	RISE150.SG	RISE150	grave 02	bone	2015	AllentoftNature2015	..	3739	1885-1693 calBCE (3469±31 BP, Ua-42401)	Poland_Unetice_EBA.SG	Przeclawice	Poland	50.918	16.957	Shotgun	1	2.653	635649	F	..	..	U5a1b1	..	..	..	..	..	..	..	minus	RISE150	PASS (literature)
917	RISE154.SG	RISE154	grave 3	tooth	2015	AllentoftNature2015	..	3795	1925-1765 calBCE (3522±24 BP, Uba-16555)	Poland_Unetice_EBA.SG	Szczepankowice	Poland	50.948	16.943	Shotgun	1	0.178	165439	F	..	..	K1a4a1	..	..	..	..	..	..	..	minus	RISE154	PASS (literature)
918	RISE174.SG	RISE174	grave 73	tooth	2015	AllentoftNature2015	..	1431	427-611 calCE (1521±38 BP, UBA-28275)	Sweden_IA.SG	Oxie 7	Sweden	55.545	13.098	Shotgun	1	2.776	640474	F	..	..	..	..	..	..	..	..	..	..	minus	RISE174	PASS (literature)
919	RISE175.SG	RISE175	barrow I grave 14:1	tooth	2015	AllentoftNature2015	..	3214	1395-1132 calBCE (3025±30 BP, OxA-28998)	Sweden_BA.SG	Abekås 1	Sweden	55.397	13.6	Shotgun	1	0.104	111000	M	I	..	T1a1	..	..	..	..	..	..	..	minus	RISE175	PASS (literature)
923	RISE240.SG	RISE240	kurgan 1, grave 11	tooth	2015	AllentoftNature2015	..	4706	2880-2632 calBCE (4160±30 BP, GrA-45038)	Russia_EBA_Yamnaya_Kalmykia.SG	Sukhaya Termista I	Russia	46.58	43.678	Shotgun	1	0.201	206474	F	..	..	U5a1d1	..	..	..	..	..	..	..	minus	RISE240	PASS (literature)
924	RISE247.SG	RISE247	ID 3437	bone	2015	AllentoftNature2015	AllentoftNature2015	3629	1746-1611 calBCE (3372±29 BP, OxA-29769)	Hungary_MBA_Vatya.SG	Százhalombatta-Földvár	Hungary	47.327	18.962	Shotgun	1	0.273	233887	M	I2a2a2a	..	H11a	..	..	..	..	..	..	..	minus	RISE247	PASS (literature)
929	RISE373.SG	RISE373	Grave # 123	tooth	2015	AllentoftNature2015	AllentoftNature2015	3741	1886-1696 calBCE (3476±30 BP, OxA-31104)	Hungary_Maros_EBA.SG	Szöreg, Sziv Utca	Hungary	46.22	20.199	Shotgun	1	0.282	250888	F	..	..	K1a2a	..	..	..	..	..	..	..	minus	RISE373	PASS (literature)
930	RISE374.SG	RISE374	Grave # 147	tooth	2015	AllentoftNature2015	AllentoftNature2015	3693	1866-1619 calBCE (3402±34 BP, OxA-30989)	Hungary_Maros_EBA.SG	Szöreg, Sziv Utca	Hungary	46.22	20.199	Shotgun	1	0.149	143488	M	G2a2a1a2a	..	T2b	..	..	..	..	..	..	..	minus	RISE374	PASS (literature)
931	RISE386.SG	RISE386	burial 4	tooth	2015	AllentoftNature2015	..	4122	2298-2045 calBCE (3775±34 BP, OxA-30991)	Russia_Sintashta_MLBA.SG	Bulanovo	Russia	52.453	55.16	Shotgun	1	0.415	309690	M	R1a	..	J1c1b1a	..	..	..	..	..	..	..	minus	RISE386	PASS (literature)
933	RISE392.SG	RISE392	kurgan 4 burial B	tooth	2015	AllentoftNature2015	..	3961	2126-1896 calBCE (3626±33 BP, OxA-30999)	Russia_Sintashta_MLBA.SG	Stepnoe VII Cemetery	Russia	53.876	59.076	Shotgun	1	0.598	515319	M	R1a1a1b	..	J2b1a2a	..	..	..	..	..	..	..	minus	RISE392	QUESTIONABLE (literature, Xcontam=0.020)
934	RISE394.SG	RISE394	burial 6 skeleton 1	tooth	2015	AllentoftNature2015	..	3802	1949-1754 calBCE (3532±34 BP, OxA-30993)	Russia_Sintashta_MLBA.SG	Bulanovo	Russia	52.453	55.16	Shotgun	1	0.363	325196	F	..	..	U2e1e	..	..	..	..	..	..	..	minus	RISE394	PASS (literature)
935	RISE395.SG	RISE395	kurgan 25 burial 12	tooth	2015	AllentoftNature2015	..	3808	1960-1756 calBCE (3540±33 BP, OxA-30996)	Russia_Sintashta_MLBA.SG	Bol'shekaraganskii	Russia	52.637	59.536	Shotgun	1	2.397	857114	F	..	..	U2e1h	..	..	..	..	..	..	..	minus	RISE395	PASS (literature)
937	RISE397.SG	RISE397	tomb 6 skeleton 2	tooth	2015	AllentoftNature2015	..	2902	1048-855 calBCE (2807±31 BP, OxA-31002)	Armenia_LBA.SG	Kapan	Armenia	39.2	46.4	Shotgun	1	0.241	243091	M	R1b1a1a2a2	..	..	..	..	..	..	..	..	..	minus	RISE397	PASS (literature)
938	RISE407.SG	RISE407	#5	tooth	2015	AllentoftNature2015	..	2955	1115-895 calBCE (2827±40 BP, UBA-27938)	Armenia_LBA.SG	Norabak	Armenia	40.15	45.86	Shotgun	1	0.249	182052	F	..	..	..	..	..	..	..	..	..	..	minus	RISE407	PASS (literature)
939	RISE408.SG	RISE408	#6	tooth	2015	AllentoftNature2015	..	3059	1209-1009 calBCE (2908±32 BP, UBA-27939)	Armenia_LBA.SG	Norabak	Armenia	40.15	45.86	Shotgun	1	0.106	117119	M	J	..	..	..	..	..	..	..	..	..	minus	RISE408	PASS (literature)
940	RISE412.SG	RISE412	#10	tooth	2015	AllentoftNature2015	..	3019	1193-945 calBCE (2885±31 BP, UBA-27940)	Armenia_LBA.SG	Noratus	Armenia	40.38	45.18	Shotgun	1	0.105	116662	F	..	..	..	..	..	..	..	..	..	..	minus	RISE412	PASS (literature)
943	RISE423.SG	RISE423	#21	tooth	2015	AllentoftNature2015	..	3257	1402-1211 calBCE (3038±32 BP, UBA-27944)	Armenia_MBA.SG	Nerquin Getashen	Armenia	40.14	45.26	Shotgun	1	0.642	383841	M	E1b1b1b2	..	..	..	..	..	..	..	..	..	minus	RISE423	PASS (literature)
944	RISE431.SG	RISE431	Barrow 4, skeleton 2	tooth	2015	AllentoftNature2015	..	4117	2286-2048 calBCE (3762±27 BP, OxA-27967)	Poland_CordedWare_ProtoUnetice.SG	Leki Male	Poland	52.143	16.538	Shotgun	1	0.111	122135	M	R1b1a	..	T2e	..	..	..	..	..	..	..	minus	RISE431	PASS (literature)
945	RISE434.SG	RISE434	..	tooth	2015	AllentoftNature2015	..	4705	2880-2630 calBCE (4161±34 BP, UBA-27946)	Germany_CordedWare.SG	Tiefbrunn	Germany	48.932	12.259	Shotgun	1	0.1	109337	M	R1	..	U4	..	..	..	..	..	..	..	minus	RISE434	PASS (literature)
948	RISE446.SG	RISE446	burial 13 male	tooth	2015	AllentoftNature2015	..	4597	2829-2465 calBCE (4015±38 BP, UBA-27950)	Germany_CordedWare.SG	Bergrheinfeld	Germany	50.009	10.18	Shotgun	1	0.172	184657	M	R1a1a1	..	U5b1c2	..	..	..	..	..	..	..	minus	RISE446	PASS (literature)
949	RISE471.SG	RISE471	burial 1	tooth	2015	AllentoftNature2015	..	3555	1691-1519 calBCE (3330±29, OxA-32104)	Germany_BA.SG	Untermeitingen	Germany	48.17	10.814	Shotgun	1	0.101	114375	M	R1b1a1a2a1a	..	J1c1b	..	..	..	..	..	..	..	minus	RISE471	PASS (literature)
950	RISE479.SG	RISE479	ID 1129/1706 Q3 (P23)	bone	2015	AllentoftNature2015	AllentoftNature2015	3700	2000-1500 BCE	Hungary_MBA_Vatya.SG	Erd 4	Hungary	47.341	18.896	Shotgun	1	1.4	861756	M	I2a2a1a2a2	..	T2b	..	..	..	..	..	..	..	minus	RISE479	PASS (literature)
951	RISE480.SG	RISE480	ID 1039/1550 Q1 (P24)	bone	2015	AllentoftNature2015	AllentoftNature2015	3550	1700-1500 BCE	Hungary_MBA_Vatya.SG	Erd 4	Hungary	47.341	18.896	Shotgun	1	0.148	153887	F	..	..	U5a2a	..	..	..	..	..	..	..	minus	RISE480	PASS (literature)
952	RISE483.SG	RISE483	ID 106/159 Q2 (P27)	bone	2015	AllentoftNature2015	AllentoftNature2015	3700	2000-1500 BCE	Hungary_MBA_Vatya.SG	Erd 4	Hungary	47.341	18.896	Shotgun	1	0.121	130881	F	..	..	H2a1	..	..	..	..	..	..	..	minus	RISE483	PASS (literature)
953	RISE484.SG	RISE484	ID 772/1170 Q3 (P28)	bone	2015	AllentoftNature2015	AllentoftNature2015	3700	2000-1500 BCE	Hungary_MBA_Vatya.SG	Erd 4	Hungary	47.341	18.896	Shotgun	1	0.152	163477	F	..	..	T1a1	..	..	..	..	..	..	..	minus	RISE484	PASS (literature)
954	RISE486.SG	RISE486	T78	tooth	2015	AllentoftNature2015	..	3904	2134-1773 calBCE (3595±55 BP, ETH-12913)	Italy_North_Remedello_EBA.SG	Lombardy, Remedello di Sotto	Italy	45.26	10.379	Shotgun	1	0.289	199113	M	I2a1a1a	..	J1c1b	..	..	..	..	..	..	..	minus	RISE486	PASS (literature)
955	RISE487.SG	RISE487	T56	tooth	2015	AllentoftNature2015	..	5245	3483-3107 calBCE (4557±28 BP, OxA-X-2621)	Italy_North_Remedello_C.SG	Lombardy, Remedello di Sotto	Italy	45.26	10.379	Shotgun	1	0.223	233950	M	I	..	H2a	..	..	..	..	..	..	..	minus	RISE487	PASS (literature)
956	RISE489.SG	RISE489	T65	tooth	2015	AllentoftNature2015	..	4693	2908-2578 calBCE (4185±70 BP, ETH-12188)	Italy_North_Remedello_C.SG	Lombardy, Remedello di Sotto	Italy	45.26	10.379	Shotgun	1	0.548	498464	M	I2a1a1a	..	X2c1	..	..	..	..	..	..	..	minus	RISE489	QUESTIONABLE (literature, Xcontam=0.020)
957	RISE492.SG	RISE492	7332-6	tooth	2015	AllentoftNature2015	..	2253	396-209 calBCE (2257±27 BP, OxA-31210)	Russia_IA.SG	Sabinka 2	Russia	53.152	91.05	Shotgun	1	0.141	157579	M	R1	..	..	..	..	..	..	..	..	..	minus	RISE492	PASS (literature)
958	RISE493.SG	RISE493	7332-45	tooth	2015	AllentoftNature2015	..	3429	1531-1427 calBCE (3214±26 BP, OxA-31211)	Russia_Karasuk.SG	Sabinka 2	Russia	53.152	91.05	Shotgun	1	8.081	1145689	M	Q1a1b1	..	..	..	..	..	..	..	..	..	minus	RISE493	PASS (literature)
959	RISE494.SG	I3425	StPet80, collection 7332, individual 35	petrous	2015	AllentoftNature2015	..	3292	1416-1268 calBCE (3081±27 BP, OxA-31212)	Russia_Karasuk.SG	Sabinka 2	Russia	53.152	91.05	Shotgun	1	0.284	290320	M	R1a1a1	..	I4a	..	..	..	..	..	..	..	minus	RISE494	PASS (literature)
960	RISE495.SG	RISE495	7332-175	tooth	2015	AllentoftNature2015	..	3100	1400-900 BCE	Russia_Karasuk.SG	Arban 1	Russia	52.954	90.187	Shotgun	1	4.394	1129596	M	R1a1a1b2a	..	..	..	..	..	..	..	..	..	minus	RISE495	PASS (literature)
961	RISE496.SG	RISE496	7332-172	tooth	2015	AllentoftNature2015	..	3288	1414-1261 calBCE (3070±28 BP, OxA-31213)	Russia_Karasuk.SG	Arban 1	Russia	52.954	90.187	Shotgun	1	3.031	1014261	F	..	..	..	..	..	..	..	..	..	..	minus	RISE496	PASS (literature)
962	RISE497.SG	RISE497	7332-188	tooth	2015	AllentoftNature2015	..	3100	1400-900 BCE	Russia_Karasuk_o.SG	Arban 1	Russia	52.954	90.187	Shotgun	1	9.086	1134584	F	..	..	..	..	..	..	..	..	..	..	minus	RISE497	PASS (literature)
963	RISE499.SG	RISE499	5909-5	tooth	2015	AllentoftNature2015	..	3100	1400-900 BCE	Russia_Karasuk.SG	Bystrovka	Russia	51.909	88.574	Shotgun	1	1.549	854012	F	..	..	..	..	..	..	..	..	..	..	minus	RISE499	PASS (literature)
964	RISE500.SG	RISE500	6652-38	tooth	2015	AllentoftNature2015	..	3550	1700-1500 BCE	Russia_Andronovo.SG	Kytmanovo	Russia	53.456	85.447	Shotgun	1	1.818	871809	F	..	..	U4d1	..	..	..	..	..	..	..	minus	RISE500	PASS (literature)
965	RISE502.SG	RISE502	5909-4	tooth	2015	AllentoftNature2015	..	3351	1496-1306 calBCE (3140±27 BP, OxA-31214)	Russia_Karasuk.SG	Bystrovka	Russia	51.909	88.574	Shotgun	1	1.45	830467	F	..	..	..	..	..	..	..	..	..	..	minus	RISE502	PASS (literature)
966	RISE503.SG	RISE503	6652-41	tooth	2015	AllentoftNature2015	..	3569	1727-1511 calBCE (3328±38 BP, OxA-31445)	Russia_Andronovo.SG	Kytmanovo	Russia	53.456	85.447	Shotgun	1	0.879	653791	F	..	..	U2e2	..	..	..	..	..	..	..	minus	RISE503	PASS (literature)
967	RISE504.SG	RISE504	6652-35	tooth	2015	AllentoftNature2015	..	1145	721-889 calCE (1208±24 BP, OxA-31215)	Russia_IA.SG	Kytmanovo	Russia	53.456	85.447	Shotgun	1	1.631	878321	M	J2	..	..	..	..	..	..	..	..	..	minus	RISE504	PASS (literature)
968	RISE505.SG	RISE505	6652-42	tooth	2015	AllentoftNature2015	..	3636	1746-1626 calBCE (3391±27 BP, OxA-31216)	Russia_Andronovo.SG	Kytmanovo	Russia	53.456	85.447	Shotgun	1	5.277	1122100	F	..	..	U4a1b	..	..	..	..	..	..	..	minus	RISE505	PASS (literature)
969	RISE509.SG	I10565	StPet43, collection 6136, individual 5	tooth	2015	AllentoftNature2015	..	4732	2887-2677 calBCE (4186±27 BP, OxA-31221)	Russia_Afanasievo.SG	Middle Yenisei region, Afanasieva Gora	Russia	54.3566	90.9192	Shotgun	1	0.974	678474	F	..	..	T2c1a2	..	..	..	..	..	..	..	minus	RISE509	PASS (literature)
970	RISE510.SG	RISE510	6136-9	tooth	2015	AllentoftNature2015	..	4610	2851-2468 calBCE (4040±45 BP, OxA-31222)	Russia_Afanasievo.SG	Middle Yenisei region, Afanasieva Gora	Russia	54.3566	90.9192	Shotgun	1	0.236	239996	F	..	..	J2a2a	..	..	..	..	..	..	..	minus	RISE510	PASS (literature)
971	RISE511.SG	RISE511	collection 6136, individual 6	tooth	2015	AllentoftNature2015	..	4744	2909-2679 calBCE (4224±36 BP, OxA-31568)	Russia_Afanasievo_sister.I3387_mother.I6711.SG	Middle Yenisei region, Afanasieva Gora	Russia	54.3566	90.9192	Shotgun	1	3.755	1060524	F	..	..	J2a2a	..	..	..	..	..	..	..	minus	RISE511	PASS (literature)
972	RISE512.SG	RISE512	6652-39	tooth	2015	AllentoftNature2015	..	3322	1446-1298 calBCE (3119±27 BP, OxA-31217)	Russia_Andronovo.SG	Kytmanovo	Russia	53.456	85.447	Shotgun	1	0.303	304204	M	R1a1a1b	..	U2e1	..	..	..	..	..	..	..	minus	RISE512	PASS (literature)
973	RISE523.SG	RISE523	Square E-7, N:14 (-26.5 cm), 2011	tooth	2015	AllentoftNature2015	..	3448	1598-1398 calBCE (3192±37 BP, OxA-31447)	Russia_Mezhovskaya.SG	Kapova cave	Russia	53.043	57.066	Shotgun	1	2.741	1024216	F	..	..	..	..	..	..	..	..	..	..	minus	RISE523	PASS (literature)
975	RISE525.SG	RISE525	Square R-8, depth -4/-10	bone (cranial)	2015	AllentoftNature2015	..	3000	1300-800 BCE	Russia_Mezhovskaya.SG	Kapova cave	Russia	53.043	57.066	Shotgun	1	0.247	257782	M	R1a1a1	..	..	..	..	..	..	..	..	..	minus	RISE525	PASS (literature)
976	RISE546.SG	RISE546	Kurgan 1, grave 13	tooth	2015	AllentoftNature2015	..	4850	3300-2500 BCE	Russia_EBA_Yamnaya_Kalmykia.SG	Temrta IV	Russia	46.539	43.699	Shotgun	1	0.151	164552	M	R1b1a1a2	..	U5a1d2b	..	..	..	..	..	..	..	minus	RISE546	PASS (literature)
977	RISE547.SG	RISE547	Kurgan 1, grave 9	tooth	2015	AllentoftNature2015	..	4711	2887-2634 calBCE (4175±35 BP, GrA-58960)	Russia_EBA_Yamnaya_Kalmykia.SG	Temrta IV	Russia	46.539	43.699	Shotgun	1	0.729	613723	M	R1b1a1a2a2	..	T2a1a	..	..	..	..	..	..	..	minus	RISE547	QUESTIONABLE (literature, Xcontam=0.021)
978	RISE548.SG	RISE548	Kurgan 1, grave 6	tooth	2015	AllentoftNature2015	..	4850	3300-2500 BCE	Russia_EBA_Yamnaya_Kalmykia.SG	Temrta IV	Russia	46.539	43.699	Shotgun	1	1.089	717431	M	R1b1a1a2a2	..	U4	..	..	..	..	..	..	..	minus	RISE548	PASS (literature)
979	RISE550.SG	RISE550	Kurgan 1, grave 3	tooth	2015	AllentoftNature2015	..	4935	3334-2635 calBCE (4312±94 BP, IGAN-2880)	Russia_Kalmykia_EBA_Yamnaya.SG	Peshany V	Russia	46.556	43.676	Shotgun	1	0.521	467373	M	R1b1a1a2	..	U5a1i	..	..	..	..	..	..	..	minus	RISE550	PASS (literature)
980	RISE552.SG	RISE552	Kurgan 4, grave 8	tooth	2015	AllentoftNature2015	..	4446	2849-2143 calBCE (3940±90 BP, IGAN-4079)	Russia_EBA_Yamnaya_Kalmykia.SG	Ulan	Russia	46.615	43.334	Shotgun	1	2.839	945230	M	I2a2a1b1b	..	T2a1a	..	..	..	..	..	..	..	minus	RISE552	PASS (literature)
982	RISE554.SG	RISE554	CGG_2_011884	bone	2015	AllentoftNature2015	..	2875	1005-844 calBCE (2782±30 BP, OxA-31141)	Russia_LBA.SG	Afontova Gora	Russia	56.016	92.866	Shotgun	1	0.163	177867	M	N1c2b2	..	..	..	..	..	..	..	..	..	minus	RISE554	PASS (literature)
983	RISE555.SG	RISE555	CGG_2_011887	tooth	2015	AllentoftNature2015	..	4627	2857-2497 calBCE (4082±28 BP, AA-R-20358)	Russia_EBA.SG	Stalingrad Quarry	Russia	48.716	44.5	Shotgun	1	0.218	226813	M	R1b1a1a2	..	N1a1a-T152C	..	..	..	..	..	..	..	minus	RISE555	PASS (literature)
984	RISE559.SG	I4124	RISE559	tooth	2015	AllentoftNature2015	..	4284	2461-2207 calBCE (3855±35 BP, Poz-84458, date suspect because C:N ratio 3.65)	Germany_BellBeaker_dup.I4124.SG	Augsburg	Germany	48.33	10.895	Shotgun	1	0.127	140816	F	..	..	H46	..	..	..	..	..	..	..	minus	RISE559	PASS (literature)
987	RISE563.SG	I4144	RISE563	tooth	2015	AllentoftNature2015	..	4492	2572-2512 calBCE (3955±35 BP, Poz-84553)	Germany_BellBeaker_dup.I4144.SG	Osterhofen-Altenmarkt	Germany	48.691	13.016	Shotgun	1	0.329	333228	M	R1b1a1a2a1a2b	..	K1c1	..	..	..	..	..	..	..	minus	RISE563	PASS (literature)
989	RISE566.SG	I4145	RISE566, F0521, A01168, gr. 14	tooth	2015	AllentoftNature2015	..	4106	2279-2033 calBCE (3740±35 BP, Poz-84460)	Czech_BellBeaker_dup.I4145.SG	Knezeves	Czech Republic	50.118	14.258	Shotgun	1	0.103	117200	M	R1b1a1a2a1a	..	H	..	..	..	..	..	..	..	minus	RISE566	PASS (literature)
992	RISE569.SG	I4137	RISE569, F0527, A01643, gr. 35?	tooth	2015	AllentoftNature2015	..	1235	660-770 calCE (1300±30 BP, Poz-84461)	Czech_EarlySlav_dup.I4137.SG	Brandysek	Czech Republic	50.19	14.158	Shotgun	1	0.98	708529	F	..	..	H1af	..	..	..	..	..	..	..	minus	RISE569	PASS (literature)
993	RISE577.SG	I4139	RISE577, F0565, gr. 238	tooth	2015	AllentoftNature2015	..	4000	2300-1800 BCE	Czech_Unetice_EBA_dup.I4139.SG	Velké Přílepy	Czech Republic	50.1667	14.3167	Shotgun	1	1.048	711716	F	..	..	T2b	..	..	..	..	..	..	..	minus	RISE577	PASS (literature)
994	RISE586.SG	I4130	RISE586, F0597, gr. 6	tooth	2015	AllentoftNature2015	..	4000	2300-1800 BCE	Czech_Unetice_EBA_dup.I5044.SG	Moravská Nová Ves	Czech Republic	48.799	17.022	Shotgun	1	0.176	188038	F	..	..	K1b1a	..	..	..	..	..	..	..	minus	RISE586	PASS (literature)
998	RISE600.SG	RISE600	13-1, grave 20	tooth	2015	AllentoftNature2015	..	2450	1000-0 BCE	Russia_IA.SG	Verh-Uimon	Russia	50.213	85.725	Shotgun	1	0.718	493260	M	Q1a1b	..	..	..	..	..	..	..	..	..	minus	RISE600	PASS (literature)
999	RISE601.SG	RISE601	18-1, grave 35	tooth	2015	AllentoftNature2015	..	2450	1000-0 BCE	Russia_IA.SG	Verh-Uimon	Russia	50.213	85.725	Shotgun	1	1.17	674941	M	Q1a1b	..	..	..	..	..	..	..	..	..	minus	RISE601	PASS (literature)
1000	RISE602.SG	RISE602	23-1, grave 2	tooth	2015	AllentoftNature2015	..	2450	1000-0 BCE	Russia_IA.SG	Sary-Bel	Russia	50.615	86.459	Shotgun	1	1.283	709371	M	J2a1h	..	..	..	..	..	..	..	..	..	minus	RISE602	PASS (literature)
1001	I0237	I0237	BC12	tooth (molar)	2018	PosthNakatsukaCell2018	Fehren-Schmitz, Lars	860	1030-1150 calCE (995±20 BP, PSUAMS-1614, manually calibrated by Thomas Harper)	Peru_Laramate_900BP	Botigiriayocc, Laramate, Highlands	Peru	-14.2756	-74.8436	1240K	1	0.664	414538	M	Q1a2a	110	R	[0.992,0.998]	..	..	..	0.0039	1.3	[0,0.01]	half	S0837.L1	PASS (Xcontam=0.005)
1002	I0867	I0867	Motz1	petrous	2016	LazaridisNature2016	Pinhasi, Ron	8700	7300-6200 BCE	Israel_PPNB	Motza	Israel	31.79	35.168	1240K	6	2.087	752549	M	H2	..	K1a4b	..	..	..	..	..	..	..	half,half,half,half,half,half	S1629.E1.L1,S1629.E1.L2,S1629.E1.L3,S0867.E1.L3,S0867.E1.L2,S0867.E1.L1	PASS (Xcontam=0.015)
1003	I1165	I1165	CHPKL104-004	petrous	2018	HarneyMayNatureCommunications2018	May, Hila	5950	4500-3500 BCE	Israel_C	Upper Galilee, Pki'in	Israel	32.9742	35.3314	1240K	1	0.902	452444	M	T1a1a1b2	149	HV1a'b'c	[0.992,1.000]	0.144	0.446	1035	0.003617	1.55639	[0,0.008]	half	S1165.E1.L1	PASS (Xcontam=0.012)
1004	I1271	I1271	MIR1	tooth	2015	MathiesonNature2015	Lalueza-Fox, Carles	4573	2900-2346 BCE [2568-2346 calBCE (3950±30 BP, Beta-416457), 2857-2496 calBCE (4080±30 BP, Beta-416456), 2865-2575 calBCE (4110±30 BP, Beta-416458), 2900-2679 calBCE (4210±30 BP, Beta-416455), based on dates of other El Mirador samples)	Iberia_C	Burgos, Atapuerca, El Mirador Cave	Spain	42.3333	-3.5	1240K	1	0.241	231359	F	..	180	K1a+195	[0.995,0.999]	0.1	0.009	290	..	..	..	half	S1271.E1.L1	PASS
1005	I1303	I1303	MIR25	tooth	2015	MathiesonNature2015	Lalueza-Fox, Carles	4573	2900-2346 BCE [2568-2346 calBCE (3950±30 BP, Beta-416457), 2857-2496 calBCE (4080±30 BP, Beta-416456), 2865-2575 calBCE (4110±30 BP, Beta-416458), 2900-2679 calBCE (4210±30 BP, Beta-416455), based on dates of other El Mirador samples)	Iberia_C	Burgos, Atapuerca, El Mirador Cave	Spain	42.3333	-3.5	1240K	1	0.733	457683	M	I2a1a1a	234	U3a1	[0.997,1.000]	0.077	0.438	662	0.004552	1.33324	[0,0.011]	half	S1303.E1.L1	PASS (Xcontam=0.007)
1006	I1549	I1549	BZH15	tooth	2015	MathiesonNature2015	Haak, Wolfgang	4225	2500-2050 BCE	Germany_BellBeaker	Benzingerode-Heimburg	Germany	51.82	10.91	1240K	1	2.357	780302	F	..	163	W1c1	[0.947,0.960]	0.144	0.008	1676	..	..	..	half	S1549.L1	PASS
1007	I0407	I0407	Mina6	tooth	2015	MathiesonNature2015 (1240k of same same sample with 390k in HaakLazaridis2015)	Haak, Wolfgang	5700	3900-3600 BCE	Iberia_MN	La Mina	Spain	41.2522	-2.32622	1240K	1	1.363	552221	F	..	364	K1b1a1	..	..	..	..	..	..	..	plus	S0488.L1	PASS
1009	I0025	I0025	LBK1992	tooth (molar)	2015	MathiesonNature2015 (1240k of same same sample with 390k in HaakLazaridis2015)	Krause, Johannes	7125	5500-4850 BCE	Germany_EN_LBK	Stuttgart-Muehlhausen, Viesenhaeuser Hof	Germany	48.78	9.18	1240K	1	2.655	836923	F	..	273	T2b	..	..	..	..	..	..	..	half	S0025.L2	PASS
1010	I0247	I0247	SVP56	bone (long bone)	2015	MathiesonNature2015	Anthony, David	2239	375-203 calBCE (2220±30 BP, Beta-392493)	Russia_IA_Scythian_questionable	Samara Oblast, Volga River Valley, Volga Steppes, Nadezhdinka	Russia	52.43	51.16	1240K	2	2.812	926268	M	R1a1a1b2a2a	..	G2a4	..	..	..	..	..	..	..	half,half	S0247.E2.L1,S0247.E1.L2	PASS (Xcontam=0.004)
1011	I0374	I0374	SVP16, NIK7	bone (long bone)	2015	MathiesonNature2015	Anthony, David	4350	2800-2000 BCE	Russia_Poltavka	Samara Oblast, Volga River Valley, Samara River, Nikolaevka III	Russia	49.9667	44.6667	1240K	3	1.977	869065	M	R1b1a1a2a2	..	H13a1a	..	..	..	..	..	..	..	half,half,half	S0374.E1.L1,S0374.E3.L2,S1449.E1.L1	PASS (Xcontam=0.004)
1012	I0423	I0423	SVP HB 31, Kurgan 2, grave 17	bone (long bone)	2015	MathiesonNature2015	Anthony, David	3475	1850-1200 BCE	Russia_Srubnaya	Samara Oblast, Volga River Valley, Samara River, Barinovka I	Russia	52.54	50.5	1240K	1	0.485	412140	M	R1a1a1b2	261	J2b1a2a	[0.996,0.999]	..	..	..	..	..	..	half	S0423.E1.L1	PASS
1013	I0443	I0443	Kurgan 3, Grave 1, SVP 57	bone (long bone)	2015	MathiesonNature2015 (1240k of same same sample with 390k in HaakLazaridis2015)	Anthony, David	4850	3300-2500 BCE	Russia_EBA_Yamnaya_Samara	Samara Oblast, Volga River Valley, Sok River, Lopatino II	Russia	53.64	50.655	1240K	2	5.317	995838	M	R1b1a1a2a	..	W3a1a	..	..	..	..	..	..	..	half,half	S0443.E1.L1,S0443.E2.L1	PASS (Xcontam=0.003)
1014	I0726	I0726	M15.2	tooth (incisor)	2015	MathiesonNature2015	Pinhasi, Ron	7950	6400-5600 BCE	Anatolia_N	Mentese	Turkey	40.26	29.65	1240K	3	0.221	228543	F	..	..	H or H5-C16192T	..	..	..	..	..	..	..	half,half,half	S0726.E1.L1,S0743.E1.L1,S1107.E1.L1	PASS
1015	I0861	I0861	Nat10	petrous	2016	LazaridisNature2016	Pinhasi, Ron	12750	11840-9760 BCE	Israel_Natufian	Raqefet Cave	Israel	32.65	35.067	1240K	7	0.107	115964	M	E1b1b1b2	..	J2a2	..	..	..	..	..	..	..	half,half,half,half,half,half,half	S0861.E1.L3,S0861.E1.L2,S0861.E1.L1,S0861.E2.L1,S0861.E2.L2,S0861.E4.L2,S0861.E4.L1	QUESTIONABLE_CRITICAL (mtcontam=..,..,[0.789,0.951],..,[0.598,0.783],[0.900,0.994],..,..)
1016	I1160	I1160	CHPKL101B-005, CHPKL101B-011	petrous	2018	HarneyMayNatureCommunications2018	May, Hila	5950	4500-3500 BCE	Israel_C	Upper Galilee, Pki'in	Israel	32.9742	35.3314	1240K	2	1.308	597303	M	T1a1a1b2	..	I6	..	..	..	..	..	..	..	half,half	S1161.E1.L1,S1160.E1.L1	PASS
1017	I1166	I1166	CHPKL104-014, CHPKL104-026	petrous	2018	HarneyMayNatureCommunications2018	May, Hila	5950	4500-3500 BCE	Israel_C_father.or.son.I1169	Upper Galilee, Pki'in	Israel	32.9742	35.3314	1240K	2	0.981	531821	M	T1a1a	..	R0a	..	..	..	..	..	..	..	half,half	S1167.E1.L1,S1166.E1.L1	PASS (Xcontam=0.01)
1018	I0103	I0103	ESP16	tooth	2015	MathiesonNature2015 (1240k of same same sample with 390k in HaakLazaridis2015)	Haak, Wolfgang	4473	2578-2468 calBCE (4000±31 BP, MAMS-21488)	Germany_CordedWare	Esperstedt	Germany	51.42	11.68	1240K	3	17.528	1049840	F	..	..	W6a	..	..	..	..	..	..	..	plus,half,half	S0103.L1,S0660.L1,S0661.L1	PASS
1019	I0172	I0172	ESP24	tooth	2015	MathiesonNature2015 (1240k of same same sample with 390k in HaakLazaridis2015)	Haak, Wolfgang	5173	3360-3086 calBCE (4502±48 BP, Erl-8699)	Germany_MN_Esperstedt	Esperstedt	Germany	51.42	11.68	1240K	3	25.372	1035229	M	I2a1b1a1	..	T2b	..	..	..	..	..	..	..	plus,half,half	S0271.L1,S0662.L1,S0663.L1	PASS (Xcontam=0.007, mtcontam=0.959-0.985)
1020	I0408	I0408	Mina18	tooth	2015	MathiesonNature2015 (1240k of same same sample with 390k in HaakLazaridis2015)	Haak, Wolfgang	5727	3893-3661 calBCE (4970±30 BP, Beta-316132)	Iberia_MN	La Mina	Spain	41.2522	-2.32622	1240K	3	13.608	907690	F	..	..	U5b1	..	..	..	..	..	..	..	plus,half,half	S0489.L1,S0666.L1,S0667.L1	QUESTIONABLE (mtcontam=0.94-0.953)
1021	I0412	I0412	Troc5	tooth	2015	MathiesonNature2015 (1240k of same same sample with 390k in HaakLazaridis2015)	Haak, Wolfgang	7144	5308-5080 calBCE (6249±28 BP, MAMS-16164)	Iberia_EN	Els Trocs	Spain	42.5	0.5	1240K	3	13.785	983710	M	I2a1b1	..	N1a1a1	..	..	..	..	..	..	..	plus,half,half	S0493.L1,S0664.L1,S0665.L1	PASS (Xcontam=0.005)
1022	I0038	I0038	LAU1	petrous	2018	PosthNakatsukaCell2018	Haak, Wolfgang	8625	6780-6570 calBCE (7870±30 BP, MAMS-14391, manually calibrated by Thomas Harper)	Peru_Lauricocha_8600BP	Lauricocha, Highlands	Peru	-10.3222	-76.6667	1240K	3	5.414	990414	M	Q1a2a1b	..	A2 (Fehren-Schmitz et al. 2015)	..	..	..	..	0.0028	4	[0.001,0.004]	plus,plus,plus	S0342.L1,S0038.L1,S1213.L1	PASS (Xcontam=0.003)
1023	I0054	I0054	UWS4	petrous	2015	MathiesonNature2015 (1240k of same same sample with 390k in HaakLazaridis2015)	Haak, Wolfgang	7072	5222-5022 calBCE (6180±34 BP, MAMS-21485)	Germany_EN_LBK	Unterwiederstedt	Germany	51.66	11.53	1240K	3	18.61	978534	F	..	..	J1c17	..	..	..	..	..	..	..	plus,plus,plus	S0223.L1,S0396.L1,S0397.L1	PASS
1024	I0104	I0104	ESP11	tooth	2015	MathiesonNature2015 (1240k of same same sample with 390k in HaakLazaridis2015)	Haak, Wolfgang	4378	2559-2296 calBCE (3927±37 BP, MAMS-21487)	Germany_CordedWare	Esperstedt	Germany	51.42	11.68	1240K	3	4.184	962767	M	R1a1a1	..	U4b1a1a1	..	..	..	..	..	..	..	plus,plus,plus	S0104.L1,S0401.L1,S0402.L1	PASS (Xcontam=0.002)
1025	I0116	I0116	ESP4	tooth	2015	MathiesonNature2015 (1240k of same same sample with 390k in HaakLazaridis2015)	Haak, Wolfgang	3987	2134-1939 calBCE (3650±32 BP, MAMS-21495)	Germany_EBA_Unetice	Esperstedt	Germany	51.42	11.68	1240K	1	1.648	629665	M	I2c	..	W3a1	..	..	..	..	..	..	..	plus	S0116.L1	PASS
1026	I0118	I0118	ALB3	tooth	2015	MathiesonNature2015 (1240k of same same sample with 390k in HaakLazaridis2015)	Haak, Wolfgang	4309	2471-2246 calBCE (3892±32 BP, MAMS-21492)	Germany_LN_Alberstedt	Alberstedt	Germany	51.45	11.63	1240K	4	11.371	1048626	F	..	..	HV	..	..	..	..	..	..	..	plus,plus,plus,plus	S0118.L1,S1220.L1,S0398.L1,S0399.L1	PASS
1027	I0406	I0406	Mina4	tooth	2015	MathiesonNature2015 (1240k of same same sample with 390k in HaakLazaridis2015)	Haak, Wolfgang	5700	3900-3600 BCE	Iberia_MN	La Mina	Spain	41.2522	-2.32622	1240K	1	3.947	724111	M	I2a2a1b2	529	H1	..	..	..	..	..	..	..	plus	S0487.L1	PASS (Xcontam=0.009)
1028	I0410	I0410	Troc3	tooth	2015	MathiesonNature2015 (1240k of same same sample with 390k in HaakLazaridis2015)	Haak, Wolfgang	7130	5294-5066 calBCE (6217±25 BP, MAMS-16161)	Iberia_EN	Els Trocs	Spain	42.5	0.5	1240K	1	1.305	521870	M	R1b1a(xR1b1a1a)2)	354	T2c1d+152	..	..	..	..	..	..	..	plus	S0491.L1	PASS
1029	I0413	I0413	Troc7	tooth	2015	MathiesonNature2015 (1240k of same same sample with 390k in HaakLazaridis2015)	Haak, Wolfgang	7139	5303-5075 calBCE (6234±28 BP, MAMS-16166)	Iberia_EN	Els Trocs	Spain	42.5	0.5	1240K	1	1.572	638681	F	..	585	V	..	..	..	..	..	..	..	plus	S0494.L1	PASS
1030	kennewick.SG	kennewick	kennewick	..	2015	RasmussenNature2015	..	8770	7250-6390 calBCE (8410±60 BP, UCR3476/CAMS-29578)	USA_WA_Kennewick.SG	Washington State, Kennewick, Columbia River	USA	46.2114	-119.136	Shotgun	..	0.847	650878	M	Q1a2a1a	..	X2a	..	..	..	..	..	..	..	minus	..	QUESTIONABLE (literature, Xcontam=0.028)
1048	I0308	I0308	ASO_B12_S19 (previously named ASO_B2_S6(9)+ASO_B2_S19)	tooth (molar)	2018	PosthNakatsukaCell2018	Fehren-Schmitz, Lars	7435	5620-5350 calBCE (6560±60 BP, LP-186, manually calibrated by Thomas Harper)	Argentina_ArroyoSeco2_7700BP	Arroyo Seco II	Argentina	-38.3606	-60.2442	1240K	2	0.53	454002	M	Q1a2a1a1	..	A2 (Llamas et al 2016)	..	..	..	..	0.0102	1.64516	[0,0.022]	plus,half	S0352.L1,S1350.L1	PASS
1050	I1904	I1904	BAL25b	petrous	2017	LipsonNature2017	Szécsényi-Nagy, Anna	7028	5208-4948 calBCE (6115±35 BP, Poz-82584)	Hungary_MN_LBK	Bátaszék, Lajvér	Hungary	46.2049	18.7004	1240K	1	2.768	804922	M	G2a2a1	291	K1b1a	[0.984,0.991]	0.157	0.43	3168	0.003639	2.78816	[0.001,0.006]	half	S1904.L1	PASS (Xcontam=0.005)
1051	I1931	I1931	DL-Br-2, sample KZBR-2-012, individual 1	bone (phalanx)	2019	NarasimhanPattersonScience2019	Frachetti, Michael	3348	1495-1300 calBCE (3130±30 BP, Beta-391198)	Kazakhstan_MLBA_Dali	Byan Zherek, eastern spur, Dali	Kazakhstan	45.1324	79.3644	1240K	2	0.327	296774	F	..	..	J2b1a2	..	..	..	..	..	..	..	half,half	S1932.E1.L1,S1931.E1.L1	PASS (mtcontam=0.959-0.98)
1052	I1593	I1593	Bla16+Bla27+Bla59	bone (long bone)	2017	LipsonNature2017	Burger, Joachim	5601	3958-3344 calBCE [3512-3344 calBCE (4615±30, KIA-28845, Bla16), 3958-3773 calBCE (5055±35, KIA-37508, Bla27)]	Germany_MN_Blatterhohle	Blatterhole Cave	Germany	51.3583	7.55111	1240K	3	0.798	566895	M	R1b1a(xR1b1a1a))	..	U5b2a2	..	..	..	..	0.005078	1.066	[0,0.014]	half,half,half	S1571.E1.L1,S1593.E1.L1,S1619.E1.L1	PASS (mtcontam=0.932-0.988, Xcontam=0.005 neutralizes the mtcontam concern)
1054	I1563	I1563	Bla5+Bla7+Bal13+Bla26(o)+Bla30+Bla54	bone (long bone)	2017	LipsonNature2017	Burger, Joachim	5361	3704-3117 calBCE [3498-3117 calBCE (4580±30, KIA-28844, Bla5), 3704-3539 calBCE (4860±30, KIA-45011, Bla7), 3634-3378 calBCE (4730±25, KIA-45010, Bla13)]	Germany_MN_Blatterhohle	Blatterhole Cave	Germany	51.3583	7.55111	1240K	6	5.071	941629	F	..	..	H5	..	..	..	..	..	..	..	half,half,half,half,half,half	S1568.E1.L1,S1563.E1.L1,S1564.E1.L1,S1592.E1.L1,S1596.E1.L1,S1618.E1.L1	QUESTIONABLE (mtcontam=0.762-0.938)
1055	I1565	I1565	Bla8+Bla9+Bla11+Bla24+Bla26(x)+Bla45	bone (long bone)	2017	LipsonNature2017	Burger, Joachim	5735	4038-3532 calBCE [3786-3657 calBCE (4950±30, KIA-45006, Bla8), 3713-3642 calBCE (4905±25, KIA-45008, Bla9), 4038-3810 calBCE (5145±30, KIA-45007, Bla11), 3703-3532 calBCE (4845±35, KIA-37507, Bla24)]	Germany_MN_Blatterhohle	Blatterhole Cave	Germany	51.3583	7.55111	1240K	6	4.577	864619	M	I2a1	..	U5b2b2	..	..	..	..	0.006034	3.33677	[0.002,0.01]	half,half,half,half,half,half	S1567.E1.L1,S1566.E1.L1,S1565.E1.L1,S1589.E1.L1,S1591.E1.L1,S1615.E1.L1	PASS (Xcontam=0.006, mtcontam=0.901-0.992)
1057	CB13.SG	CB13	CB13	..	2015	OlaldeMBE2015	..	7348	5469-5327 calBCE (6410±30, Beta-384724)	Iberia_EN.SG	Cova Bonica, Vallirana, Barcelona	Spain	41.37	1.89	Shotgun	..	0.979	717337	F	..	..	K1a2a	..	..	..	..	..	..	..	minus	..	PASS
1060	ATP9.SG	ATP9	ATP9	..	2015	GuntherPNAS2015	..	3634	1750-1618 calBCE (3390±30 BP, Beta-386395)	Iberia_BA.SG	El Portalon Cave, Sierra de Atapuerca	Spain	42.3525	-3.51833	Shotgun	..	0.461	430551	F	..	..	..	..	..	..	..	..	..	..	minus	..	PASS
1063	I1876	I1876	BAM4a	tooth (molar)	2017	LipsonNature2017	Szécsényi-Nagy, Anna	7544	5641-5547 calBCE (6677±27 BP, MAMS-11928)	Hungary_EN_Starcevo	Alsonyek-Bataszek, Mérnöki telep	Hungary	46.2086	18.7	1240K	1	0.203	212907	M	G2a2a1	47.7	K1a4	[0.983,0.993]	0.082	0.42	123	n/a (<200 SNPs)	n/a (<200 SNPs)	n/a (<200 SNPs)	half	S2340.L1	PASS (Xcontam=0.02 andXcontamZ=0.9)
1064	I1882	I1882	BUD4a	tooth (molar)	2017	LipsonNature2017	Szécsényi-Nagy, Anna	7050	5300-4900 BCE	Hungary_MN_LBK	Budakeszi, Sziliskert-Tangazdaság	Hungary	47.5016	18.9105	1240K	1	0.165	176572	M	G2a2b2a	138	T1a	[0.997,1.000]	0.099	0.428	72	n/a (<200 SNPs)	n/a (<200 SNPs)	n/a (<200 SNPs)	half	S2346.L1	PASS
1067	I1917	I1917	Yamna1	tooth (molar)	2018	MathiesonNature2018	Lillie, Malcolm	4955	3095-2915 calBCE (4390±30 BP, Beta-432809)	Ukraine_Ozera_EBA_Yamnaya	Ozera, OAE-99	Ukraine	48.9912	33.9505	1240K	1	0.909	602225	F	..	228	R0a+60.1T	[0.983,0.993]	..	..	..	..	..	..	half	S1917.E1.L2	QUESTIONABLE (missing screening metrics)
1069	I1977	I1977	ES.2/4-4	tooth	2019	OlaldeScience2019	Lalueza-Fox, Carles	3507	1660-1454 calBCE (3260±30 BP, Beta-299312)	Iberia_BA	Basque Country, Alava, El Sotillo	Spain	42.57	-2.62	1240K	1	0.106	116699	F	..	266	U5b1+16189+@16192	[0.990,0.997]	0.067	0.011	118	..	..	..	half	S1977.E1.L1	PASS
1070	I1981	I1981	LHUE2010.10	tooth	2017	LipsonNature2017	Lalueza-Fox, Carles	4903	3014-2891 calBCE (4320±30 BP, Beta-301223)	Iberia_C	Basque Country, Alava, Alto de la Huesera	Spain	42.57	-2.57	1240K	1	0.113	117327	F	..	162	J1c1	[0.997,1.000]	0.1	0.017	..	..	..	..	half	S1981.E1.L1	PASS
1071	I2062	I2062	Tel Shadud L.112	petrous	2017	VanDenBrink2017	van den Brink, Edwin	3197	1383-1111 calBCE (2990±35 BP, Poz-83506)	Israel_MLBA	Tel Shadud	Israel	..	..	1240K	1	1.148	621941	M	R1b1a1a2	275	H+16129	[0.980,0.990]	..	0.425	1495	0.010667	3.52826	[0.005,0.017]	half	S2062.E1.L1	PASS (Xcontam=0.012)
1072	I2069	I2069	230/4	tooth (molar)	2019	NarasimhanPattersonScience2019	Derevianko, Anatoly; Chikisheva, Tatiana	5077	3331-2922 calBCE (4430±40 BP, Poz-83425)	Russia_Afanasievo	Altai Autonomous Republic, Ust-Kanski, Altai Mountains, Kaminnaya Cave	Russia	..	..	1240K	1	4.791	864090	F	..	1580	K1b2a	[0.987,0.994]	0.013	0.012	10092	..	..	..	half	S2069.E1.L1	QUESTIONABLE_CRITICAL (damage=0.013)
1073	I2071	I2071	230/6, tomb 10	tooth (premolar)	2019	NarasimhanPattersonScience2019	Derevianko, Anatoly; Chikisheva, Tatiana	4968	3331-2704 calBCE [2926-2704 calBCE (4260±35 BP, Poz-83510), 3322-2923 calBCE (4423±29 BP, OxA-31219), 3331-2935 calBCE (4442±29 BP, OxA-31220)]	Russia_Afanasievo	Altai Mountains, Ust'-Kuyum	Russia	..	..	1240K	1	0.635	509531	M	R1b1a1a2a2	392	H6a1b	[0.994,1.000]	0.033	0.421	..	..	..	..	half	S2071.E1.L1	PASS (Xcontam=0.001 andXcontamZ=0.2)
1074	I2105	I2105	Yamna4	petrous	2018	MathiesonNature2018	Lillie, Malcolm	4850	3300-2500 BCE	Ukraine_EBA_Yamnaya	Shevchenko, OAE-2003	Ukraine	48.2204	37.1461	1240K	1	5.066	802473	F	..	963	T1a1	[0.990,0.998]	..	0.013	8545	..	..	..	half	S2105.E1.L1	PASS
1075	I2110	I2110	4.V4a-H4	bone (cranial)	2018	MathiesonNature2018	Lillie, Malcolm	5735	3911-3659 calBCE (4976±33 BP, OxA-26203)	Ukraine_Eneolithic_Trypillia	Verteba Cave	Ukraine	48.7225	25.8808	1240K	1	0.154	164691	M	G2a2b2a	37.3	T2b	[0.986,0.995]	0.087	0.424	56	n/a (<200 SNPs)	n/a (<200 SNPs)	n/a (<200 SNPs)	half	S2110.E1.L1	PASS
1078	I2163	I2163	Merich2, Burial Mound N1; individual N5	petrous	2018	MathiesonNature2018	Pinhasi, Ron	3638	1750-1625 calBCE (3400±30 BP, Beta-432796)	Bulgaria_MLBA	Merichleri, Kairyaka necropolis	Bulgaria	42.1329	25.4963	1240K	1	4.106	825494	M	R1a1a1b2	1680	U5a2d	[0.989,0.997]	0.135	0.418	5731	0.005766	5.80214	[0.004,0.008]	half	S2163.E1.L1	PASS (Xcontam=0.008)
1079	I2165	I2165	Merich4, Burial mound N1; Individual N6	petrous	2018	MathiesonNature2018	Pinhasi, Ron	4908	3020-2895 calBCE (4340±30 BP, Beta-432797)	Bulgaria_EBA	Merichleri, Kairyaka necropolis	Bulgaria	42.1329	25.4963	1240K	1	5.55	857708	M	I2a2a1b1b	1230	T2	[0.989,0.995]	0.145	0.418	6448	0.005432	5.82646	[0.004,0.007]	half	S2165.E1.L1	PASS (Xcontam=0.008)
1081	I2352	I2352	VEJ12a	tooth (molar)	2017	LipsonNature2017	Szécsényi-Nagy, Anna	6388	4505-4370 calBCE (5610±33 BP, MAMS-14826)	Hungary_LN_Lengyel	Veszprém, Jutasi út	Hungary	47.1026	17.913	1240K	1	0.103	114712	M	H	32.1	U8b1a2b	[0.962,0.976]	0.115	0.439	47	n/a (<200 SNPs)	n/a (<200 SNPs)	n/a (<200 SNPs)	half	S2352.L1	PASS
1082	I2353	I2353	PULE1.10a	tooth (molar)	2017	LipsonNature2017	Szécsényi-Nagy, Anna	6200	4500-4000 BCE	Hungary_EarlyC_Tiszapolgar	Pusztataskony Ledence 1	Hungary	47.4592	20.5128	1240K	1	0.275	270298	M	I2a	236	T2c1+146	[0.980,0.992]	0.088	0.429	212	0.003433	0.51632	[0,0.016]	half	S2353.L1	PASS (Xcontam=0.019 andXcontamZ=1.2)
1083	I2354	I2354	PULE1.13a	tooth (molar)	2017	LipsonNature2017	Szécsényi-Nagy, Anna	6200	4500-4000 BCE	Hungary_EarlyC_Tiszapolgar	Pusztataskony Ledence 1	Hungary	47.4592	20.5128	1240K	1	0.383	352528	M	G2a2b2a1a1c1a	75.8	T2c1+146	[0.964,0.985]	0.081	0.431	370	0.011654	1.66014	[0,0.025]	half	S2354.L1	PASS
1084	I2355	I2355	PULE1.18a	tooth (molar)	2017	LipsonNature2017	Szécsényi-Nagy, Anna	7050	5300-4900 BCE	Hungary_MN_ALBK_Szakalhat	Pusztataskony Ledence 1	Hungary	47.4592	20.5128	1240K	1	0.29	270240	F	..	42.2	T2c1d1	[0.982,0.990]	0.154	0.007	616	..	..	..	half	S2355.L1	PASS
1085	I2356	I2356	PULE1.22a	tooth (molar)	2017	LipsonNature2017	Szécsényi-Nagy, Anna	6200	4500-4000 BCE	Hungary_EarlyC_Tiszapolgar	Pusztataskony Ledence 1	Hungary	47.4592	20.5128	1240K	1	0.149	161740	M	G2a2b	74.2	T2c1+146	[0.778,0.832]	0.091	0.418	79	n/a (<200 SNPs)	n/a (<200 SNPs)	n/a (<200 SNPs)	half	S2356.L1	QUESTIONABLE (mtcontam=0.806)
1086	I2357	I2357	PULE1.23a	tooth (molar)	2017	LipsonNature2017	Szécsényi-Nagy, Anna	7050	5300-4900 BCE	Hungary_MN_ALBK_Szakalhat	Pusztataskony Ledence 1	Hungary	47.4592	20.5128	1240K	1	0.172	180744	F	..	194	H1e	[0.970,0.981]	0.1	0.008	271	..	..	..	half	S2357.L1	PASS
1087	I2358	I2358	PULE1.24	tooth (molar)	2017	LipsonNature2017	Szécsényi-Nagy, Anna	6700	5000-4500 BCE	Hungary_LN_Tisza	Pusztataskony Ledence 1	Hungary	47.4592	20.5128	1240K	1	0.4	362236	F	..	63.4	K1a4	[0.993,0.999]	0.11	0.008	1214	..	..	..	half	S2358.L1	PASS
1089	I2364	I2364	GEN_10a	petrous	2018	OlaldeNature2018	Szécsényi-Nagy, Anna	4215	2470-2060 calBCE [2295-2060 calBCE (3779±28 BP, DeA-6748), 2470-2285 calBCE (3883±29 BP, DeA-7215)]	Hungary_EBA_BellBeaker	Budapest-Békásmegyer	Hungary	47.5992	19.0546	1240K	1	1.794	767419	M	H2	118	U5a2b1	[0.986,0.995]	0.132	0.421	3477	0.006483	3.96272	[0.003,0.01]	half	S2364.L1	PASS (Xcontam=0.009)
1091	I2369	I2369	GEN15a	petrous	2017	LipsonNature2017	Szécsényi-Nagy, Anna	5185	3367-3103 calBCE (4545±35 BP, Poz-83634)	Hungary_LateC_Baden	Budakalász, Luppa csárda	Hungary	47.6209	19.0449	1240K	1	1.664	758484	M	G2a2b2a1a1c1a	125	J2a1a1	[0.972,0.981]	0.083	0.416	3145	0.002591	1.99404	[0,0.005]	half	S2369.L1	PASS (Xcontam=0.010)
1092	I2370	I2370	GEN16a	petrous	2017	LipsonNature2017	Szécsényi-Nagy, Anna	5096	3346-2945 calBCE (4460±40 BP, Poz-88230)	Hungary_LateC_Baden	Alsonemedi	Hungary	47.3188	19.1669	1240K	1	4.3	852351	F	..	42.3	T2b	[0.970,0.986]	0.099	0.012	10074	..	..	..	half	S2370.L1	PASS
1093	I2371	I2371	GEN17a	petrous	2017	LipsonNature2017	Szécsényi-Nagy, Anna	5179	3359-3098 calBCE (4520±35 BP, Poz-83635)	Hungary_LateC_Baden	Alsonemedi	Hungary	47.3188	19.1669	1240K	1	0.823	546806	M	G2a2a	42	U5b	[0.976,0.990]	0.134	0.419	1093	0.006998	2.07297	[0,0.014]	half	S2371.L1	PASS (Xcontam=0.013)
1095	I2375	I2375	TISO1b	tooth (canine)	2017	LipsonNature2017	Szécsényi-Nagy, Anna	7050	5300-4900 BCE	Hungary_MN_ALPc_Tiszadob	Tiszadob Ókenéz	Hungary	48.0036	21.1765	1240K	1	0.11	120796	M	I2a2a1b1	167	H7	[0.998,1.000]	0.095	0.433	35	n/a (<200 SNPs)	n/a (<200 SNPs)	n/a (<200 SNPs)	half	S2375.L1	PASS
1096	I2376	I2376	TISO11a	tooth (molar)	2017	LipsonNature2017	Szécsényi-Nagy, Anna	7050	5300-4900 BCE	Hungary_MN_ALPc_Tiszadob	Tiszadob Ókenéz	Hungary	48.0036	21.1765	1240K	1	0.431	386187	M	H	54.6	HV0a	[0.855,0.932]	0.105	0.423	448	0.004852	1.08961	[0,0.014]	half	S2376.L1	QUESTIONABLE
1097	I2377	I2377	TISO13a	tooth (molar)	2017	LipsonNature2017	Szécsényi-Nagy, Anna	7025	5208-4942 calBCE (6110±40 BP, Poz-83630)	Hungary_MN_ALPc_Tiszadob	Tiszadob Ókenéz	Hungary	48.0036	21.1765	1240K	1	1.207	649593	M	I2a2a1b1	222	J1c2	[0.991,0.997]	0.147	0.429	1945	0.002782	1.58263	[0,0.006]	half	S2377.L1	PASS (Xcontam=0.002 andXcontamZ=0.5)
1098	I2378	I2378	HELI2a	tooth (molar)	2017	LipsonNature2017	Szécsényi-Nagy, Anna	7050	5300-4900 BCE	Hungary_MN_ALPc_Tiszadob	Hejkürt, Lidl logisztikai központ	Hungary	47.8607	21.0006	1240K	1	0.094	105512	M	I	137	U8b1b	[0.998,1.000]	0.105	0.424	32	n/a (<200 SNPs)	n/a (<200 SNPs)	n/a (<200 SNPs)	half	S2378.L1	PASS
1099	I2379	I2379	HELI11a	tooth (molar)	2017	LipsonNature2017	Szécsényi-Nagy, Anna	7011	5209-4912 calBCE (6100±40 BP, Poz-88115)	Hungary_MN_ALPc_Tiszadob	Hejkürt, Lidl logisztikai központ	Hungary	47.8607	21.0006	1240K	1	0.992	618281	M	I2a2a1b	52.7	N1a1a	[0.997,1.000]	0.101	0.425	1630	0.004581	1.92695	[0,0.009]	half	S2379.L1	PASS (Xcontam=0.012)
1100	I2380	I2380	MEMO2b	tooth (premolar)	2017	LipsonNature2017	Szécsényi-Nagy, Anna	7350	5500-5300 BCE	Hungary_MN_ALPc_Szatmar	Mezkövesd-Mocsolyás	Hungary	47.7813	20.5826	1240K	1	2.283	740659	F	..	79.7	K1a1	[0.974,0.987]	0.106	0.008	6750	..	..	..	half	S2380.L1	PASS
1105	I2395	I2395	PULE1.9a	tooth (molar)	2017	LipsonNature2017	Szécsényi-Nagy, Anna	6200	4500-4000 BCE	Hungary_EarlyC_Tiszapolgar	Pusztataskony Ledence 1	Hungary	47.4592	20.5128	1240K	1	0.108	119952	M	G2a2b	31.1	H26	[0.995,1.000]	0.077	0.438	38	n/a (<200 SNPs)	n/a (<200 SNPs)	n/a (<200 SNPs)	half	S2395.L1	PASS
1106	I0056	I0056	HAL14	tooth	2015	LipsonNature2017 (supplement of MathiesonNature2015, which itself was supplement of HaakLazaridis2015)	Haak, Wolfgang	7061	5213-5009 calBCE (6156±35 BP, MAMS-21480)	Germany_EN_LBK	Halberstadt-Sonntagsfeld	Germany	51.8958	11.0467	1240K	2	0.406	367760	M	G2a2a	..	T2b	..	..	..	..	..	..	..	..,..	S2013.L1,S0225.L1	QUESTIONABLE_CRITICAL (mtcontam=0.796)
1107	I0100	I0100	HAL4	tooth	2015	LipsonNature2017 (supplement of MathiesonNature2015, which itself was supplement of HaakLazaridis2015)	Haak, Wolfgang	6977	5202-4852 calBCE (6080±32 BP, KIA-40341)	Germany_EN_LBK	Halberstadt-Sonntagsfeld	Germany	51.8958	11.0467	1240K	3	6.915	982315	F	..	..	N1a1a1a	..	..	..	..	..	..	..	..,..,..	S2006.L1,S0273.L1,S1227.L1	PASS
1108	I1072	I1072	NAT9	petrous	2016	LazaridisNature2016	Pinhasi, Ron	12750	11840-9760 BCE	Israel_Natufian	Raqefet Cave	Israel	32.65	35.067	1240K	8	0.553	447140	M	E1b1b1b2	..	N1b	..	..	..	..	..	..	..	half,half,half,half,half,half,half,half	S1072.E3.L1,S1072.E3.L2,S1072.E2.L2,S1072.E2.L1,S1072.E1.L2,S1072.E1.L3,S1072.E1.L1,S1692.E1.L1	QUESTIONABLE_CRITICAL (mtcontam=[0.830,0.868],[0.458,0.519],[0.607,0.692],[0.593,0.660],[0.650,0.756],[0.964,0.979],[0.938,0.988],[0.832,0.898])
1110	KK1.SG	KK1	Kotias	tooth	2015	JonesNatureCommunications2015	..	9720	7940-7600 calBCE [7938-7580 calBCE (8665±65 BP, RTT-5246), 7946-7612 calBCE (8745±40, OxA-28256)]	Georgia_Kotias.SG	Kotias Klde	Georgia	42.28	43.28	Shotgun	..	12.482	1180629	M	J2a	..	H13c	..	..	..	..	..	..	..	minus	..	PASS (literature)
1116	kum6.SG	kum6	kum6	..	2016	OmrakCurrentBiology2016	..	6682	4846-4618 calBCE (4880±41 BP)	Anatolia_Kumtepe_N.SG	Kumtepe	Turkey	39.95	26.2	Shotgun	..	0.114	126358	F	..	..	..	..	..	..	..	..	..	..	minus	..	PASS (literature)
1117	bally.SG	bally	bally	petrous	2016	CassidyPNAS2016	..	5132	3343-3020 calBCE (4465±38 BP, UBA-7059)	Ireland_MN.SG	Ballynahatty, County Down	Ireland	54.5422	-5.95667	Shotgun	..	11.285	1150887	F	..	..	HV0+195	..	..	..	..	..	..	..	minus	..	PASS (literature)
1118	rath1.SG	rath1	rath1	petrous	2016	CassidyPNAS2016	..	3906	2026-1885 calBCE (3591±29 BP, UBA-8707)	Ireland_BA.SG	Rathlin Island, County Antrim	Ireland	55.2921	-6.19168	Shotgun	..	11.63	1181857	M	R1b1a1a2a1a2c1g	..	U5a1b1e	..	..	..	..	..	..	..	minus	..	PASS (literature)
1119	rath2.SG	rath2	rath2	petrous	2016	CassidyPNAS2016	..	3833	2024-1741 calBCE (3539±54 BP, UBA-8705)	Ireland_BA.SG	Rathlin Island, County Antrim	Ireland	55.2921	-6.19168	Shotgun	..	1.63	946668	M	R1b1a1a2a1a2c1	..	U5b2a2	..	..	..	..	..	..	..	minus	..	PASS (literature)
1120	rath3.SG	rath3	rath3	petrous	2016	CassidyPNAS2016	..	3585	1736-1534 calBCE (3354±28 BP, UBA-8706)	Ireland_BA.SG	Rathlin Island, County Antrim	Ireland	55.2921	-6.19168	Shotgun	..	0.838	673050	M	R1b1a1a2a1a2c	..	J2b1a	..	..	..	..	..	..	..	minus	..	PASS (literature)
1121	I0017.SG	I0017	Motala12	tooth	2014	LazaridisNature2014	Krause, Johannes	7626	5721-5631 calBCE (6773±30 BP, Ua-51723)	Sweden_HG_Motala.SG	Motala, Kanaljorden	Sweden	58.535	15.046	Shotgun	1	2.196	1046565	M	I2a1b2a1	..	U2e1	..	..	..	..	..	..	..	plus	aL0017	PASS (literature)
1122	3DT16.SG	3DT16	3DT16	petrous	2016	MartinianoNatureCommunications2016	..	1750	50-350 CE	England_Roman.SG	Driffield Terrace, York	Great Britain	53.9583	-1.08028	Shotgun	..	0.673	582435	M	R1b1a1a2a1a1c1a	..	H6a1a	..	..	..	..	..	..	..	minus	..	PASS (literature)
1123	3DT26.SG	3DT26	3DT26	petrous	2016	MartinianoNatureCommunications2016	..	1750	50-350 CE	England_Roman_MiddleEast.SG	Driffield Terrace, York	Great Britain	53.9583	-1.08028	Shotgun	..	1.112	789900	M	J2b	..	H5	..	..	..	..	..	..	..	minus	..	PASS (literature)
1124	6DT18.SG	6DT18	6DT18	petrous	2016	MartinianoNatureCommunications2016	..	1750	50-350 CE	England_Roman.SG	Driffield Terrace, York	Great Britain	53.9583	-1.08028	Shotgun	..	1.059	774489	M	R1b1a1a2a1a1	..	H1bs	..	..	..	..	..	..	..	minus	..	PASS (literature)
1125	6DT21.SG	6DT21	6DT21	petrous	2016	MartinianoNatureCommunications2016	..	1750	50-350 CE	England_Roman.SG	Driffield Terrace, York	Great Britain	53.9583	-1.08028	Shotgun	..	1.151	809862	M	R1b1a1a2a1a2c2	..	J1c3e2	..	..	..	..	..	..	..	minus	..	PASS (literature)
1126	6DT22.SG	6DT22	6DT22	petrous	2016	MartinianoNatureCommunications2016	..	1750	50-350 CE	England_Roman.SG	Driffield Terrace, York	Great Britain	53.9583	-1.08028	Shotgun	..	1.113	795475	M	R1b1a1a2a1a2b1	..	H	..	..	..	..	..	..	..	minus	..	PASS (literature)
1127	6DT23.SG	6DT23	6DT23	petrous	2016	MartinianoNatureCommunications2016	..	1750	50-350 CE	England_Roman.SG	Driffield Terrace, York	Great Britain	53.9583	-1.08028	Shotgun	..	0.647	566990	M	R1b1a1a2a1a2e1	..	H6a1b2	..	..	..	..	..	..	..	minus	..	PASS (literature)
1128	6DT3.SG	6DT3	6DT3	petrous	2016	MartinianoNatureCommunications2016	..	1750	50-350 CE	England_Roman.SG	Driffield Terrace, York	Great Britain	53.9583	-1.08028	Shotgun	..	1.681	959069	M	R1b1a1a2a1a1c1a1	..	J1b1a1	..	..	..	..	..	..	..	minus	..	PASS (literature)
1129	M1489.SG	M1489	M1489	petrous	2016	MartinianoNatureCommunications2016	..	2035	210 BCE - 40 CE	England_LIA.SG	Melton Quarry, North Ferriby, East Riding of Yorkshire	Great Britain	53.7262	-0.529641	Shotgun	..	0.486	447131	F	..	..	U2e1e	..	..	..	..	..	..	..	minus	..	PASS (literature)
1130	NO3423.SG	I17268	NO3423	petrous	2016	MartinianoNatureCommunications2016	..	1170	650-910 CE	England_Saxon.SG	North Yorkshire, Stockton-on-Tees, Norton, Norton Bishops Mill	Great Britain	53.633	-1.175	Shotgun	..	1.047	768658	M	I1a	..	H1a	..	..	..	..	..	..	..	minus	..	PASS (literature)
1131	IS2.SG	IS2	IS2	..	2017	UnterlanderNatureCommunications2017	Burger, Joachim	2700	900-600 BCE	Kazakhstan_IA_ZevakinoChilikta_1.SG	Ismailovo, East Kazakhstan	Kazakhstan	50.3	81.4333	Shotgun	..	0.13	146097	M	Q1a2a1c1	..	..	..	..	..	..	..	..	..	..	..	PASS
1132	Ze6b.SG	Ze6b	Ze6b	..	2017	UnterlanderNatureCommunications2017	Burger, Joachim	2700	900-600 BCE	Kazakhstan_IA_ZevakinoChilikta_2.SG	Zevakino, East Kazakhstan	Kazakhstan	50.2	81.8167	Shotgun	..	0.303	304962	F	..	..	..	..	..	..	..	..	..	..	..	..	PASS
1133	I0595	I0595	PYS13-403, PYS13-401B, PYS13-402A	bone (phalanx)	2017	SkoglundCell2017	Boivin, Nicky	410	1450-1630 calCE (388±27 BP, OxA-30803)	Kenya_400BP	Kilifi, Panga ya Saidi	Kenya	-3.7	39.7	1240K	2	0.136	150383	M	E1b1b1b2	..	L4b2a2	..	..	..	..	..	..	..	half,minus	S0595.E1.L1,S2307.E1.L1	PASS (missing.mt.metrics)
1134	I0461	I0461	Roy4	tooth	2018	OlaldeNature2018	Haak, Wolfgang	4278	2455-2201 calBCE (3837±25 BP, MAMS-14857)	Iberia_BellBeaker	Burgos, Arroyal I	Spain	42.4	-3.75	1240K	1	1.206	720612	F	..	300	K1a	[0.930,0.954]	..	..	..	..	..	..	half	S0656.L1	PASS (formally mt-contamination but evidence is from a heteroplasmic site and Inigo overuled this, mtcontam=0.943)
1135	I2230	I2230	SC13_L295_AS2_36	bone (long bone)	2018	PosthNakatsukaCell2018	Fehren-Schmitz, Lars	8670	7010-6430 calBCE (7805±85 BP, AA-106014, manually calibrated by Thomas Harper)	Argentina_ArroyoSeco2_7700BP	Arroyo Seco II	Argentina	-38.3606	-60.2442	1240K	2	1.686	830037	M	Q1a2a1b	..	C1b	..	..	..	..	0.0056	3.5	[0.002,0.009]	half,half	S2276.L1,S2230.L1	PASS (Xcontam=0.005)
1137	I2261	I2261	SC10_L259_LGA30	tooth (molar)	2018	PosthNakatsukaCell2018	Fehren-Schmitz, Lars	4105	2280-2030 calBCE (3780±21 BP, MAMS-27354, manually calibrated by Thomas Harper)	Peru_LaGalgada_4100BP	La Galgada, Highlands	Peru	-8.46667	-78.15	1240K	1	3.794	944167	M	Q1a2a1a1	1420	C1c	[0.996,1.000]	..	..	..	0.0027	3.85714	[0.001,0.004]	half	S2261.L1	PASS
1138	I2537	I2537	PO2	tooth (molar)	2018	PosthNakatsukaCell2018	Fehren-Schmitz, Lars	645	1230-1380 calCE (760±20 BP, PSUAMS-1870, manually calibrated by Thomas Harper)	Chile_PicaOcho_700BP	Pica Ocho, Coast	Chile	-20.5072	-69.3346	1240K	1	0.854	523645	M	Q1a2a	1590	A2	[0.999,1.000]	0.035	0.43	961	0.003235	1.14673	[0,0.009]	half	S2537.L1	PASS
1139	I2551	I2551	HA1	petrous	2018	PosthNakatsukaCell2018	Fehren-Schmitz, Lars	825	1040-1210 calCE (950±20 BP, PSUAMS-1603, manually calibrated by Thomas Harper)	Peru_Laramate_900BP	Huayuncalla, Laramate, Highlands	Peru	-14.2622	-74.8592	1240K	1	3.093	781443	F	..	571	C1b	[0.995,1.000]	0.068	0.009	..	..	..	..	half	S2551.L1	PASS
1140	I2445	I2445	SK 8633 (YCF 95)	petrous	2018	OlaldeNature2018	Loe, Louise	4114	2397-1930 calBCE [2137-1930 calBCE (3650±35 BP, Poz-83407), 2397-2043 calBCE (3785±40 BP, OxA-8806)]	England_BellBeaker	England, Oxfordshire, Yarnton	Great Britain	51.7957	-1.31989	1240K	2	6.82	854563	M	R1b1a1a2a1a2c1	..	X2b6	..	..	..	..	0.006465	3.14356	[0.002,0.01]	half,half	S2445.E1.L1,S2445.E2.L1	PASS (Xcontam=0.006)
1141	I2452	I2452	BEDFM2009.12, feature F.66 skeleton 186	petrous	2018	OlaldeNature2018	Evans, Christopher	4049	2277-1920 calBCE [2277-2030 calBCE (3735±35 BP, Poz-83405), 2195-1920 calBCE (3700±30 BP, Beta-444979)]	England_BellBeaker	England, South Derbyshire, Willington	Great Britain	52.15	-0.38	1240K	2	7.489	913255	M	R1b1a1a2a1a2c1	..	H1e1a	..	..	..	..	0.004192	2.76293	[0.001,0.007]	half,half	S2452.E1.L1,S2452.E2.L1	PASS (batch.flag.for.S2452.E1.L1, Xcontam=0.004)
1142	I2453	I2453	CQWDO7, feature F.320 skeleton 1126	tooth (molar)	2018	OlaldeNature2018	Evans, Christopher	4115	2289-2041 calBCE (3760±35 BP, Poz-83404)	England_BellBeaker	England, Lincolnshire, West Deeping	Great Britain	52.67	-0.35	1240K	2	0.958	610725	M	R1b1a1a2a1a2c1	..	K2a	..	..	..	..	0.01491	2.39296	[0.003,0.027]	half,half	S2453.E1.L1,S2453.E2.L1	PASS (Xcontam=0.015)
1143	I2454	I2454	OVE08 feature F.1080 skeleton 5487	petrous	2018	OlaldeNature2018	Evans, Christopher	4040	2200-1980 calBCE (3703±28 BP, OxA-24595)	England_BellBeaker	England, Cambridgeshire, Over, Over Narrows	Great Britain	52.3466	0.031827	1240K	2	5.168	818929	F	..	..	R1a1a	..	..	..	..	..	..	..	half,half	S2454.E1.L1,S2454.E2.L1	PASS
1144	I2455	I2455	OVE08, feature F.1079 skeleton 5486	tooth	2018	OlaldeNature2018	Evans, Christopher	3970	2130-1910 calBCE (3631±28 BP, OxA-24594)	England_BellBeaker	England, Cambridgeshire, Over, Over Narrows	Great Britain	52.3466	0.031827	1240K	2	0.118	120698	F	..	..	U5a2c3a	..	..	..	..	..	..	..	half,half	S2455.E1.L1,S2455.E2.L1	PASS
1147	I3345	I3345	R13	bone (long bone)	2019	HarneyNatureCommunications2019	Rai, Niraj	140	1681-1939 calCE (130±15 BP, PSUAMS-5461)	India_RoopkundB	Uttaranchal, Himalaya, Roopkund	India	30.2472	79.7374	1240K	1	1.547	706651	M	R1a1a1b1a2b	456	H1+152	[0.993,0.999]	0.035	0.43	2591	0.001525	1.10516	[0,0.004]	half	S3345.E1.L1	PASS
1148	I3405	I3405	R42	bone (long bone)	2019	HarneyNatureCommunications2019	Rai, Niraj	147	1656-1950 calCE (200±15 BP, PSUAMS-4504)	India_RoopkundB	Uttaranchal, Himalaya, Roopkund	India	30.2472	79.7374	1240K	1	0.514	346216	F	..	272	J1b4	[0.998,1.000]	0.034	0.012	1370	..	..	..	half	S3405.E1.L1	PASS
1149	I3406	I3406	R43	bone (long bone)	2019	HarneyNatureCommunications2019	Rai, Niraj	1018	885-980 calCE (1125±20 BP, PSUAMS-5436)	India_RoopkundA	Uttaranchal, Himalaya, Roopkund	India	30.2472	79.7374	1240K	1	0.295	251527	M	J2a1	114	M30+16234	[0.997,1.000]	0.04	0.466	190	n/a (<200 SNPs)	n/a (<200 SNPs)	n/a (<200 SNPs)	half	S3406.E1.L1	PASS
1150	I3451	I3451	TB-13/14E22 (below/in)-SF	bone	2019	NarasimhanPattersonScience2019	Frachetti, Michael	2818	929-807 calBCE (2720±35 BP, OS-97172)	Kazakhstan_IA_Tasbas	Tasbas, Byan Zherek	Kazakhstan	45.1343	79.3679	1240K	1	0.754	508194	F	..	239	D4e1	[0.990,0.996]	0.043	0.01	2547	..	..	..	half	S3451.E1.L1	PASS
1151	I3769	I3769	BI-25	tooth	2019	NarasimhanPattersonScience2019	Lalueza-Fox, Carles; Pettener, David; Bonora, Gian Luca; Sarno, Stefania	3150	1400-1000 BCE	Kazakhstan_LBA_Molaly	Talpaty II, Almaty, Karasu, Molaly Kurgan	Kazakhstan	43.3738	76.5845	1240K	1	1.753	733200	F	..	938	T1a1	[0.997,1.000]	0.049	0.012	6062	..	..	..	half	S3769.E1.L1	PASS
1152	I3788	I3788	BI (XIII-XI BCE) No21	tooth	2019	NarasimhanPattersonScience2019	Lalueza-Fox, Carles; Pettener, David; Bonora, Gian Luca; Sarno, Stefania	3558	1683-1532 calBCE (3330±20 BP, PSUAMS-2499)	Kazakhstan_MLBA_OyDzhaylau	Oy-Dzhaylau III	Kazakhstan	42.6894	73.1175	1240K	1	0.339	302934	M	R1a1a1b2a2a	141	U4b1a1a	[0.995,0.999]	0.076	0.449	254	0.002739	0.411837	[0,0.016]	half	S3788.E1.L1	PASS
1153	I3860	I3860	BI No 20, Grave 24, Section D-4	tooth	2019	NarasimhanPattersonScience2019	Lalueza-Fox, Carles; Pettener, David; Bonora, Gian Luca; Sarno, Stefania	3626	1734-1617 calBCE (3365±20 BP, PSUAMS-2492)	Kazakhstan_MLBA_OyDzhaylau_o	Oy-Dzhaylau III	Kazakhstan	42.6894	73.1175	1240K	1	0.264	238218	M	R1a1a1b2a2a	272	R1b1	[0.997,1.000]	0.04	0.459	173	n/a (<200 SNPs)	n/a (<200 SNPs)	n/a (<200 SNPs)	half	S3860.E1.L1	PASS
1154	I3861	I3861	BI No 22, Grave 4	tooth	2019	NarasimhanPattersonScience2019	Lalueza-Fox, Carles; Pettener, David; Bonora, Gian Luca; Sarno, Stefania	3728	1872-1684 calBCE (3435±20 BP, PSUAMS-3115)	Kazakhstan_MLBA_OyDzhaylau	Oy-Dzhaylau III	Kazakhstan	42.6894	73.1175	1240K	1	0.594	397566	F	..	120	U4a1	[0.950,0.966]	0.046	0.015	1669	..	..	..	half	S3861.E1.L1	PASS
1155	I3864	I3864	DI No 59, Kurgan 4, Grave 3 or 4	tooth	2019	NarasimhanPattersonScience2019	Lalueza-Fox, Carles; Pettener, David; Bonora, Gian Luca; Sarno, Stefania	3587	1728-1546 calBCE (3345±20 BP, PSUAMS-3183)	Kazakhstan_MLBA_Solyanka	Solyanka Vodokhranilische, West Kazakhstan	Kazakhstan	..	..	1240K	1	0.517	379892	F	..	345	R1b1	[0.995,1.000]	0.046	0.014	1368	..	..	..	half	S3864.E1.L1	PASS
1156	I3352	I3352	R20	bone (long bone)	2019	HarneyNatureCommunications2019	Rai, Niraj	1168	689-876 calCE (1235±20 BP, PSUAMS-5465)	India_RoopkundA	Uttaranchal, Himalaya, Roopkund	India	30.2472	79.7374	1240K	1	1.476	591844	M	R2a3a2b2c	424	HV14	[0.995,1.000]	0.04	0.44	2186	0.004041	2.28719	[0.001,0.008]	half	S3352.E1.L1	PASS
1157	I3342	I3342	R8	bone (long bone)	2019	HarneyNatureCommunications2019	Rai, Niraj	1094	773-940 calCE (1175±20 BP, PSUAMS-5432)	India_RoopkundA	Uttaranchal, Himalaya, Roopkund	India	30.2472	79.7374	1240K	1	0.577	403739	M	H1a1d2	767	M3a2	[0.997,1.000]	..	0.442	635	0.012827	2.39862	[0.002,0.023]	half	S3342.E1.L1	QUESTIONABLE (Xcontam=0.026)
1158	I3350	I3350	R18	bone (long bone)	2019	HarneyNatureCommunications2019	Rai, Niraj	141	1675-1943 calCE (140±15 BP, PSUAMS-5471)	India_RoopkundB	Uttaranchal, Himalaya, Roopkund	India	30.2472	79.7374	1240K	1	1.349	614489	M	G2a2b2a1a1c1a2	652	H60a	[0.991,0.998]	0.042	0.434	2023	0.004087	2.34229	[0.001,0.008]	half	S3350.E1.L1	PASS
1159	I3767	I3767	AI-1, Kurgan 2	tooth	2019	NarasimhanPattersonScience2019	Lalueza-Fox, Carles; Pettener, David; Bonora, Gian Luca; Sarno, Stefania	3717	1869-1665 calBCE (3430±20 BP, PSUAMS-2496)	Kazakhstan_MLBA1_AkMoustafa	Ak-Moustafa	Kazakhstan	47.778	72.0097	1240K	1	1.877	769075	M	R1a1a1b2	482	U5b2b	[0.994,0.999]	0.043	0.425	3150	0.00759	4.07345	[0.004,0.011]	half	S3767.E1.L1	PASS (Xcontam=0.008)
1160	I3499	I3499	GEN72	tooth	2018	MathiesonNature2018	Szécsényi-Nagy, Anna	4725	2884-2666 calBCE (4176±28 BP, BRAMS-1304)	Croatia_LateC_EBA_Vucedol	Beli Manastir-Popova zemlja	Croatia	45.3388	18.6989	1240K	1	0.647	421376	M	R1b1a1a2a2	551	T2e+152	[0.964,0.977]	0.169	0.451	649	0.002907	0.795568	[0,0.01]	half	S3499.L1	QUESTIONABLE (mtcontam=0.971, substantial.popgen.outlier)
1161	I3403	I3403	R39	bone (long bone)	2019	HarneyNatureCommunications2019	Rai, Niraj	142	1691-1925 calCE (105±15 BP, PSUAMS-5435)	India_RoopkundB	Uttaranchal, Himalaya, Roopkund	India	30.2472	79.7374	1240K	1	0.492	379935	M	T1a2	379	X2d	[0.991,0.998]	0.027	0.447	483	0.004806	1.19993	[0,0.013]	half	S3403.E1.L1	QUESTIONABLE (damage=0.027)
1162	I3404	I3404	R40	bone (long bone)	2019	HarneyNatureCommunications2019	Rai, Niraj	140	1706-1915 calCE (35±20 BP, PSUAMS-5439)	India_RoopkundB	Uttaranchal, Himalaya, Roopkund	India	30.2472	79.7374	1240K	1	1.077	541763	M	E1b1b1b2	166	H12a	[0.992,0.999]	0.024	0.44	1516	0.006401	2.43503	[0.001,0.012]	half	S3404.E1.L1	QUESTIONABLE (UDG.half, damage.0.01-0.03, Xcontam=0.010)
1166	I2980	I2980	GENSCOT78	petrous	2018	OlaldeNature2018	Armit, Ian	5181	3360-3101 calBCE (4530±33 BP, SUERC-69073)	Scotland_N	Scotland, Orkney, Point of Cott	Great Britain	59.3101	-2.94071	1240K	1	4.715	802432	F	..	1500	H1	[0.996,1.000]	0.069	0.012	8468	..	..	..	half	S2980.E1.L1	PASS
1167	I2981	I2981	GENSCOT80	petrous	2018	OlaldeNature2018	Armit, Ian	3703	2009-1497 calBCE [1741-1497 calBCE (3320±50 BP, AA-51418), 2009-1696 calBCE (3520±40 BP, AA-43651)]	Scotland_C_EBA	Scotland, Orkney, Lop Ness, Stenchme	Great Britain	59.281	-2.425	1240K	1	4.644	788384	F	..	1100	T2a1b1a	[0.985,0.993]	0.11	0.013	8024	..	..	..	half	S2981.E1.L1	PASS
1168	I2988	I2988	GENSCOT60	petrous	2018	OlaldeNature2018	Armit, Ian	5389	3516-3361 calBCE (4645±29 BP, SUERC-68711)	Scotland_N	Scotland, Clachaig	Great Britain	55.4	-5.2	1240K	1	4.769	795840	F	..	544	U5b2a+@16192	[0.979,0.990]	0.084	0.014	8296	..	..	..	half	S2988.E1.L1	PASS
1169	I3136	I3136	ORC_III_21.3	petrous	2018	OlaldeNature2018	Bonsall, Clive	5394	3521-3366 calBCE (4665±30 BP, PSUAMS-2069)	Scotland_N	Scotland, Argyll and Bute, Oban, Raschoille Cave	Great Britain	56.4146	-5.46918	1240K	1	4.661	791804	F	..	532	H1+16189	[0.974,0.987]	0.125	0.013	8212	..	..	..	half	S3135.E1.L1	PASS
1171	I3138	I3138	ORC_IVa_87.6	petrous	2018	OlaldeNature2018	Bonsall, Clive	5044	3264-2924 calBCE (4415±25 BP, PSUAMS-2156)	Scotland_N	Scotland, Argyll and Bute, Oban, Raschoille Cave	Great Britain	56.4146	-5.46918	1240K	1	5.007	813553	F	..	781	K1a4a1	[0.994,1.000]	0.079	0.013	8821	..	..	..	half	S3137.E1.L1	PASS
1174	I3255	I3255	TRM10, skeleton [3383]	petrous	2018	OlaldeNature2018	Dodwell, Natasha	3994	2136-1951 calBCE (3661±31 BP, SUERC-49482)	England_BellBeaker	England, Cambridgeshire, Trumpington Meadows	Great Britain	52.1703	0.105604	1240K	1	4.889	861509	F	..	782	T2b	[0.996,0.999]	0.093	0.012	9806	..	..	..	half	S3255.E1.L1	PASS
1175	I3270	I3270	LY.II.A.10.15067	tooth	2017	LipsonNature2017	Lalueza-Fox, Carles	5000	3350-2750 BCE [3022-2779 calBCE (4290±40 BP, Beta-137895), 3090-2900 calBCE (4360±40 BP, Beta-137896), 3310-2904 calBCE (4390±40 BP, Beta-148054) three dates of the whole stratigraphy of the site]	Iberia_C	Basque Country, Alava, Las Yurdinas II	Spain	42.63	-2.7	1240K	1	0.302	276804	F	..	827	J2a1a1	[0.998,1.000]	0.071	0.01	664	..	..	..	half	S3270.E1.L1	PASS
1176	I3271	I3271	LY.II.A.10.15068	tooth	2017	LipsonNature2017	Lalueza-Fox, Carles	5000	3350-2750 BCE [3022-2779 calBCE (4290±40 BP, Beta-137895), 3090-2900 calBCE (4360±40 BP, Beta-137896), 3310-2904 calBCE (4390±40 BP, Beta-148054) three dates of the whole stratigraphy of the site]	Iberia_C	Basque Country, Alava, Las Yurdinas II	Spain	42.63	-2.7	1240K	1	0.388	320283	F	..	771	K1a4a1	[0.999,1.000]	..	0.01	1067	..	..	..	half	S3271.E1.L1	PASS
1177	I3272	I3272	1.-K11	tooth	2017	LipsonNature2017	Lalueza-Fox, Carles	5033	3263-2903 calBCE (4380±40 BP, Beta-288933)	Iberia_C	Basque Country, Alava, La Chabola de la Hechicera	Spain	42.57	-2.55	1240K	1	0.178	180360	M	I2a2	45	X2b+226	[0.983,0.997]	0.097	0.462	94	n/a (<200 SNPs)	n/a (<200 SNPs)	n/a (<200 SNPs)	half	S3272.E1.L1	PASS
1178	I3313	I3313	JAZ1, Trench D, Grave 01	petrous	2018	MathiesonNature2018	Pinhasi, Ron	2733	805-761 calBCE (2570±20 BP, PSUAMS-1831)	Croatia_EIA	Jazinka Cave	Croatia	43.894	15.977	1240K	1	4.612	796183	F	..	635	HV0e	[0.989,0.998]	0.086	0.012	8077	..	..	..	half	S3313.E1.L1	PASS
1179	I3322	I3322	S-EVA 9307	bone (long bone)	2019	OlaldeScience2019	Lalueza-Fox, Carles	2500	600-500 BCE	Iberia_Iberian	Castelló, Vinarós, Puig de la Misericòrdia	Spain	40.5067	-0.4314	1240K	1	1.212	616808	F	..	632	H1t	[0.997,1.000]	0.104	0.012	4366	..	..	..	half	S3322.E1.L1	PASS
1180	I3324	I3324	4976	tooth	2019	OlaldeScience2019	Lalueza-Fox, Carles	2227	360-193 calBCE (2190±20 BP, PSUAMS-2159)	Iberia_Iberian	Girona, Ullastret, Puig de Sant Andreu	Spain	42.0066	3.07867	1240K	1	0.258	247012	M	R1b1a1a2a1a2(xR1b1a1a2a1a2c)	577	H1	[0.987,0.996]	..	0.452	167	n/a (<200 SNPs)	n/a (<200 SNPs)	n/a (<200 SNPs)	half	S3324.E1.L1	PASS
1181	I3343	I3343	R10	bone (long bone)	2019	HarneyNatureCommunications2019	Rai, Niraj	1119	773-890 calCE (1185±20 BP, PSUAMS-5433)	India_RoopkundA	Uttaranchal, Himalaya, Roopkund	India	30.2472	79.7374	1240K	1	0.223	203058	F	..	277	M3d1a	[0.996,1.000]	0.04	0.017	..	..	..	..	half	S3343.E1.L1	PASS
1182	I3344	I3344	R11	bone (long bone)	2019	HarneyNatureCommunications2019	Rai, Niraj	1118	775-890 calCE (1180±15 BP, PSUAMS-5460)	India_RoopkundA	Uttaranchal, Himalaya, Roopkund	India	30.2472	79.7374	1240K	1	0.105	111184	F	..	274	U2c1	[0.998,1.000]	0.047	0.015	120	..	..	..	half	S3344.E1.L1	PASS
1183	I3346	I3346	R15	bone (long bone)	2019	HarneyNatureCommunications2019	Rai, Niraj	1147	717-889 calCE (1210±25 BP, PSUAMS-5462)	India_RoopkundA	Uttaranchal, Himalaya, Roopkund	India	30.2472	79.7374	1240K	1	0.304	271560	M	E1b1b1	239	M30c	[0.998,1.000]	0.036	0.447	223	0.007867	1.18784	[0,0.021]	half	S3346.E1.L1	PASS
1184	I3388	I3388	StPet53, collection 6612, kurgan 1, individual 6	petrous	2019	NarasimhanPattersonScience2019	Pinhasi, Ron; Moiseyev, Vyacheslav	4600	2700-2600 BCE [mate of I3950 at 2878-2636 calBCE (4160±25 BP, PSUAMS-1955), mother of I3951 at 2879-2639 calBCE (4165±25 BP, PSUAMS-1956), mother of I6714 at 2617-2472 calBCE (4020±25 BP, PSUAMS-3909)]	Russia_Afanasievo	Altai Mountains, Yenisey River, left bank of Karasuk tributary, Karasuk III	Russia	48.8327	83.9097	1240K	1	2.697	702290	F	..	570	U5a1d2b	[0.991,0.998]	0.085	0.014	6351	..	..	..	half	S3388.E1.L2	PASS
1185	I3390	I3390	StPet57, collection 3390, individual 2	petrous	2019	NarasimhanPattersonScience2019	Pinhasi, Ron; Moiseyev, Vyacheslav	3600	1900-1400 BCE	Russia_MLBA_Krasnoyarsk	Krasnoyarsk Krai, near Orak Ulus, Orak burial place	Russia	55.1924	89.3053	1240K	1	3.367	792629	F	..	722	U5a2+16294	[0.989,0.997]	0.073	0.012	7863	..	..	..	half	S3390.E1.L2	PASS
1186	I3395	I3395	StPet63, collection 3864, individual 3	petrous	2019	NarasimhanPattersonScience2019	Pinhasi, Ron; Moiseyev, Vyacheslav	3600	1900-1400 BCE	Russia_MLBA_Krasnoyarsk	Krasnoyarsk Krai, near Orak Ulus, Orak burial place	Russia	55.1924	89.3053	1240K	1	3.779	801039	F	..	672	T1a1	[0.993,0.998]	0.056	0.012	8284	..	..	..	half	S3395.E1.L2	PASS
1188	I3407	I3407	R44	bone (long bone)	2019	HarneyNatureCommunications2019	Rai, Niraj	1082	775-961 calCE (1160±20 BP, PSUAMS-5437)	India_RoopkundA	Uttaranchal, Himalaya, Roopkund	India	30.2472	79.7374	1240K	1	0.105	110441	M	H1a1d2	139	M3a1+204	[0.969,0.982]	0.06	0.457	36	n/a (<200 SNPs)	n/a (<200 SNPs)	n/a (<200 SNPs)	half	S3407.E1.L1	PASS
1189	I3432	I3432	P77	petrous	2019	OlaldeScience2019	Pinhasi, Ron	4946	3082-2909 calBCE (4365±25 BP, PSUAMS-1882)	Iberia_C	Perdigoes	Portugal	38.387	-7.55	1240K	1	1.355	558517	F	..	223	U5b2b3	[0.986,0.995]	0.18	0.011	3709	..	..	..	half	S3432.E1.L1	PASS
1190	I3433	I3433	ZC1, SJ 78, PU 380, S	petrous	2018	MathiesonNature2018	Pinhasi, Ron	7814	5976-5751 calBCE (6970±35 BP, PSUAMS-2259)	Croatia_N_Cardial	Zemunica Cave	Croatia	43.589	16.648	1240K	1	4.146	786244	F	..	507	H1	[0.993,1.000]	0.073	0.013	8015	..	..	..	half	S3433.E1.L1	PASS
1191	I3485	I3485	TEBO'04 Tumba 4 Ind 2	tooth	2019	OlaldeScience2019	Lalueza-Fox, Carles	4078	2271-1984 calBCE (Rome-1687)	Iberia_BA	Ciudad Real, Terrinches, Castillejo del Bonete	Spain	38.5781	-2.8417	1240K	1	0.608	460505	F	..	96.5	K1a4a1	[0.992,0.999]	0.169	0.012	1693	..	..	..	half	S3485.E1.L1	PASS
1195	I3490	I3490	S-EVA 9674	tooth	2019	OlaldeScience2019	Lalueza-Fox, Carles	3600	2100-1200 BCE	Iberia_BA_Cogotas	Burgos, La Horra	Spain	41.7412	-3.8744	1240K	1	0.21	212012	F	..	462	HV0b	[0.995,1.000]	0.114	0.02	296	..	..	..	half	S3490.E1.L1	PASS
1197	I3493	I3493	S-EVA 26050	tooth	2019	OlaldeScience2019	Lalueza-Fox, Carles	3302	1420-1283 calBCE (3090±25 BP, PSUAMS-2072)	Iberia_BA_Cogotas	Salamanca, Aldeaseca de la Frontera, Tordillos	Spain	40.8586	-5.3518	1240K	1	0.347	288946	F	..	94.9	H1	[0.996,1.000]	0.178	0.012	768	..	..	..	half	S3493.E1.L1	PASS
1198	I3498	I3498	GEN71	tooth	2018	MathiesonNature2018	Szécsényi-Nagy, Anna	7698	5837-5659 calBCE (6850±40, Poz-90129)	Croatia_MN_Sopot	Beli Manastir-Popova zemlja	Croatia	45.3388	18.6989	1240K	1	0.717	502718	M	C	192	U8b1b1	[0.989,0.995]	0.132	0.431	856	0.004613	1.29756	[0,0.012]	half	S3498.L1	PASS
1199	I3528	I3528	LP15.5=GEN85	tooth (molar)	2018	OlaldeNature2018	Szécsényi-Nagy, Anna	4380	2559-2301 calBCE (3931±31 BP, DeA-11507)	Hungary_EBA_BellBeaker	Budakalász, Luppa csárda	Hungary	47.6209	19.0449	1240K	1	0.217	224817	M	G2a2a1a2a1	214	HV4a1+16291	[0.993,0.999]	0.096	0.427	117	n/a (<200 SNPs)	n/a (<200 SNPs)	n/a (<200 SNPs)	half	S3528.L1	PASS
1200	I3529	I3529	LP15.6=GEN86	tooth	2018	OlaldeNature2018	Szécsényi-Nagy, Anna	4300	2500-2200 BCE	Hungary_EBA_BellBeaker	Budakalász, Luppa csárda	Hungary	47.6209	19.0449	1240K	1	0.775	560151	F	..	210	I3a	[0.992,0.998]	0.055	0.008	2690	..	..	..	half	S3529.L1	PASS
1202	I3575	I3575	12	tooth	2019	OlaldeScience2019	Lalueza-Fox, Carles	1400	500-600 CE	Iberia_Visigoth_Granada	Granada, Montefrío, El Castillón	Spain	..	..	1240K	1	0.314	284048	M	I	53.8	U5b1+16189+@16192	[0.989,1.000]	0.115	0.443	226	0.00854	1.1766	[0,0.023]	half	S3575.E1.L1	PASS
1204	I3578	I3578	15	tooth	2019	OlaldeScience2019	Lalueza-Fox, Carles	1400	500-600 CE	Iberia_Visigoth_Granada	Granada, Montefrío, El Castillón	Spain	..	..	1240K	1	0.12	126938	F	..	281	HV0f	[0.996,1.000]	0.073	0.011	135	..	..	..	half	S3578.E1.L1	PASS
1205	I3579	I3579	16	tooth	2019	OlaldeScience2019	Lalueza-Fox, Carles	1400	500-600 CE	Iberia_Visigoth_Granada	Granada, Montefrío, El Castillón	Spain	..	..	1240K	1	0.098	109212	M	E1b1b1	183	H1e1a6	[0.998,1.000]	0.088	0.437	55	n/a (<200 SNPs)	n/a (<200 SNPs)	n/a (<200 SNPs)	half	S3579.E1.L1	PASS
1206	I3581	I3581	18	tooth	2019	OlaldeScience2019	Lalueza-Fox, Carles	1400	500-600 CE	Iberia_Visigoth_Granada	Granada, Montefrío, El Castillón	Spain	..	..	1240K	1	0.701	486883	F	..	122	H3	[0.992,0.999]	0.083	0.01	2333	..	..	..	half	S3581.E1.L1	PASS
1208	I3600	I3600	Grave 14	tooth	2018	OlaldeNature2018	Heyd, Volcker	4175	2300-2150 BCE	Germany_BellBeaker	Bavaria, Alburg-Lerchenhaid, Spedition Häring, Stkr. Straubing	Germany	48.8833	12.5332	1240K	1	0.297	288583	F	..	1200	U5b	[0.998,1.000]	0.058	0.013	497	..	..	..	half	S3600.E1.L1	PASS
1209	I3601	I3601	Grave 15	tooth	2018	OlaldeNature2018	Heyd, Volcker	4175	2300-2150 BCE	Germany_BellBeaker	Bavaria, Alburg-Lerchenhaid, Spedition Häring, Stkr. Straubing	Germany	48.8833	12.5332	1240K	1	2.336	656910	F	..	298	H10e	[0.966,0.983]	0.163	0.013	5126	..	..	..	half	S3601.E1.L1	PASS
1213	I3775	I3775	T-266	bone (phalanx)	2019	OlaldeScience2019	Lalueza-Fox, Carles	1350	500-700 CE	Iberia_Visigoth_Barcelona	Barcelona, Roda de Ter, L'Esquerda	Spain	41.9814	2.30982	1240K	1	0.105	117254	M	R1b1a1	59.9	H3t	[0.997,1.000]	0.058	0.438	38	n/a (<200 SNPs)	n/a (<200 SNPs)	n/a (<200 SNPs)	half	S3775.E1.L1	PASS
1215	I3777	I3777	T-268	bone (phalanx)	2019	OlaldeScience2019	Lalueza-Fox, Carles	1350	500-700 CE	Iberia_Visigoth_Barcelona	Barcelona, Roda de Ter, L'Esquerda	Spain	41.9814	2.30982	1240K	1	0.357	325993	F	..	142	V17	[0.985,0.994]	0.071	0.007	..	..	..	..	half	S3777.E1.L1	PASS
1217	I3808	I3808	23	tooth	2019	OlaldeScience2019	Lalueza-Fox, Carles	600	1200-1500 CE	Iberia_NazariPeriod_Muslim	Granada, Lecrín, Torna Alta, Alquería de Mondújar	Spain	36.9492	-3.538	1240K	1	0.92	579905	F	..	368	H1	[0.991,0.998]	0.047	0.01	3289	..	..	..	half	S3808.E1.L1	PASS
1219	I3866	I3866	T-264	tooth	2019	OlaldeScience2019	Lalueza-Fox, Carles	1350	500-700 CE	Iberia_Visigoth_Barcelona	Barcelona, Roda de Ter, L'Esquerda	Spain	41.9814	2.30982	1240K	1	0.093	102647	M	R1b1	107	U5a1b1	[0.993,1.000]	0.061	0.451	27	n/a (<200 SNPs)	n/a (<200 SNPs)	n/a (<200 SNPs)	half	S3866.E1.L1	PASS
1220	I3874	I3874	VL1435	petrous	2018	OlaldeNature2018	Pinhasi, Ron	4069	2201-2036 calBCE (3725±25 BP, PSUAMS-1835)	France_BellBeaker	Villard	France	44.476	6.369	1240K	1	1.634	652965	F	..	42.8	T2b3	[0.974,0.987]	0.085	0.009	5104	..	..	..	half	S3874.E1.L1	PASS
1221	I3875	I3875	VL1316	petrous	2018	OlaldeNature2018	Pinhasi, Ron	3991	2134-1947 calBCE (3655±25 BP, PSUAMS-1834)	France_BellBeaker	Villard	France	44.476	6.369	1240K	1	4.052	792712	M	R1b1a1a2a1a2b1	415	H1e	[0.986,0.994]	0.052	0.428	4827	0.001391	1.86136	[0,0.003]	half	S3875.E1.L1	PASS
1222	I3879	I3879	MP6, Burial 10; inventory: S26	bone (long bone)	2018	MathiesonNature2018	Pinhasi, Ron	7828	5984-5771 calBCE (6990±40 BP, PSUAMS-2221)	Bulgaria_MalakPreslavets_N	Malak Preslavets	Bulgaria	43.98	26.4	1240K	1	0.153	155886	M	G2a2b2a	155	H	[0.997,1.000]	0.134	0.458	63	n/a (<200 SNPs)	n/a (<200 SNPs)	n/a (<200 SNPs)	half	S3879.E1.L1	PASS
1223	I3951	I3951	StPet50, collection 6612, individual 4	petrous	2019	NarasimhanPattersonScience2019	Pinhasi, Ron; Moiseyev, Vyacheslav	4709	2879-2639 calBCE (4165±25 BP, PSUAMS-1956)	Russia_Afanasievo_sister.I3950	Altai Mountains, Yenisey River, left bank of Karasuk tributary, Karasuk III	Russia	48.8327	83.9097	1240K	1	3.742	755085	F	..	454	U5b2a1a+16311	[0.983,0.993]	0.11	0.014	7223	..	..	..	half	S3951.E1.L1	PASS
1224	I3772	I3772	CII-56, stone fencing 34, Skeleton 2	tooth	2019	NarasimhanPattersonScience2019	Lalueza-Fox, Carles; Pettener, David; Bonora, Gian Luca; Sarno, Stefania	2913	1025-901 calBCE (2810±25 BP, PSUAMS-2080)	Kazakhstan_LBA_Zevakinskiy	Zevakinskiy stone fence	Kazakhstan	50.2249	81.8368	1240K	1	1.811	746643	F	..	708	W3a1	[0.995,0.999]	0.027	0.012	6110	..	..	..	half	S3772.E1.L1	QUESTIONABLE (damage=0.027)
1225	I3269	I3269	LY.II.A.10.15066	tooth	2017	LipsonNature2017	Lalueza-Fox, Carles	5000	3350-2750 BCE [3022-2779 calBCE (4290±40 BP, Beta-137895), 3090-2900 calBCE (4360±40 BP, Beta-137896), 3310-2904 calBCE (4390±40 BP, Beta-148054) three dates of the whole stratigraphy of the site]	Iberia_C	Basque Country, Alava, Las Yurdinas II	Spain	42.63	-2.7	1240K	1	1.925	669669	M	I2a2a2a	387	U5b2b3a	[0.989,0.996]	0.042	0.43	3045	0.002553	2.20806	[0,0.005]	half	S3269.E1.L1	PASS
1226	I2977	I2977	GENSCOT75; IS1976 M25/30, BC6 ST5, DL248.14; skull 14	petrous	2018	OlaldeNature2018	Armit, Ian	4836	3008-2763 calBCE (4275±33 BP, SUERC-69072)	Scotland_N	Scotland, Orkney, Isbister	Great Britain	58.74	-2.916	1240K	1	4.535	784516	M	I2a2	607	H1	[0.983,0.994]	0.082	0.424	5279	0.004141	4.49623	[0.002,0.006]	half	S2977.E1.L1	PASS
1227	I2978	I2978	GENSCOT76	petrous	2018	OlaldeNature2018	Armit, Ian	5129	3335-3023 calBCE (4464±29 BP, SUERC-68725)	Scotland_N	Scotland, Orkney, Isbister	Great Britain	58.74	-2.916	1240K	1	4.642	801316	M	I2a1b	625	K1b1a1	[0.987,0.994]	0.11	0.42	5331	0.005106	4.89477	[0.003,0.007]	half	S2978.E1.L1	PASS (Xcontam=0.007)
1228	I3133	I3133	ORC_III_10.4	petrous	2018	OlaldeNature2018	Bonsall, Clive	5455	3632-3378 calBCE (4725±20 BP, PSUAMS-2154)	Scotland_N	Scotland, Argyll and Bute, Oban, Raschoille Cave	Great Britain	56.4146	-5.46918	1240K	1	4.569	800141	M	I2a1b1	646	K1a+195	[0.989,0.996]	0.092	0.423	5246	0.00488	5.33093	[0.003,0.007]	half	S3132.E1.L1	PASS (Xcontam=0.005)
1229	I3256	I3256	TRM10, skeleton [3384]	petrous	2018	OlaldeNature2018	Dodwell, Natasha	4067	2204-2029 calBCE (3722±31 BP)	England_BellBeaker	England, Cambridgeshire, Trumpington Meadows	Great Britain	52.1703	0.105604	1240K	1	3.819	843389	M	R1b1a1a2a1a2c1	592	T2b	[0.982,0.991]	0.122	0.418	5688	0.005396	5.08606	[0.003,0.007]	half	S3256.E1.L1	PASS (Xcontam=0.007)
1230	I2979	I2979	GENSCOT77; IS1976, Adult 17/22 DL2122 S.53, BC4/3ST4, DL2122.6 ISIIS; skull 2	petrous	2018	OlaldeNature2018	Armit, Ian	5087	3333-2941 calBCE (4447±29 BP, SUERC-68726)	Scotland_N	Scotland, Orkney, Isbister	Great Britain	58.74	-2.916	1240K	1	4.568	799002	M	I2a1b1	646	K1a+195	[0.987,0.995]	..	0.423	5360	0.005645	5.16631	[0.004,0.008]	half	S2979.E1.L1	PASS (Xcontam=0.005)
1231	I3134	I3134	ORC_III_17.21	petrous	2018	OlaldeNature2018	Bonsall, Clive	5456	3634-3378 calBCE (4730±25 BP, PSUAMS-2155)	Scotland_N	Scotland, Argyll and Bute, Oban, Raschoille Cave	Great Britain	56.4146	-5.46918	1240K	1	4.652	807346	M	I2a2a1a1a	473	T2	[0.979,0.990]	0.133	0.421	5344	0.006054	5.71437	[0.004,0.008]	half	S3133.E1.L1	PASS (Xcontam=0.005)
1232	I3135	I3135	ORC_III_19.1	petrous	2018	OlaldeNature2018	Bonsall, Clive	5463	3641-3384 calBCE (4770±30 BP, PSUAMS-2068)	Scotland_N	Scotland, Argyll and Bute, Oban, Raschoille Cave	Great Britain	56.4146	-5.46918	1240K	1	4.588	791590	M	I2a2a	810	U5b2a+@16192	[0.991,0.997]	0.081	0.423	..	0.008922	3.66311	[0.004,0.014]	half	S3134.E1.L1	PASS (Xcontam=0.009)
1233	I3132	I3132	GENSCOT68	petrous	2018	OlaldeNature2018	Armit, Ian	3954	2119-1888 calBCE (3614±33, SUERC-69070)	Scotland_C_EBA	Scotland, Covesea Cave 2	Great Britain	57.721	-3.3881	1240K	1	3.869	773258	M	R1b1a1a2a1a2c1	610	T2a1b1a	[0.997,1.000]	0.059	0.426	4570	0.010891	6.42343	[0.008,0.014]	half	S3131.E1.L1	PASS (Xcontam=0.013)
1234	I3389	I3389	StPet56, collection 3390, individual 4	petrous	2019	NarasimhanPattersonScience2019	Pinhasi, Ron; Moiseyev, Vyacheslav	3600	1900-1400 BCE	Russia_MLBA_Krasnoyarsk	Krasnoyarsk Krai, near Orak Ulus, Orak burial place	Russia	55.1924	89.3053	1240K	1	4.6	822898	M	R1a1a1b	828	H27+16093	[0.972,0.985]	0.049	0.422	5625	0.003081	3.80797	[0.001,0.005]	half	S3389.E1.L2	PASS (Xcontam=0.003)
1235	I3392	I3392	StPet60, collection 3390, individual 7	petrous	2019	NarasimhanPattersonScience2019	Pinhasi, Ron; Moiseyev, Vyacheslav	3600	1900-1400 BCE	Russia_MLBA_Krasnoyarsk	Krasnoyarsk Krai, near Orak Ulus, Orak burial place	Russia	55.1924	89.3053	1240K	1	2.188	777732	M	R1a1a1b	449	U2e2a1d	[0.986,0.994]	0.077	0.423	3791	0.004202	3.30253	[0.002,0.007]	half	S3392.E1.L2	PASS (Xcontam=0.004)
1236	I3394	I3394	StPet62, collection 3864, individual 2	petrous	2019	NarasimhanPattersonScience2019	Pinhasi, Ron; Moiseyev, Vyacheslav	3600	1900-1400 BCE	Russia_MLBA_Krasnoyarsk	Krasnoyarsk Krai, near Orak Ulus, Orak burial place	Russia	55.1924	89.3053	1240K	1	2.759	811090	M	R1a1a1b2a	538	U4a1	[0.985,0.993]	..	0.421	4539	0.004143	3.87147	[0.002,0.006]	half	S3394.E1.L2	PASS (Xcontam=0.004)
1237	I3396	I3396	StPet65, collection 3864, individual 5	petrous	2019	NarasimhanPattersonScience2019	Pinhasi, Ron; Moiseyev, Vyacheslav	3600	1900-1400 BCE	Russia_MLBA_Krasnoyarsk	Krasnoyarsk Krai, near Orak Ulus, Orak burial place	Russia	55.1924	89.3053	1240K	1	3.483	789432	M	R1a1a1b1a2b1	696	T2b34	[0.991,0.998]	0.046	0.423	..	0.004034	2.15139	[0,0.008]	half	S3396.E1.L2	PASS (Xcontam=0.004)
1238	I3576	I3576	13	tooth	2019	OlaldeScience2019	Lalueza-Fox, Carles	1477	408-538 calCE (1595±25 BP, PSUAMS-2117)	Iberia_Visigoth_Granada	Granada, Montefrío, El Castillón	Spain	..	..	1240K	1	2.789	825464	M	R1b1a1a2a1a2	260	T2c1a2	[0.989,0.995]	0.061	0.422	4885	0.004057	3.88642	[0.002,0.006]	half	S3576.E1.L1	PASS
1239	I3949	I3949	StPet47, collection 6612, individual 1	petrous	2019	NarasimhanPattersonScience2019	Pinhasi, Ron; Moiseyev, Vyacheslav	4618	2837-2498 calBCE (4075±20 BP, PSUAMS-2292)	Russia_Afanasievo_son.I3388_son.I3950_brother.I6714	Altai Mountains, Yenisey River, left bank of Karasuk tributary, Karasuk III	Russia	48.8327	83.9097	1240K	1	3.928	771654	M	Q1a2	589	U5a1d2b	[0.997,1.000]	0.084	0.426	4577	0.004279	3.7073	[0.002,0.007]	half	S3949.E1.L1	PASS (Xcontam=0.004)
1240	I3947	I3947	ZC2, SJ 110, PU 387, adult	petrous	2018	MathiesonNature2018	Pinhasi, Ron	7836	5986-5786 calBCE (7000±40 BP, PSUAMS-2223)	Croatia_N_Cardial	Zemunica Cave	Croatia	43.589	16.648	1240K	1	3.467	767253	M	C1a2	244	K1b1+(16093)	[0.993,0.998]	0.084	0.428	4588	0.004592	3.98853	[0.002,0.007]	half	S3947.E1.L1	PASS (Xcontam=0.008)
1241	I3948	I3948	ZC3, PZ103-35, S	petrous	2018	MathiesonNature2018	Pinhasi, Ron	7860	6005-5814 calBCE (7030±40 BP, PSUAMS-2224)	Croatia_N_Cardial	Zemunica Cave	Croatia	43.589	16.648	1240K	1	3.643	769991	M	E1b1b1a1b1	495	N1a1a	[0.993,0.999]	0.083	0.426	4571	0.005398	4.10534	[0.003,0.008]	half	S3948.E1.L1	PASS (Xcontam=0.005)
1242	I3950	I3950	StPet48, collection 6612, individual 2	petrous	2019	NarasimhanPattersonScience2019	Pinhasi, Ron; Moiseyev, Vyacheslav	4707	2878-2636 calBCE (4160±25 BP, PSUAMS-1955)	Russia_Afanasievo	Altai Mountains, Yenisey River, left bank of Karasuk tributary, Karasuk III	Russia	48.8327	83.9097	1240K	1	3.759	768534	M	Q1a2	8.33	U5b2a1a+16311	[0.953,0.976]	0.095	0.427	4559	0.006024	4.82792	[0.004,0.008]	half	S3950.E1.L1	PASS (Xcontam=0.006)
1243	I3770	I3770	CII-52, stone fencing 90	tooth	2019	NarasimhanPattersonScience2019	Lalueza-Fox, Carles; Pettener, David; Bonora, Gian Luca; Sarno, Stefania	3986	2132-1940 calBCE (3645±25 BP, PSUAMS-2079)	Kazakhstan_BA_Zevakinskiy	Zevakinskiy stone fence	Kazakhstan	50.2249	81.8368	1240K	1	1.017	618137	M	R1a1a1b2a2a	477	T1a1	[0.998,1.000]	0.055	0.433	1387	0.007409	2.45577	[0.001,0.013]	half	S3770.E1.L1	PASS (Xcontam=0.007)
1244	I3391	I3391	StPet59, collection 3390, individual 6	petrous	2019	NarasimhanPattersonScience2019	Pinhasi, Ron; Moiseyev, Vyacheslav	3600	1900-1400 BCE	Russia_MLBA_Krasnoyarsk	Krasnoyarsk Krai, near Orak Ulus, Orak burial place	Russia	55.1924	89.3053	1240K	1	1.932	774254	M	R1a1a1b2	540	U5b2c	[0.987,0.995]	0.076	0.424	3248	0.009228	4.93304	[0.006,0.013]	half	S3391.E1.L2	PASS (Xcontam=0.009)
1245	I3393	I3393	StPet61, collection 3864, individual 1	petrous	2019	NarasimhanPattersonScience2019	Pinhasi, Ron; Moiseyev, Vyacheslav	3600	1900-1400 BCE	Russia_MLBA_Krasnoyarsk_father.or.son.I6718	Krasnoyarsk Krai, near Orak Ulus, Orak burial place	Russia	55.1924	89.3053	1240K	1	1.18	676099	M	R1a1a1b	257	U5b2b	[0.968,0.979]	0.079	0.423	1719	0.010391	3.55845	[0.005,0.016]	half	S3393.E1.L2	PASS (Xcontam=0.010)
1246	I3494	I3494	CF-1, Craneo-1	tooth	2019	OlaldeScience2019	Lalueza-Fox, Carles	3787	1920-1753 calBCE (CNA-1661.1.1)	Iberia_BA	Valencia, Coveta del Frare	Spain	38.8494	-0.87138	1240K	1	1.423	698862	M	R1b1a1a2a1a2(xR1b1a1a2a1a2a5)	641	J1c1b	[0.990,0.997]	0.051	0.425	2342	0.01041	4.11655	[0.005,0.015]	half	S3494.E1.L1	PASS (Xcontam=0.013)
1248	I3402	I3402	R25	bone (long bone)	2019	HarneyNatureCommunications2019	Rai, Niraj	1122	770-887 calCE (1200±20 BP, PSUAMS-5466)	India_RoopkundA	Uttaranchal, Himalaya, Roopkund	India	30.2472	79.7374	1240K	1	0.118	125762	M	H3b	58.9	..	[0.995,1.000]	0.022	0.456	42	n/a (<200 SNPs)	n/a (<200 SNPs)	n/a (<200 SNPs)	half	S3402.E1.L1	QUESTIONABLE (damage=0.022)
1249	I3068	I3068	SB 379D2	bone (long bone)	2018	OlaldeNature2018	Brace, Selina	5557	3692-3522 calBCE (4820±34 BP, UBA-29003)	England_N	England, Derbyshire, Brassington, Carsington Pasture Cave	Great Britain	53.0798	-1.64094	1240K	1	0.856	594360	M	I2a2a1a1a	530	T2c1d1	[0.996,1.000]	0.02	0.426	1123	0.009151	2.50451	[0.002,0.016]	half	S3068.L1	QUESTIONABLE (damage=0.02, Xcontam=0.013)
1250	I2365	I2365	GEN_11a	petrous	2018	OlaldeNature2018	Szécsényi-Nagy, Anna	4285	2465-2205 calBCE [2465-2205 calBCE (3858±32 BP, DeA-6762), 2465-2213 calBCE (3871±29 BP, DeA-7220)]	Hungary_EBA_BellBeaker	Budapest-Békásmegyer	Hungary	47.5992	19.0546	1240K	2	3.218	922704	M	R1b1a1a2a1a2b1	..	V3	..	..	..	..	0.005879	2.14859	[0.001,0.011]	..,..	S2365.L1,S3539.L2	PASS (Xcontam=0.006, mtcontam=0.917-0.979)
1251	I2403	I2403	3.4	bone (long bone)	2018	MathiesonNature2018	Caramelli, David	4673	2870-2575 calBCE (4120±30 BP, Beta-430712)	Poland_Globular_Amphora	Kierzkowo	Poland	52.85	17.8833	1240K	1	0.318	290049	M	I2a2a1b2	60.8	U5b2b1a1	[0.982,0.993]	0.074	0.43	210	-0.003888	-1.31163	[0,0.002]	half	S2403.E1.L1	PASS
1252	I3323	I3323	4975+4977	tooth	2019	OlaldeScience2019	Lalueza-Fox, Carles	2235	365-204 calBCE (2215±20 BP, PSUAMS-2158)	Iberia_Iberian	Girona, Ullastret, Puig de Sant Andreu	Spain	42.0066	3.07867	1240K	2	0.321	302316	M	R1b1a1a2a1a(xR1b1a1a2a1a1)	..	X2b	..	..	..	..	-0.002522	-1.39716	[0,0.001]	half,half	S3323.E1.L1,S3325.E1.L1	PASS
1253	I3348	I3348	R16	bone (long bone)	2019	HarneyNatureCommunications2019	Rai, Niraj	143	1682-1932 calCE (115±20 BP, PSUAMS-5434)	India_RoopkundB	Uttaranchal, Himalaya, Roopkund	India	30.2472	79.7374	1240K	1	0.409	352584	F	..	199	H1c15	[0.995,1.000]	0.047	0.011	924	..	..	..	half	S3348.E1.L1	PASS
1254	I3349	I3349	R17	bone (long bone)	2019	HarneyNatureCommunications2019	Rai, Niraj	1093	770-945 calCE (1180±25 BP, PSUAMS-5463)	India_RoopkundA	Uttaranchal, Himalaya, Roopkund	India	30.2472	79.7374	1240K	1	0.133	136268	F	..	48.3	M5a	[0.991,1.000]	0.036	0.015	..	..	..	..	half	S3349.E1.L1	PASS
1255	I3535	I3535	HAJE10a	tooth	2017	LipsonNature2017	Szécsényi-Nagy, Anna	7061	5221-5000 calBCE (6170±40 BP, Poz-83632)	Hungary_MN_ALPc_III	Hajdunánás, Eszlári út	Hungary	47.8576	21.4324	1240K	1	0.287	265599	M	I	60.4	J2b1	[0.984,0.998]	0.355	0.451	155	n/a (<200 SNPs)	n/a (<200 SNPs)	n/a (<200 SNPs)	minus	S3535.L1	PASS (replace I2385 which was an mt-contaminated version)
1257	I3537	I3537	MEMO7a	tooth (molar)	2017	LipsonNature2017	Szécsényi-Nagy, Anna	7371	5481-5361 calBCE (6449±30 BP, BRAMS-1302)	Hungary_MN_ALPc_Szatmar	Mezkövesd-Mocsolyás	Hungary	47.7813	20.5826	1240K	1	0.264	256356	F	..	283	HV	[0.961,0.994]	0.26	0.01	492	..	..	..	minus	S3537.L1	PASS
1258	I3582	I3582	19	tooth	2019	OlaldeScience2019	Lalueza-Fox, Carles	1400	500-600 CE	Iberia_Visigoth_Granada	Granada, Montefrío, El Castillón	Spain	..	..	1240K	1	0.389	332438	M	R1b1a1a2a1a2	115	K1b1a	[0.980,0.989]	0.098	0.455	332	0.010693	1.55339	[0,0.024]	half	S3582.E1.L1	PASS
1260	I3585	I3585	28	tooth	2019	OlaldeScience2019	Lalueza-Fox, Carles	1179	677-866 calCE (1250±25 BP, PSUAMS-2074)	Iberia_Visigoth_Granada	Granada, Ventas de Zafarraya	Spain	..	..	1240K	1	2.612	736749	M	R1b1a1a2a1a2(xR1b1a1a2a1a2c)	400	H1	[0.977,0.989]	0.069	0.432	4020	0.004798	3.99513	[0.002,0.007]	half	S3585.E1.L1	PASS (Xcontam=0.005)
1262	I3588	I3588	Grave 2	tooth	2018	OlaldeNature2018	Heyd, Volcker	4175	2300-2150 BCE	Germany_BellBeaker	Bavaria, Alburg-Lerchenhaid, Spedition Häring, Stkr. Straubing	Germany	48.8833	12.5332	1240K	1	0.492	419937	M	R1b1a1a2a1a	343	H1e1a	[0.994,0.999]	0.066	0.43	436	0.006907	1.25699	[0,0.018]	half	S3588.E1.L1	PASS
1263	I3589	I3589	Grave 3	tooth	2018	OlaldeNature2018	Heyd, Volcker	4175	2300-2150 BCE	Germany_BellBeaker	Bavaria, Alburg-Lerchenhaid, Spedition Häring, Stkr. Straubing	Germany	48.8833	12.5332	1240K	1	0.739	535720	M	R1b1a1a2a1a2b1	549	U4d1	[0.993,0.999]	0.054	0.435	816	0.004615	1.26448	[0,0.012]	half	S3589.E1.L1	PASS
1264	I3590	I3590	Grave 4	tooth	2018	OlaldeNature2018	Heyd, Volcker	4191	2339-2143 calBCE (3802±26 BP, BRAMS-1217)	Germany_BellBeaker	Bavaria, Alburg-Lerchenhaid, Spedition Häring, Stkr. Straubing	Germany	48.8833	12.5332	1240K	1	0.571	422400	F	..	271	H1	[0.987,0.997]	0.087	0.012	1566	..	..	..	half	S3590.E1.L1	PASS
1265	I3594	I3594	Grave 9	tooth	2018	OlaldeNature2018	Heyd, Volcker	4175	2300-2150 BCE	Germany_BellBeaker	Bavaria, Alburg-Lerchenhaid, Spedition Häring, Stkr. Straubing	Germany	48.8833	12.5332	1240K	1	1.027	613980	F	..	712	T2	[0.996,1.000]	0.062	0.011	3783	..	..	..	half	S3594.E1.L1	PASS
1266	I3714	I3714	Mos24, Grave28, 124	tooth	2018	MathiesonNature2018	Pinhasi, Ron	7100	5500-4800 BCE	Ukraine_N	Volniensky, Vilnianka	Ukraine	47.9543	35.3893	1240K	1	0.107	118718	M	I2a2a	41.9	U4d	[0.984,0.993]	0.089	0.446	39	n/a (<200 SNPs)	n/a (<200 SNPs)	n/a (<200 SNPs)	half	S3714.E1.L1	PASS
1267	I3715	I3715	Mos27, Grave9, 111	tooth	2018	MathiesonNature2018	Pinhasi, Ron	7529	5636-5521 calBCE (6655±35 BP, PSUAMS-1907)	Ukraine_N	Volniensky, Vilnianka	Ukraine	47.9543	35.3893	1240K	1	0.619	466974	M	I2a2a1b1	152	U2e1h	[0.994,1.000]	0.067	0.437	672	0.004862	1.70133	[0,0.01]	half	S3715.E1.L1	PASS
1268	I3717	I3717	Mos49, Grave 46, 242	tooth	2018	MathiesonNature2018	Pinhasi, Ron	7289	5460-5218 calBCE (6330±35 BP, PSUAMS-1908)	Ukraine_N	Dereivka I	Ukraine	48.9142	33.7649	1240K	1	0.671	496612	M	I2a2a1b1	400	U5a2+16294	[0.994,1.000]	..	0.432	710	0.004818	1.37624	[0,0.012]	half	S3717.E1.L1	PASS
1269	I3753	I3753	CII No 51, stone fencing 43, skull 1	tooth	2019	NarasimhanPattersonScience2019	Lalueza-Fox, Carles; Pettener, David; Bonora, Gian Luca; Sarno, Stefania	2976	1111-941 calBCE (2860±20 BP, PSUAMS-2540)	Kazakhstan_LBA_Zevakinskiy	Zevakinskiy stone fence	Kazakhstan	50.2249	81.8368	1240K	1	1.973	745643	M	R1a1a1b	383	K1	[0.993,0.999]	0.034	0.433	3486	0.003099	2.78919	[0.001,0.005]	half	S3753.E1.L1	PASS (Xcontam=0.003)
1270	I3756	I3756	TEBO'03, D8 UE12; Tumba 1	tooth	2019	OlaldeScience2019	Lalueza-Fox, Carles	3848	2014-1781 calBCE (3565±25 BP, PSUAMS-2077)	Iberia_BA	Ciudad Real, Terrinches, Castillejo del Bonete	Spain	38.5781	-2.8417	1240K	1	0.978	604170	M	R1b1a1a2a1a2(xR1b1a1a2a1a2c,xR1b1a1a2a1a2a5)	264	H1	[0.979,0.990]	0.085	0.43	1401	0.000992	0.606136	[0,0.004]	half	S3756.E1.L1	PASS
1271	I3759	I3759	LHY073	tooth	2019	OlaldeScience2019	Lalueza-Fox, Carles	2228	361-195 calBCE (2195±25 BP, PSUAMS-2078)	Iberia_Celtiberian	Basque Country, Alava, La Hoya	Spain	42.565	-2.58635	1240K	1	1.875	738525	M	I2a1a1a	291	H1	[0.995,1.000]	0.099	0.422	3265	0.007779	4.39035	[0.004,0.011]	half	S3759.E1.L1	PASS (Xcontam=0.009)
1272	I3763	I3763	CII-47, stone fencing 35, grave 1	tooth	2019	NarasimhanPattersonScience2019	Lalueza-Fox, Carles; Pettener, David; Bonora, Gian Luca; Sarno, Stefania	3476	1609-1443 calBCE (3240±25 BP, PSUAMS-2502)	Kazakhstan_MLBA_Zevakinskiy	Zevakinskiy stone fence	Kazakhstan	50.2249	81.8368	1240K	1	1.505	724973	M	R1a1a1b2a2a	542	U2a	[0.992,0.998]	0.059	0.426	2465	0.00355	2.2073	[0,0.007]	half	S3763.E1.L1	PASS (Xcontam=0.004)
1273	I3954	I3954	StPet52, collection 6612, individual 8	petrous	2019	NarasimhanPattersonScience2019	Pinhasi, Ron; Moiseyev, Vyacheslav	4699	2872-2625 calBCE (4140±25 BP, PSUAMS-2293)	Russia_Afanasievo	Altai Mountains, Yenisey River, left bank of Karasuk tributary, Karasuk III	Russia	48.8327	83.9097	1240K	1	4.888	810871	F	..	294	U4b3	[0.987,0.997]	0.094	0.01	8331	..	..	..	half	S3954.E1.L1	PASS
1274	I3976	I3976	CII No 43, stone fencing 1, extension 1	tooth	2019	NarasimhanPattersonScience2019	Lalueza-Fox, Carles; Pettener, David; Bonora, Gian Luca; Sarno, Stefania	3051	1191-1010 calBCE (2900±20 BP, PSUAMS-2506)	Kazakhstan_LBA_Zevakinskiy	Zevakinskiy stone fence	Kazakhstan	50.2249	81.8368	1240K	1	1.429	736054	M	Q1a2a1c	459	U5b2a1a2	[0.990,0.997]	0.039	0.427	2214	0.002123	1.50019	[0,0.005]	half	S3976.E1.L1	PASS
1275	I3977	I3977	CII No 44, stone fencing 27	tooth	2019	NarasimhanPattersonScience2019	Lalueza-Fox, Carles; Pettener, David; Bonora, Gian Luca; Sarno, Stefania	3013	1126-1000 calBCE (2885±20 BP, PSUAMS-2507)	Kazakhstan_LBA_Zevakinskiy	Zevakinskiy stone fence	Kazakhstan	50.2249	81.8368	1240K	1	1.799	754202	M	R1b1a1a1	368	U5b2b	[0.990,0.996]	0.052	0.433	2827	0.002079	1.71739	[0,0.004]	half	S3977.E1.L1	PASS
1276	I3980	I3980	6	tooth	2019	OlaldeScience2019	Lalueza-Fox, Carles	1434	432-601 calCE (1520±20 BP, PSUAMS-2110)	Iberia_Roman	Granada, Fuentenueva	Spain	37.1775	-3.60917	1240K	1	0.323	304109	F	..	112	H1e1c	[0.986,0.995]	0.071	0.012	627	..	..	..	half	S3980.E1.L1	PASS
1277	I3983	I3983	35	tooth	2019	OlaldeScience2019	Lalueza-Fox, Carles	1604	265-427 calCE (1660±25 BP, PSUAMS-2081)	Iberia_Roman	Granada, Plaza Einstein	Spain	37.1775	-3.60917	1240K	1	1.856	661285	M	J2a1a2a2	76	H4a1c2	[0.960,0.977]	0.315	0.441	1363	0.006146	2.4974	[0.001,0.011]	half	S3983.E1.L1	PASS
1278	I4054	I4054	37	tooth	2019	OlaldeScience2019	Lalueza-Fox, Carles	1450	400-600 CE	Iberia_Roman_brother.I3983	Granada, Plaza Einstein	Spain	37.1775	-3.60917	1240K	1	0.264	260729	M	J	98	H4a1c2	[0.996,1.000]	0.099	0.447	146	n/a (<200 SNPs)	n/a (<200 SNPs)	n/a (<200 SNPs)	half	S4054.E1.L1	PASS
1280	I4068	I4068	skeleton 228-M3	petrous	2018	OlaldeNature2018	Altena, Eveline	3992	2132-1952 calBCE (3655±20 BP, PSUAMS-2318)	Netherlands_BellBeaker	Noord-Holland, Oostwoud, De Tuithoorn	Netherlands	52.7336	5.09618	1240K	1	0.803	469691	M	R1b1a1a2a1a2	53.6	U5a2a1	[0.966,0.986]	0.081	0.439	899	0.008283	2.11091	[0.001,0.016]	half	S4068.E1.L1	PASS
1281	I4069	I4069	skeleton 229-M4	petrous	2018	OlaldeNature2018	Altena, Eveline	3988	2188-1887 calBCE (3640±50 BP, GrA-6477)	Netherlands_BellBeaker	Noord-Holland, Oostwoud, De Tuithoorn	Netherlands	52.7336	5.09618	1240K	1	2.131	721500	M	R1b1a1a2a1a2	148	U5a1a1	[0.953,0.975]	0.07	0.429	3141	0.003645	2.72465	[0.001,0.006]	half	S4069.E1.L1	PASS (Xcontam=0.007, mtcontam=0.966)
1282	I4070	I4070	skeleton 230 barrow I-M7	petrous	2018	OlaldeNature2018	Altena, Eveline	3714	1881-1646 calBCE (3440±40 BP, GrA-17225)	Netherlands_BA	Noord-Holland, Oostwoud, De Tuithoorn	Netherlands	52.7336	5.09618	1240K	1	1.782	697834	M	R1b1a1a2a1a1	137	U5a1b1a	[0.969,0.985]	..	0.433	2586	0.005652	3.04334	[0.002,0.009]	half	S4070.E1.L1	PASS (Xcontam=0.009, mtcontam=0.978)
1283	I4071	I4071	skeleton 231 barrow I-M1	petrous	2018	OlaldeNature2018	Altena, Eveline	3724	1883-1665 calBCE (3450±40 BP, GrA-17226)	Netherlands_BA	Noord-Holland, Oostwoud, De Tuithoorn	Netherlands	52.7336	5.09618	1240K	1	3.909	774001	F	..	255	H6a1a	[0.970,0.984]	0.111	0.013	7500	..	..	..	half	S4071.E1.L1	PASS
1284	I4073	I4073	skeleton 236-M13	petrous	2018	OlaldeNature2018	Altena, Eveline	4000	2196-1903 calBCE (3660±50 BP, GrA-15598)	Netherlands_BellBeaker	Noord-Holland, Oostwoud, De Tuithoorn	Netherlands	52.7336	5.09618	1240K	1	3.138	761432	M	R1b1a1a2a1a2	235	U5a2b1	[0.969,0.984]	0.128	0.426	4006	0.006748	4.98254	[0.004,0.009]	half	S4073.E1.L1	PASS (Xcontam=0.01, mtcontam=0.977)
1285	I4075	I4075	skeleton 243-M15	petrous	2018	OlaldeNature2018	Altena, Eveline	3979	2119-1938 calBCE (3635±20 BP, PSUAMS-2337)	Netherlands_BellBeaker	Noord-Holland, Oostwoud, De Tuithoorn	Netherlands	52.7336	5.09618	1240K	1	4.036	770037	F	..	411	H5a1	[0.982,0.993]	0.088	0.014	7415	..	..	..	half	S4075.E1.L1	PASS
1286	I4076	I4076	skeleton 247-M18	petrous	2018	OlaldeNature2018	Altena, Eveline	3767	1883-1751 calBCE (3490±20 BP, PSUAMS-2319)	Netherlands_BellBeaker	Noord-Holland, Oostwoud, De Tuithoorn	Netherlands	52.7336	5.09618	1240K	1	0.589	436123	F	..	66.9	K1+16362	[0.971,0.984]	0.106	0.011	1473	..	..	..	half	S4076.E1.L1	PASS
1287	I4085	I4085	ANAU1	petrous (CBD)	2019	NarasimhanPattersonScience2019	Pinhasi, Ron; Frachetti, Michael	5450	4000-3000 BCE	Turkmenistan_C_TepeAnau	Turkestan, Tepe Anau	Turkmenistan	37.872	58.225	1240K	1	1.294	659729	M	R2a3a	324	H13a2a	[0.986,0.996]	0.111	0.428	1789	0.015984	4.7309	[0.009,0.023]	half	S4085.E1.L1	PASS (Xcontam=0.016)
1288	I4086	I4086	ANAU2	petrous (CBD)	2019	NarasimhanPattersonScience2019	Pinhasi, Ron; Frachetti, Michael	5450	4000-3000 BCE	Turkmenistan_C_TepeAnau	Turkestan, Tepe Anau	Turkmenistan	37.872	58.225	1240K	1	1.995	721350	F	..	344	U1a1d	[0.986,0.994]	0.122	0.022	5775	..	..	..	half	S4086.E1.L1	PASS
1289	I4087	I4087	ANAU3	petrous (CBD)	2019	NarasimhanPattersonScience2019	Pinhasi, Ron; Frachetti, Michael	5450	4000-3000 BCE	Turkmenistan_C_TepeAnau	Turkestan, Tepe Anau	Turkmenistan	37.872	58.225	1240K	1	2.902	803294	M	R2a	302	W3a1	[0.985,0.992]	0.11	0.427	..	0.011733	3.93718	[0.006,0.018]	half	S4087.E1.L1	PASS (Xcontam=0.011)
1290	I4088	I4088	URZI16	petrous	2018	MathiesonNature2018	Pinhasi, Ron	6154	4331-4076 calBCE (5380±25 BP, PSUAMS-1832)	Romania_C	Urziceni	Romania	47.7467	22.395	1240K	1	1.925	699220	F	..	363	K2a	[0.933,0.950]	0.114	0.014	5479	..	..	..	half	S4088.E1.L1	QUESTIONABLE (mtcontam=0.942)
1291	I4089	I4089	URZI48	petrous	2018	MathiesonNature2018	Pinhasi, Ron	5653	3761-3645 calBCE (4915±25 BP, PSUAMS-1746)	Romania_C	Urziceni	Romania	47.7467	22.395	1240K	1	3.077	784776	M	C1a2a	611	J1c	[0.992,0.999]	0.107	0.425	4280	0.012291	6.66249	[0.009,0.016]	half	S4089.E1.L1	PASS (Xcontam=0.012)
1292	I4110	I4110	Mos57, Grave73, 263	tooth	2018	MathiesonNature2018	Pinhasi, Ron	5456	3634-3377 calBCE (4725±25 BP, UCIAMS-186349)	Ukraine_Eneolithic_SredniStog	Dereivka I	Ukraine	48.9142	33.7649	1240K	1	1.068	580868	F	..	213	J2b1d	[0.999,1.000]	..	0.01	3636	..	..	..	half	S4110.E1.L1	PASS
1293	I4111	I4111	Mos60, Grave 123, 307	tooth	2018	MathiesonNature2018	Pinhasi, Ron	6585	4722-4548 calBCE (5795±35 BP, PSUAMS-1910)	Ukraine_N	Dereivka I	Ukraine	48.9142	33.7649	1240K	1	2.11	728256	F	..	207	U4d	[0.981,0.990]	0.099	0.008	6152	..	..	..	half	S4111.E1.L1	PASS
1295	I4114	I4114	Mos64, Grave 103, 290	tooth	2018	MathiesonNature2018	Pinhasi, Ron	7351	5473-5329 calBCE (6420±35 BP, PSUAMS-1911)	Ukraine_N	Dereivka I	Ukraine	48.9142	33.7649	1240K	1	0.982	592049	M	R1b1a	87.3	U5a1	[0.982,0.994]	0.084	0.433	1324	0.006406	2.08462	[0,0.012]	half	S4114.E1.L1	PASS (Xcontam=0.013)
1296	I4153	I4153	UZ-KKC-001, Kashkarchi, burial N. 1, 14-46	petrous	2019	NarasimhanPattersonScience2019	Frachetti, Michael	3050	1200-1000 BCE	Uzbekistan_BA_Kashkarchi	Ferghana, Burial Kashkarchi	Uzbekistan	40.3772	71.855	1240K	1	0.635	421725	M	R1a1a1b	41.7	U5b2b	[0.975,0.995]	0.133	0.447	667	0.020008	3.07732	[0.007,0.033]	half	S4153.E1.L1	QUESTIONABLE (Xcontam=0.020)
1298	I4159	I4159	UZ-BST-007, Site 4, Grave 12	petrous	2019	NarasimhanPattersonScience2019	Frachetti, Michael	3400	1600-1300 BCE	Uzbekistan_BA_Bustan	Bustan	Uzbekistan	37.6667	67	1240K	1	0.265	242409	M	J2a1	22.7	R0	[0.945,0.980]	0.119	0.448	174	n/a (<200 SNPs)	n/a (<200 SNPs)	n/a (<200 SNPs)	half	S4159.E1.L1	PASS
1299	I4161	I4161	UZ-JAR-008, Jarkutan 4a 1975, Grave 206	petrous	2019	NarasimhanPattersonScience2019	Frachetti, Michael	3900	2100-1800 BCE	Uzbekistan_BA_Dzharkutan1	Dzharkutan	Uzbekistan	37.75	67	1240K	1	1.608	712798	F	..	46.1	H+16311	[0.978,0.998]	0.114	0.014	5530	..	..	..	half	S4161.E1.L1	PASS
1301	I4168	I4168	GEN_70	tooth (molar)	2018	MathiesonNature2018	Szécsényi-Nagy, Anna	6600	4763-4536 calBCE (5790±40 BP, Poz-90128)	Croatia_MN_Sopot	Beli Manastir-Popova zemlja	Croatia	45.3388	18.6989	1240K	1	0.192	197793	F	..	77.8	N1a1a	[0.996,1.000]	0.141	0.016	240	..	..	..	half	S4168.L1	PASS
1303	I4178	I4178	GEN_58	petrous	2018	OlaldeNature2018	Szécsényi-Nagy, Anna	4300	2500-2200 BCE	Hungary_EBA_BellBeaker	Szigetszentmiklós-Felső-Ürge-hegyi-dűlő	Hungary	47.3832	19.0203	1240K	1	0.89	587361	M	R1b1a1a2	30.6	J1c1b1a	[0.918,0.960]	0.177	0.424	1131	0.002162	0.929123	[0,0.007]	half	S4178.L1	PASS (mtcontam=0.94, Xcontam=-0.001)
1306	I4184	I4184	SZEH7b	petrous	2017	LipsonNature2017	Szécsényi-Nagy, Anna	6773	4930-4715 calBCE (5930±40 BP, Beta-310040)	Hungary_LN_Sopot	Szemely-Hegyes	Hungary	46.0254	18.3251	1240K	1	0.521	425704	F	..	125	K1a	[0.996,1.000]	0.108	0.012	1373	..	..	..	half	S4184.L1	PASS
1310	I4188	I4188	POPI5a	tooth (molar)	2017	LipsonNature2017	Szécsényi-Nagy, Anna	7050	5300-4900 BCE	Hungary_MN_ALPc_I	Polgár, Piócás	Hungary	47.8651	21.1253	1240K	1	0.306	290631	M	I2a2a	70.2	K1a	[0.987,0.997]	0.101	0.428	203	0.003083	0.625398	[0,0.013]	half	S4188.L1	PASS
1311	I4189	I4189	GEN100	petrous	2017	LipsonNature2017	Szécsényi-Nagy, Anna	6050	4300-3900 BCE	Hungary_C_Balaton_Lasinja	Alsónyék-elkerülö 2	Hungary	46.2045	18.7299	1240K	1	1.806	764910	F	..	62.7	T2b	[0.985,0.993]	0.134	0.011	..	..	..	..	half	S4189.L1	PASS
1312	I4196	I4196	BUD9a	tooth (molar)	2017	LipsonNature2017	Szécsényi-Nagy, Anna	7050	5300-4900 BCE	Hungary_MN_LBK	Budakeszi, Sziliskert-Tangazdaság	Hungary	47.5016	18.9105	1240K	1	1.098	638509	F	..	153	U2+152	[0.981,0.990]	0.169	0.009	..	..	..	..	half	S4196.L1	PASS
1313	I4199	I4199	TISO3a	tooth (molar)	2017	LipsonNature2017	Szécsényi-Nagy, Anna	7050	5300-4900 BCE	Hungary_MN_ALPc_Tiszadob	Tiszadob Ókenéz	Hungary	48.0036	21.1765	1240K	1	0.27	269420	F	..	201	U5b2b1a	[0.998,1.000]	0.138	0.01	512	..	..	..	half	S4199.L1	PASS
1314	I4247	I4247	RISE698	tooth	2018	OlaldeNature2018	Allentoft, Morten	4288	2465-2211 calBCE (3870±30 BP, PSUAMS-2120)	Iberia_BellBeaker	Madrid, San Fernando de Henares, Camino de las Yeseras	Spain	40.4397	-3.50639	1240K	1	0.195	188194	F	..	85.5	T2b3	[0.991,0.997]	0.168	0.012	255	..	..	..	half	S4247.E1.L1	PASS
1320	I4253	I4253	RISE1124, Grave13	tooth	2018	OlaldeNature2018	Allentoft, Morten	4283	2457-2208 calBCE (3850±20 BP, PSUAMS-2339)	Poland_BellBeaker	Samborzec 1	Poland	50.649	20.656	1240K	1	0.547	452974	M	R1b1a1a2	1050	U5a2c	[0.998,1.000]	0.043	0.422	540	0.001075	0.432207	[0,0.006]	half	S4253.E1.L1	PASS
1321	I4255	I4255	UZ-KKC-003, Kashkarchi, N. 3, 14-47	petrous	2019	NarasimhanPattersonScience2019	Frachetti, Michael	3050	1200-1000 BCE	Uzbekistan_BA_Kashkarchi	Ferghana, Burial Kashkarchi	Uzbekistan	40.3772	71.855	1240K	1	2.486	732809	M	R1a1a1b	317	N1a1a1a1	[0.970,0.982]	0.101	0.428	3704	0.005193	3.61418	[0.002,0.008]	half	S4255.E1.L1	PASS
1322	I4257	I4257	UZ-DK-003, Dashti-Kozy 1985, Burial 12, 44-34, individual 1	petrous	2019	NarasimhanPattersonScience2019	Frachetti, Michael	3426	1518-1434 calBCE (3215±20 BP, PSUAMS-2510)	Tajikistan_BA_DashtiKozy	Dashty-Kozy	Tajikistan	39.4481	68.0314	1240K	1	3.354	755420	F	..	531	T2a1b1	[0.870,0.910]	0.071	0.009	7254	..	..	..	half	S4257.E1.L1	QUESTIONABLE (mtcontam=0.891)
1323	I4258	I4258	UZ-DK-001, Dashti-Kozy, 44-33, burial 15	petrous	2019	NarasimhanPattersonScience2019	Frachetti, Michael	3513	1620-1506 calBCE (3285±25 BP, PSUAMS-2121)	Tajikistan_BA_DashtiKozy	Dashty-Kozy	Tajikistan	39.4481	68.0314	1240K	1	3.235	758945	F	..	283	T2b34	[0.987,0.994]	0.128	0.012	7326	..	..	..	half	S4258.E1.L1	PASS
1324	I4259	I4259	UZ-PK-003, Parkhai, 117, 2, 56-74	petrous	2019	NarasimhanPattersonScience2019	Frachetti, Michael	5068	3307-2928 calBCE (4425±20 BP, PSUAMS-2799)	Turkmenistan_C_Parkhai	Parkhai II	Turkmenistan	38.348	56.2454	1240K	1	1.716	677966	F	..	232	HV13b	[0.979,0.991]	..	0.01	5315	..	..	..	half	S4259.E1.L1	PASS
1325	I4262	I4262	KZ-KAR-002, Karagash 1994, КВ. 4Г. Grave 3	petrous	2019	NarasimhanPattersonScience2019	Frachetti, Michael	3738	1881-1695 calBCE (3465±25 BP, PSUAMS-2122)	Kazakhstan_MLBA_Karagash	Karagash 2	Kazakhstan	48.7818	76.453	1240K	1	3.111	778899	M	R1a1a1b2a2a	394	K1a+195	[0.977,0.987]	0.079	0.422	4527	0.005512	4.89436	[0.003,0.008]	half	S4262.E1.L1	PASS (Xcontam=0.006)
[truncated: 1,788 more rows]
