# Supplementary material for: correctKin: an optimized method to infer relatedness up to the 4th degree from low-coverage ancient human genomes
Source: Genome Biol. 2023 Feb 28;24:38. doi: 10.1186/s13059-023-02882-4 (PMC9972692; doi:10.1186/s13059-023-02882-4)
Supplement: Supplementary file 7 — Additional file 7: Table S6. Comparison of correctKin with READ software. [file 13059_2023_2882_MOESM7_ESM.xlsx]

## Sheet: comparison with READ
Table S6. Comparison of identified relatives in 10 populations of the AADR data set between READ and our methodology.														Performance comparison of the two methods
			READ			lowcovkin								READ				time in minutes
Population	Sample1	Sample2	Relation	Z upper	Z lower	uncorr. kin. coeff.	overlap frac.	corr. kin. coeff.	6 sigma threshold	95 conf (lower)	95 conf (upper)	Relation		Population	Sample size	Input file size	Intermedier file size	Real	User	System
Germany_Lech_EBA	AITI_119	AITI_120	First Degree	10.6568	-58.868	0.064118	0.287467	0.223046	0.023902	0.215702	0.230391	1st		Iberia_C	52	290Mb	16Gb	2371	1572	103
Czech_BellBeaker	I4885	I4886	Second Degree	21.3513	-27.2615	0.082779	0.60154	0.137611	0.023654	0.130358	0.144864	2nd		Czech_BellBeaker	35	191Mb	14,6Gb	371	322	47
Czech_BellBeaker	I4887	I4888	First Degree	40.4943	-62.3325	0.156372	0.598069	0.261461	0.023654	0.254209	0.268714	1st		England_BellBeaker	24	142Mb	5Gb	175	170	20
Czech_BellBeaker	I7210	I7212	First Degree	32.7088	-63.083	0.128113	0.524699	0.244164	0.022896	0.237171	0.251157	1st		Germany_BellBeaker	38	205Mb	8Gb	230	204	24
Czech_BellBeaker	I7282	I7283	First Degree	30.1366	-66.9685	0.132917	0.543012	0.244777	0.023065	0.237769	0.251785	1st		Germany_Lech_EBA	25	146Mb	4,1Gb	80	71	9
Czech_BellBeaker	I7289	I7214	First Degree	18.1377	-77.9793	0.117887	0.543493	0.216905	0.023065	0.209897	0.223913	1st		Iberia_BA	31	173Mb	4,5Gb	100	89	11
England_BellBeaker	I2445	I2443	Second Degree	26.2077	-24.6095	0.091176	0.650864	0.140084	0.025488	0.132171	0.147998	2nd		Italy_Imperial	45	250Mb	32Gb	2598	1751	158
England_BellBeaker	I3255	I3256	Second Degree	12.1021	-37.3701	0.071522	0.630518	0.113434	0.02421	0.105964	0.120904	2nd		Pakistan_IA_Loebanr	37	200Mb	17Gb	394	350	41
England_BellBeaker	I4951	I5512	Second Degree	1.10603	-22.1525	0.013461	0.14169	0.095007	0.027457	0.086528	0.103485	2nd		Russia_MLBA_Sintashta	42	295Mb	18,8Gb	843	791	49
Germany_BellBeaker	I3590	I3597	Second Degree	0.726181	-13.8467	0.005602	0.056015	0.100014	0.035446	0.088756	0.111273	2nd		Scotland_N	37	200Mb	18Gb	708	553	64
Germany_BellBeaker	I3594	I3597	First Degree	11.421	-24.6879	0.017989	0.0752	0.239212	0.032447	0.229079	0.249344	1st
Germany_BellBeaker	I4124	I5520	Second Degree	7.19581	-7.65331	0.007721	0.056182	0.137421	0.035446	0.126162	0.148679	2nd		JOINT analysis of 673 populations and 2136 ancient individuals with the correctKin workflow
Germany_BellBeaker	I5519	I4132	First Degree	18.5537	-37.707	0.044304	0.181565	0.244011	0.025666	0.236116	0.251905	1st		correctKin + pcangsd-v.0.99 (with -kinship -inreed options)				time in minutes
Germany_BellBeaker	I5520	I4132	Second Degree	1.83068	-14.499	0.007281	0.069757	0.104376	0.033512	0.093775	0.114977	2nd		Step	Sample size	Input file size	Intermedier file size	Real	User	System
Germany_BellBeaker	I5833	I5835	First Degree	30.2225	-60.3265	0.117776	0.470436	0.250355	0.022721	0.243442	0.257268	1st		marker overlap calculation	2136	586Mb	N/A	3.1	111	0.23
Germany_BellBeaker	I5835	I6624	Second Degree	14.0486	-25.1204	0.049859	0.39379	0.126613	0.022897	0.119672	0.133553	2nd		kinship coeff estimation	2136	586Mb	N/A	16	569	72
Germany_BellBeaker	RISE559.SG	I5520	Second Degree	9.73147	-1.49691	0.004262	0.030591	0.139337	0.046453	0.124426	0.154248	2nd		modell based filtering of relatives (filterRelates)	2136	75Mb	N/A	0.02	0.02	0.001
Germany_Lech_EBA	AITI_70	AITI_72	First Degree	33.124	-38.1127	0.079958	0.287082	0.278519	0.023902	0.271175	0.285864	1st					Total time	19.12	680.02	72.231
Germany_Lech_EBA	AITI_95_d	AITI_98				0.00573	0.057047	0.100437	0.035446	0.089179	0.111696	2nd
Germany_Lech_EBA	POST_28	POST_35_d	Second Degree	13.9512	-6.28778	0.014915	0.101076	0.147567	0.030361	0.138163	0.156971	2nd
Germany_Lech_EBA	POST_28	POST_50	Second Degree	2.78903	-33.3871	0.033404	0.338718	0.09862	0.02341	0.091485	0.105756	2nd
Germany_Lech_EBA	POST_44	POST_50	Second Degree	7.73244	-39.369	0.06459	0.575041	0.112322	0.02345	0.105181	0.119464	2nd
Germany_Lech_EBA	WEHR_1415adult_d	WEHR_1415child	First Degree	10.0105	-34.7018	0.028002	0.118871	0.235569	0.028228	0.226798	0.244341	1st
Iberia_BA	I4558	I4560	First Degree	6.14502	-83.7175	0.099351	0.488716	0.203289	0.02262	0.196424	0.210154	1st
Iberia_BA	I4563	I4561	First Degree	21.5309	-53.7055	0.079554	0.330165	0.240952	0.02324	0.233855	0.248048	1st
Iberia_C	I1274	I1277	First Degree	13.7941	-27.1066	0.02579	0.099624	0.258871	0.030361	0.249467	0.268275	1st
Pakistan_IA_Loebanr	I10001	I12985	First Degree	29.7859	-73.3661	0.143391	0.598364	0.239638	0.023654	0.232385	0.246891	1st
Pakistan_IA_Loebanr	I10974	I12987	Second Degree	4.45527	-37.0689	0.046585	0.440891	0.10566	0.023067	0.098667	0.112653	2nd
Pakistan_IA_Loebanr	I12988	I13223	Second Degree	11.3297	-29.0049	0.046062	0.407352	0.113076	0.023038	0.106059	0.120094	2nd
Pakistan_IA_Loebanr	I12988	I13224	Second Degree	17.1162	-23.4944	0.052032	0.408375	0.127413	0.023038	0.120396	0.134431	2nd
Pakistan_IA_Loebanr	I6554	I10000	First Degree	30.2612	-67.1547	0.127884	0.532817	0.240015	0.022896	0.233023	0.247008	1st
Pakistan_IA_Loebanr	I6554	I6292	First Degree	31.0838	-70.4143	0.140953	0.578475	0.243663	0.02345	0.236522	0.250805	1st
Pakistan_IA_Loebanr	I6555	I12136_published	First Degree	26.6084	-68.6066	0.121945	0.512907	0.237752	0.022802	0.230822	0.244681	1st
Pakistan_IA_Loebanr	I8997	I8998	First Degree	39.1357	-67.0927	0.156923	0.624668	0.25121	0.02421	0.24374	0.25868	1st
Russia_MLBA_Sintashta	I1054	I1053	First Degree	31.6696	-71.0978	0.146978	0.60632	0.24241	0.024638	0.234788	0.250033	1st
Russia_MLBA_Sintashta	I1055	I0940	First Degree	12.8799	-13.5692	0.010377	0.038716	0.268039	0.041383	0.254817	0.281261	1st
Russia_MLBA_Sintashta	I1056	I1057	First Degree	19.2897	-51.5476	0.067149	0.290158	0.231422	0.023902	0.224077	0.238766	1st
Russia_MLBA_Sintashta	I1058	I1056	First Degree	29.167	-30.6223	0.054055	0.198242	0.27267	0.024984	0.264991	0.280349	1st
Russia_MLBA_Sintashta	I1058	I1057	First Degree	11.6492	-68.4567	0.079925	0.379951	0.210356	0.022804	0.203412	0.217301	1st
